# Supplementary material for: Intronic CNVs and gene expression variation in human populations
Source: PLoS Genet. 2019 Jan 24;15(1):e1007902. doi: 10.1371/journal.pgen.1007902 (PMC6345438; doi:10.1371/journal.pgen.1007902)
Supplement: S2 Table — (XLSX) [file pgen.1007902.s015.xlsx]

## Sheet: General enrichment
GENERAL ENRICHMENT
General enrichment within introns
GLOBAL							LOCAL
	Sudmant Nature	Zarrei	Abyzov	Handsaker	Sudmant Science			Sudmant Nature	Zarrei	Abyzov	Handsaker	Sudmant Science
ratio (log2 FC)	0.0585	0.1284	0.0125	0.1085	-0.0895		ratio (log2 FC)	0.0602198	0.124427	0.0165534	0.113256	-0.0608988
percent difference from expected	4.1401	9.3047	0.873	7.8073	-6.0131		percent difference from expected	4.26246	9.00748	1.154	8.16667	-4.13333
p-value	0.0002	0.0001	0.3013	0.0215	0.0293		p-value	9.999e-05	9.999e-05	0.244076	0.0127987	0.10089
General enrichment intersecting introns (a deletion can fully or partially overlap with an intron)
GLOBAL							LOCAL
	Sudmant Nature	Zarrei	Abyzov	Handsaker	Sudmant Science			Sudmant Nature	Zarrei	Abyzov	Handsaker	Sudmant Science
ratio (log2 FC)	-0.360178	-0.158568	-0.261548	-0.654403	-0.661482		ratio (log2 FC)	-0.344449	-0.173963	-0.250133	-0.60006	-0.644508
percent difference from expected	-22.0931	-10.4086	-16.5808	-36.4662	-36.7771		percent difference from expected	-21.2391	-11.3595	-15.9181	-34.0273	-36.0289
p-value	9.999e-05	9.999e-05	9.999e-05	9.999e-05	9.999e-05		p-value	9.999e-05	9.999e-05	9.999e-05	9.999e-05	9.999e-05
General enrichment coding
GLOBAL							LOCAL
	Sudmant Nature	Zarrei	Abyzov	Handsaker	Sudmant Science			Sudmant Nature	Zarrei	Abyzov	Handsaker	Sudmant Science
ratio (log2 FC)	-1.03595	-0.815378	-1.58496	-1.14775	-1.08104		ratio (log2 FC)	-1.01568	-0.864589	-1.55905	-1.07577	-1.08265
percent difference from expected	-51.2304	-43.1741	-66.6667	-54.8673	-52.7313		percent difference from expected	-50.5404	-45.0797	-66.0624	-52.5581	-52.784
p-value	9.999e-05	9.999e-05	9.999e-05	9.999e-05	9.999e-05		p-value	9.999e-05	9.999e-05	9.999e-05	9.999e-05	9.999e-05

## Sheet: Global
Enrichment in number of purely intronic deletions in genes of different evolutionary ages
(grouped ages)	Sudmant et al. 2015 (Nature)		Zarrei et al. 2015		Abyzov et al. 2015
	log2(obs/exp)	P-value	log2(obs/exp)	P-value	log2(obs/exp)	P-value
Old genes	0.0564	0.0003	0.1328	0.0001	-0.0097	0.3496
Middle genes	0.1834	0.0401	0.1907	0.0931	0.3289	0.0141
Young genes	-0.0356	0.4165	-0.1959	0.1553	0.3959	0.0103
Enrichment in number of in genes with purely intronic deletions, by age
(grouped ages)	Sudmant et al. 2015 (Nature)		Zarrei et al. 2015		Abyzov et al. 2015
	log2(obs/exp)	P-value	log2(obs/exp)	P-value	log2(obs/exp)	P-value
Old genes	0.0417	0.0077	0.0389	0.0479	-0.0068	0.4001
Middle genes	0.1818	0.0406	0.2812	0.0209	0.2859	0.025
Young genes	-0.0151	0.4617	-0.4406	0.0151	0.2538	0.0841
Enrichment in number of in genes with exon-overlapping deletions, by age
(grouped ages)	Sudmant et al. 2015 (Nature)		Zarrei et al. 2015		Abyzov et al. 2015
	log2(obs/exp)	P-value	log2(obs/exp)	P-value	log2(obs/exp)	P-value
Old genes	-1.5803	0.0001	-1.3203	0.0001	-2.2059	0.0001
Middle genes	-0.5514	0.0001	0.0387	0.407	-0.5224	0.0053
Young genes	0.5076	0.0001	2.1715	0.0001	0.4227	0.0235
Number of deletions in genes of different evolutionary age
(all ages)	Sudmant et al. 2015 (Nature)		Zarrei et al. 2015		Abyzov et al. 2015
	log2(obs/exp)	P-value	log2(obs/exp)	P-value	log2(obs/exp)	P-value
FungiMetazoa	0.2581	0.0017	0.1956	0.0634	0.1013	0.2331
Bilateria	0.1592	0.0003	0.063	0.1553	-0.0135	0.44
Chordata	0.1955	0.0015	0.2455	0.004	0.1048	0.1626
Euteleostomi	-0.0026	0.4499	0.1299	0.0001	-0.0376	0.1264
Sarcopterygii	0.2382	0.1527	0.4525	0.0953	0.4975	0.0583
Tetrapoda	-0.0544	0.4884	-0.3785	0.2106	0.1155	0.395
Amniota	-0.0332	0.4727	0.1844	0.3124	0.3219	0.1463
Mammalia	0.3626	0.0801	0.415	0.1226	0.5146	0.0709
Theria	-0.0671	0.4483	0.585	0.0597	0	0.5284
Eutheria	0.4215	0.0079	0.142	0.3229	0.387	0.0796
Simiiformes	0.3536	0.1788	-0.1699	0.3846	0.4594	0.2494
Catarrhini	0.926	0.006	0.263	0.4037	1.585	0.0032
Hominoidea	#N/A	0.0008	-1.585	0.1299	0.415	0.3877
Hominidae	0	0.5474	-1	0.4527	#N/A	0.1904
HomoPanGorilla	-0.9386	0.0077	-1	0.0494	0.3785	0.2677
HomoSapiens	0.0465	0.4319	0.0902	0.4317	0.3219	0.123
Enrichment in number of genes with intronic deletions (only taking into account genes with introns bigger than 1.5kb)
(all ages)	Sudmant et al. 2015 (Nature)		Zarrei et al. 2015		Abyzov et al. 2015
	log2(obs/exp)	P-value	log2(obs/exp)	P-value	log2(obs/exp)	P-value
FungiMetazoa	0.1794	0.0238	0.1459	0.1166	0.1283	0.1902
Bilateria	0.1167	0.004	0.0165	0.4002	0.0045	0.4715
Chordata	0.1643	0.004	0.1189	0.0918	0.1304	0.0924
Euteleostomi	-0.0136	0.2583	0.0207	0.2507	-0.0493	0.0603
Sarcopterygii	0.4306	0.0249	0.5146	0.0625	0.6919	0.0093
Tetrapoda	0.3219	0.1076	-0.5146	0.1851	0.152	0.4122
Amniota	0.0473	0.4764	0.2224	0.2528	0.2345	0.218
Mammalia	0.1203	0.3648	0.5475	0.0722	0.585	0.0811
Theria	0.0704	0.4723	0.628	0.0695	0.1375	0.4965
Eutheria	0.2895	0.0455	0.2996	0.1207	0.3219	0.1059
Simiiformes	0.415	0.1204	-0.1699	0.4875	0.3219	0.2711
Catarrhini	0.737	0.0208	0	0.5377	1.3219	0.0119
Hominoidea	#N/A	0.0008	-1.585	0.1372	0.415	0.348
Hominidae	0	0.5752	-1	0.4869	#N/A	0.1904
HomoPanGorilla	-0.7655	0.0132	-0.737	0.0797	0.3785	0.1586
HomoSapiens	0.031	0.4541	-0.415	0.0908	-0.0283	0.5
Number of deletions in introns of different sizes
	Sudmant et al. 2015 (Nature)		Zarrei et al. 2015		Abyzov et al. 2015
	log2(obs/exp)	P-value	log2(obs/exp)	P-value	log2(obs/exp)	P-value
[1,149]	#N/A	0.5769	#N/A	0.9837	#N/A	0.958
(149,342]	1.2224	0.0806	Inf	0.0453	#N/A	0.3953
(342,623]	-0.152	0.4085	-1	0.3211	-0.585	0.3163
(623,987]	0.1255	0.369	0.4854	0.1091	-0.0995	0.4308
(987,1.47e+03]	-0.297	0.1302	0.2141	0.2417	-0.2065	0.2489
(1.47e+03,2.13e+03]	-0.114	0.2751	0.2679	0.0864	0	0.5059
(2.13e+03,3.17e+03]	0.2464	0.0166	0.3056	0.0167	0.2108	0.0845
(3.17e+03,5.14e+03]	0.1773	0.0155	0.3356	0.0011	0	0.5011
(5.14e+03,1.08e+04]	0.2173	0.0001	0.3861	0.0001	0.199	0.0037
(1.08e+04,8.63e+05]	0.0244	0.0972	0.0475	0.0399	-0.0255	0.2036
Number of deletions in essential genes
(grouped ages)	Sudmant et al. 2015 (Nature)		Zarrei et al. 2015		Abyzov et al. 2015
	log2(obs/exp)	P-value	log2(obs/exp)	P-value	log2(obs/exp)	P-value
Essential	0.127	0.0001	0.1438	0.002	0.0345	0.2683
Not essential	0.0358	0.0299	0.1235	0.0001	0.0053	0.4282

## Sheet: Local
Enrichment of purely intronic deletions in genes of different evolutionary ages (grouped ages)
(grouped ages)	Sudmant et al. 2015 (Nature)		Zarrei et al. 2015		Abyzov et al. 2015
	log2(obs/exp)	P-value	log2(obs/exp)	P-value	log2(obs/exp)	P-value
Old genes	0.0592	0.0002	0.1287	0.0001	-0.0061	0.4082
Middle genes	0.1672	0.0604	0.1907	0.0987	0.3467	0.0122
Young genes	-0.0589	0.3412	-0.1728	0.1877	0.3708	0.0156
Enrichment in number of in genes with purely intronic deletions, by age
(grouped ages)	Sudmant et al. 2015 (Nature)		Zarrei et al. 2015		Abyzov et al. 2015
	log2(obs/exp)	P-value	log2(obs/exp)	P-value	log2(obs/exp)	P-value
Old genes	0.0517	0.0011	0.0702	0.0018	0.0129	0.312
Middle genes	0.129	0.12	0.2451	0.0405	0.2859	0.0223
Young genes	-0.0595	0.3414	-0.415	0.0195	0.2538	0.0925
Enrichment in number of in genes with exon-overlapping deletions, by age
(grouped ages)	Sudmant et al. 2015 (Nature)		Zarrei et al. 2015		Abyzov et al. 2015
	log2(obs/exp)	P-value	log2(obs/exp)	P-value	log2(obs/exp)	P-value
Old genes	-1.4673	0.0001	-1.3676	0.0001	-2.1589	0.0001
Middle genes	-0.548	0.0001	-0.4208	0.0006	-0.567	0.0015
Young genes	0.3908	0.0001	1.5548	0.0001	0.3692	0.0271
Number of deletions in genes of different evolutionary age
(all ages)	Sudmant et al. 2015 (Nature)		Zarrei et al. 2015		Abyzov et al. 2015
	log2(obs/exp)	P-value	log2(obs/exp)	P-value	log2(obs/exp)	P-value
FungiMetazoa	0.306	0.0003	0.2549	0.0241	0.1684	0.1204
Bilateria	0.1783	0.0001	0.0659	0.1503	0	0.5079
Chordata	0.1441	0.0128	0.1879	0.0193	0.0569	0.2903
Euteleostomi	-0.0005	0.4935	0.1269	0.0001	-0.0323	0.1544
Sarcopterygii	0.2382	0.1597	0.3785	0.1126	0.415	0.0956
Tetrapoda	0.1769	0.2759	-0.263	0.3721	0.3785	0.2524
Amniota	0	0.5066	0.1844	0.308	0.3219	0.1624
Mammalia	0.3119	0.1132	0.5146	0.0928	0.6215	0.0553
Theria	-0.1312	0.4007	0.4695	0.1009	0	0.5424
Eutheria	0.2981	0.0492	0.0458	0.4621	0.387	0.0974
Simiiformes	0.2016	0.314	-0.3219	0.2897	0.2895	0.3093
Catarrhini	0.663	0.0329	0	0.5546	1.263	0.0083
Hominoidea	#N/A	0.0006	-1.585	0.1306	0.415	0.4303
Hominidae	0	0.5567	-1	0.4214	#N/A	0.1928
HomoPanGorilla	-0.7722	0.0309	-0.737	0.131	0.5305	0.1575
HomoSapiens	0.0465	0.4062	0.1375	0.33	0.2713	0.1385
Enrichment in number of genes with intronic deletions (only taking into account genes with introns bigger than 1.5kb)
(all ages)	Sudmant et al. 2015 (Nature)		Zarrei et al. 2015		Abyzov et al. 2015
	log2(obs/exp)	P-value	log2(obs/exp)	P-value	log2(obs/exp)	P-value
FungiMetazoa	0.189	0.0163	0.1769	0.0757	0.1452	0.1357
Bilateria	0.1273	0.0016	0.0544	0.2046	0.0343	0.308
Chordata	0.1587	0.0055	0.1278	0.071	0.111	0.1168
Euteleostomi	-0.0023	0.4603	0.0534	0.0381	-0.0275	0.1939
Sarcopterygii	0.3692	0.0321	0.5146	0.0599	0.585	0.0161
Tetrapoda	0.415	0.1022	-0.3626	0.2466	0.152	0.354
Amniota	0.0473	0.4601	0.2224	0.2843	0.3219	0.1986
Mammalia	0.0589	0.4083	0.5475	0.0624	0.585	0.0646
Theria	0	0.5074	0.5025	0.0962	0.1375	0.4988
Eutheria	0.1666	0.1991	0.1926	0.2467	0.3219	0.1394
Simiiformes	0.2345	0.2726	-0.1699	0.3799	0.3219	0.3535
Catarrhini	0.585	0.081	-0.263	0.4623	1	0.0287
Hominoidea	#N/A	0.0006	-1.585	0.1425	0.415	0.3923
Hominidae	0	0.5799	-1	0.4598	#N/A	0.1928
HomoPanGorilla	-0.6781	0.0409	-0.585	0.1745	0.7004	0.085
HomoSapiens	0.0627	0.4213	-0.3626	0.1272	0	0.5339
Number of deletions in introns of different sizes
	Sudmant et al. 2015 (Nature)		Zarrei et al. 2015		Abyzov et al. 2015
	log2(obs/exp)	P-value	log2(obs/exp)	P-value	log2(obs/exp)	P-value
[1,149]	#N/A	0.5564	#N/A	0.9843	#N/A	0.9552
(149,342]	0.8074	0.0768	Inf	0.06	#N/A	0.4005
(342,623]	-0.152	0.3951	-1	0.2625	-0.585	0.3209
(623,987]	0.1255	0.3798	0.4167	0.1828	-0.0995	0.4323
(987,1.47e+03]	-0.297	0.1139	0.1031	0.3614	-0.2065	0.2489
(1.47e+03,2.13e+03]	-0.1321	0.2185	0.1822	0.1804	-0.0275	0.4901
(2.13e+03,3.17e+03]	0.2071	0.0368	0.2115	0.0697	0.1946	0.0938
(3.17e+03,5.14e+03]	0.147	0.0398	0.2767	0.0031	0	0.5017
(5.14e+03,1.08e+04]	0.2027	0.0002	0.3447	0.0001	0.2033	0.0027
(1.08e+04,8.63e+05]	0.0333	0.0344	0.0606	0.0109	-0.0207	0.2413
Number of deletions in essential genes
(grouped ages)	Sudmant et al. 2015 (Nature)		Zarrei et al. 2015		Abyzov et al. 2015
	log2(obs/exp)	P-value	log2(obs/exp)	P-value	log2(obs/exp)	P-value
Essential	0.1233	0.0003	0.1213	0.0053	0.0388	0.241
Not essential	0.0393	0.0184	0.128	0.0001	0.0092	0.3809
