# Supplementary material for: Intronic CNVs and gene expression variation in human populations
Source: PLoS Genet. 2019 Jan 24;15(1):e1007902. doi: 10.1371/journal.pgen.1007902 (PMC6345438; doi:10.1371/journal.pgen.1007902)
Supplement: S3 Table — (XLSX) [file pgen.1007902.s016.xlsx]

## Sheet: top_genes_with_less_deletions
ENSG00000134986
ENSG00000171385
ENSG00000182463
ENSG00000198846
ENSG00000177103
ENSG00000183454
ENSG00000172817
ENSG00000162599
ENSG00000117154
ENSG00000134020
ENSG00000183662
ENSG00000132394
ENSG00000164330
ENSG00000140015
ENSG00000178764
ENSG00000182985
ENSG00000172403
ENSG00000138771
ENSG00000054965
ENSG00000020426
ENSG00000130449
ENSG00000117114
ENSG00000139734
ENSG00000172572
ENSG00000139946
ENSG00000164197
ENSG00000164684
ENSG00000182263
ENSG00000078295
ENSG00000198822
ENSG00000125246
ENSG00000114670
ENSG00000115353
ENSG00000149346
ENSG00000152315
ENSG00000149571
ENSG00000081803
ENSG00000140443
ENSG00000137478
ENSG00000071205
ENSG00000158560
ENSG00000147905
ENSG00000143473
ENSG00000156395
ENSG00000153820
ENSG00000221818
ENSG00000134138
ENSG00000166006
ENSG00000184611
ENSG00000151834
ENSG00000179715
ENSG00000107864
ENSG00000151338
ENSG00000148842
ENSG00000204764
ENSG00000118007
ENSG00000185666
ENSG00000121440
ENSG00000148737
ENSG00000115504
ENSG00000144227
ENSG00000147488
ENSG00000198121
ENSG00000128573
ENSG00000187258
ENSG00000181072
ENSG00000155011
ENSG00000157570
ENSG00000152822
ENSG00000170017
ENSG00000143641
ENSG00000155792
ENSG00000122012
ENSG00000184156
ENSG00000174099
ENSG00000109906
ENSG00000172380
ENSG00000135333
ENSG00000122547
ENSG00000187772
ENSG00000124813
ENSG00000104375
ENSG00000166250
ENSG00000033327
ENSG00000164619
ENSG00000114861
ENSG00000169122
ENSG00000144962
ENSG00000128487
ENSG00000153250
ENSG00000145864
ENSG00000157388
ENSG00000240891
ENSG00000169902
ENSG00000101134
ENSG00000133216
ENSG00000158169
ENSG00000112305
ENSG00000129595
ENSG00000156026
ENSG00000152767
ENSG00000124302
ENSG00000169918
ENSG00000150667
ENSG00000143207
ENSG00000107338
ENSG00000163082
ENSG00000144824
ENSG00000113319
ENSG00000091656
ENSG00000172985
ENSG00000188730
ENSG00000163630
ENSG00000176049
ENSG00000144283
ENSG00000136111
ENSG00000109670
ENSG00000113100
ENSG00000140718
ENSG00000124151
ENSG00000084676
ENSG00000170558
ENSG00000118689
ENSG00000164270
ENSG00000020577
ENSG00000133019
ENSG00000173611
ENSG00000154122
ENSG00000089123
ENSG00000102531
ENSG00000176177
ENSG00000112320
ENSG00000077157
ENSG00000143603
ENSG00000139668
ENSG00000157657
ENSG00000188641
ENSG00000134146
ENSG00000111052
ENSG00000148082
ENSG00000107669
ENSG00000114439
ENSG00000196581
ENSG00000101489
ENSG00000145990
ENSG00000187123
ENSG00000112394
ENSG00000064763
ENSG00000109265
ENSG00000188859
ENSG00000169116
ENSG00000178177
ENSG00000138439
ENSG00000136141
ENSG00000144810
ENSG00000136828
ENSG00000154529
ENSG00000076356
ENSG00000134533
ENSG00000078725
ENSG00000158985
ENSG00000119487
ENSG00000166263
ENSG00000197959
ENSG00000108984
ENSG00000125821
ENSG00000148484
ENSG00000106443
ENSG00000196876
ENSG00000170873
ENSG00000164123
ENSG00000111860
ENSG00000152104
ENSG00000087258
ENSG00000153317
ENSG00000140538
ENSG00000152413
ENSG00000143502
ENSG00000110497
ENSG00000120029
ENSG00000168785
ENSG00000173950
ENSG00000166265
ENSG00000205659
ENSG00000171492
ENSG00000147586
ENSG00000135749
ENSG00000162620
ENSG00000164318
ENSG00000095951
ENSG00000120594
ENSG00000107771
ENSG00000154330
ENSG00000110436
ENSG00000135999
ENSG00000139926
ENSG00000100592
ENSG00000154678
ENSG00000166035
ENSG00000065534
ENSG00000135090
ENSG00000143322
ENSG00000189079
ENSG00000075420
ENSG00000030419
ENSG00000132970
ENSG00000145242
ENSG00000133640
ENSG00000157168
ENSG00000111816
ENSG00000160145
ENSG00000140022
ENSG00000072201
ENSG00000083544
ENSG00000174628
ENSG00000070882
ENSG00000163637
ENSG00000091436
ENSG00000034053
ENSG00000156463
ENSG00000152377
ENSG00000107862
ENSG00000103888
ENSG00000196159
ENSG00000139117
ENSG00000171316
ENSG00000080709
ENSG00000189319
ENSG00000205133
ENSG00000077092
ENSG00000185052
ENSG00000123119
ENSG00000120907
ENSG00000152779
ENSG00000163032
ENSG00000088179
ENSG00000197157
ENSG00000140937
ENSG00000136002
ENSG00000175471
ENSG00000137252
ENSG00000151414
ENSG00000163288
ENSG00000107643
ENSG00000139973
ENSG00000008256
ENSG00000197415
ENSG00000197555
ENSG00000130638
ENSG00000204961
ENSG00000157483
ENSG00000128849
ENSG00000118495
ENSG00000198797
ENSG00000204962
ENSG00000172020
ENSG00000162961
ENSG00000166073
ENSG00000112541
ENSG00000118946
ENSG00000064692
ENSG00000150938
ENSG00000145536
ENSG00000009709
ENSG00000204963
ENSG00000068615
ENSG00000168818
ENSG00000151150
ENSG00000081842
ENSG00000116874
ENSG00000151883
ENSG00000162959
ENSG00000123104
ENSG00000204965
ENSG00000157423
ENSG00000138185
ENSG00000107745
ENSG00000164303
ENSG00000106070
ENSG00000107105
ENSG00000157890
ENSG00000078403
ENSG00000197535
ENSG00000169744
ENSG00000203780
ENSG00000065675
ENSG00000116675
ENSG00000109684
ENSG00000127152
ENSG00000111728
ENSG00000186260
ENSG00000133454
ENSG00000217128
ENSG00000143190
ENSG00000113361
ENSG00000138795
ENSG00000112425
ENSG00000006576
ENSG00000124749
ENSG00000118507
ENSG00000039560
ENSG00000113645
ENSG00000135605
ENSG00000163531
ENSG00000116191
ENSG00000196715
ENSG00000053524
ENSG00000196549
ENSG00000114948
ENSG00000023697
ENSG00000100647
ENSG00000135903
ENSG00000143797
ENSG00000137513
ENSG00000153930
ENSG00000141431
ENSG00000170289
ENSG00000124177
ENSG00000198216
ENSG00000168675
ENSG00000128805
ENSG00000080546
ENSG00000174776
ENSG00000091157
ENSG00000104044
ENSG00000168916
ENSG00000168830
ENSG00000163235
ENSG00000141639
ENSG00000214814
ENSG00000100077
ENSG00000107957
ENSG00000120306
ENSG00000165475
ENSG00000072422
ENSG00000113391
ENSG00000198382
ENSG00000196092
ENSG00000137727
ENSG00000152214
ENSG00000144677
ENSG00000198626
ENSG00000035664
ENSG00000166748
ENSG00000132792
ENSG00000198821
ENSG00000108018
ENSG00000163788
ENSG00000143772
ENSG00000078018
ENSG00000116711
ENSG00000173157
ENSG00000137821
ENSG00000141068
ENSG00000112038
ENSG00000136944
ENSG00000198796
ENSG00000115290
ENSG00000120725
ENSG00000040933
ENSG00000151702
ENSG00000073969
ENSG00000112242
ENSG00000067113
ENSG00000114790
ENSG00000151348
ENSG00000047579
ENSG00000102908
ENSG00000135049
ENSG00000196872
ENSG00000164190
ENSG00000006715
ENSG00000171435
ENSG00000204634
ENSG00000036549
ENSG00000163635
ENSG00000196141
ENSG00000122482
ENSG00000134490
ENSG00000023318
ENSG00000143995
ENSG00000122042
ENSG00000170959
ENSG00000131323
ENSG00000213214
ENSG00000116991
ENSG00000166444
ENSG00000082438
ENSG00000083535
ENSG00000151692
ENSG00000129158
ENSG00000060982
ENSG00000152484
ENSG00000173175
ENSG00000100030
ENSG00000124782
ENSG00000168546
ENSG00000147650
ENSG00000165841
ENSG00000072803
ENSG00000092969
ENSG00000145375
ENSG00000138709
ENSG00000122778
ENSG00000164144
ENSG00000102755
ENSG00000132164
ENSG00000059758
ENSG00000188487
ENSG00000001626
ENSG00000116141
ENSG00000101251
ENSG00000076554
ENSG00000037637
ENSG00000103460
ENSG00000112893
ENSG00000132561
ENSG00000031081
ENSG00000112530
ENSG00000185070
ENSG00000067798
ENSG00000109381
ENSG00000069667
ENSG00000165476
ENSG00000187955
ENSG00000077063
ENSG00000175662
ENSG00000135272
ENSG00000136052
ENSG00000135362
ENSG00000164663
ENSG00000072736
ENSG00000173473
ENSG00000115109
ENSG00000196917
ENSG00000139116
ENSG00000136754
ENSG00000147509
ENSG00000172728
ENSG00000141337
ENSG00000148516
ENSG00000136531
ENSG00000166450
ENSG00000135862
ENSG00000106018
ENSG00000163602
ENSG00000111879
ENSG00000054793
ENSG00000185306
ENSG00000163864
ENSG00000015171
ENSG00000215262
ENSG00000157368
ENSG00000196323
ENSG00000061455
ENSG00000161405
ENSG00000070018
ENSG00000104369

## Sheet: top_genes_with_more_deletions
ENSG00000116663
ENSG00000135269
ENSG00000213096
ENSG00000049247
ENSG00000123213
ENSG00000162641
ENSG00000172785
ENSG00000205669
ENSG00000177054
ENSG00000171471
ENSG00000088002
ENSG00000147432
ENSG00000036565
ENSG00000104881
ENSG00000100399
ENSG00000104866
ENSG00000175970
ENSG00000161395
ENSG00000089163
ENSG00000125952
ENSG00000184047
ENSG00000050748
ENSG00000005436
ENSG00000168944
ENSG00000169783
ENSG00000197013
ENSG00000164902
ENSG00000176619
ENSG00000177556
ENSG00000243789
ENSG00000143320
ENSG00000182871
ENSG00000088888
ENSG00000148341
ENSG00000167863
ENSG00000167645
ENSG00000164362
ENSG00000159197
ENSG00000110876
ENSG00000139624
ENSG00000180185
ENSG00000160445
ENSG00000157456
ENSG00000125089
ENSG00000131165
ENSG00000129167
ENSG00000115008
ENSG00000104998
ENSG00000185619
ENSG00000167664
ENSG00000123159
ENSG00000187783
ENSG00000242715
ENSG00000108861
ENSG00000176715
ENSG00000187912
ENSG00000158825
ENSG00000119899
ENSG00000067064
ENSG00000113732
ENSG00000189350
ENSG00000152404
ENSG00000140320
ENSG00000130349
ENSG00000168438
ENSG00000064835
ENSG00000139719
ENSG00000135378
ENSG00000142303
ENSG00000162998
ENSG00000198356
ENSG00000163832
ENSG00000120727
ENSG00000130383
ENSG00000227057
ENSG00000125449
ENSG00000180758
ENSG00000203995
ENSG00000174327
ENSG00000151743
ENSG00000110063
ENSG00000170234
ENSG00000161921
ENSG00000203667
ENSG00000134574
ENSG00000138592
ENSG00000186318
ENSG00000123091
ENSG00000239282
ENSG00000131620
ENSG00000204977
ENSG00000141127
ENSG00000163781
ENSG00000172006
ENSG00000178397
ENSG00000178381
ENSG00000145569
ENSG00000119986
ENSG00000060971
ENSG00000123500
ENSG00000172782
ENSG00000145241
ENSG00000119414
ENSG00000073331
ENSG00000225663
ENSG00000129048
ENSG00000120647
ENSG00000105479
ENSG00000107551
ENSG00000162994
ENSG00000101347
ENSG00000131023
ENSG00000198521
ENSG00000173598
ENSG00000171476
ENSG00000197457
ENSG00000168398
ENSG00000143147
ENSG00000171428
ENSG00000146013
ENSG00000168003
ENSG00000184967
ENSG00000083807
ENSG00000158545
ENSG00000184986
ENSG00000184708
ENSG00000175920
ENSG00000124171
ENSG00000120253
ENSG00000173578
ENSG00000172497
ENSG00000229676
ENSG00000161980
ENSG00000171487
ENSG00000198189
ENSG00000238243
ENSG00000064666
ENSG00000008517
ENSG00000129562
ENSG00000173662
ENSG00000137699
ENSG00000131848
ENSG00000057593
ENSG00000173418
ENSG00000101216
ENSG00000172232
ENSG00000105605
ENSG00000185105
ENSG00000116005
ENSG00000129946
ENSG00000087088
ENSG00000115364
ENSG00000235863
ENSG00000161692
ENSG00000113845
ENSG00000168795
ENSG00000163961
ENSG00000148308
ENSG00000154319
ENSG00000095110
ENSG00000010244
ENSG00000204514
ENSG00000172992
ENSG00000103485
ENSG00000068489
ENSG00000186017
ENSG00000074370
ENSG00000127452
ENSG00000120279
ENSG00000184374
ENSG00000164488
ENSG00000187642
ENSG00000160633
ENSG00000121454
ENSG00000180398
ENSG00000139697
ENSG00000157551
ENSG00000103994
ENSG00000152234
ENSG00000167618
ENSG00000004846
ENSG00000196169
ENSG00000122085
ENSG00000119977
ENSG00000121743
ENSG00000179240
ENSG00000155363
ENSG00000183850
ENSG00000127314
ENSG00000143756
ENSG00000162174
ENSG00000106100
ENSG00000130714
ENSG00000164002
ENSG00000067704
ENSG00000117009
ENSG00000130167
ENSG00000087589
ENSG00000050344
ENSG00000171103
ENSG00000099381
ENSG00000158023
ENSG00000167904
ENSG00000189067
ENSG00000007255
ENSG00000116824
ENSG00000137198
ENSG00000102547
ENSG00000204219
ENSG00000178307
ENSG00000163958
ENSG00000161542
ENSG00000172845
ENSG00000176595
ENSG00000204301
ENSG00000188659
ENSG00000153786
ENSG00000170881
ENSG00000088298
ENSG00000178222
ENSG00000182578
ENSG00000162076
ENSG00000136297
ENSG00000167693
ENSG00000134070
ENSG00000131669
ENSG00000100109
ENSG00000072818
ENSG00000106537
ENSG00000006831
ENSG00000171903
ENSG00000162398
ENSG00000196839
ENSG00000143184
ENSG00000110077
ENSG00000119707
ENSG00000070770
ENSG00000104941
ENSG00000166352
ENSG00000104728
ENSG00000122299
ENSG00000167769
ENSG00000168116
ENSG00000110801
ENSG00000185122
ENSG00000128739
ENSG00000147459
ENSG00000128708
ENSG00000134827
ENSG00000100442
ENSG00000166847
ENSG00000131238
ENSG00000136813
ENSG00000157703
ENSG00000143442
ENSG00000166535
ENSG00000240224
ENSG00000179954
ENSG00000108561
ENSG00000244474
ENSG00000100325
ENSG00000067057
ENSG00000243135
ENSG00000121775
ENSG00000134851
ENSG00000062725
ENSG00000115602
ENSG00000061794
ENSG00000079101
ENSG00000133256
ENSG00000135503
ENSG00000182230
ENSG00000155561
ENSG00000103375
ENSG00000178199
ENSG00000198610
ENSG00000114656
ENSG00000099968
ENSG00000204296
ENSG00000152193
ENSG00000090612
ENSG00000198570
ENSG00000188263
ENSG00000104147
ENSG00000204899
ENSG00000125430
ENSG00000165424
ENSG00000153094
ENSG00000104408
ENSG00000241484
ENSG00000248405
ENSG00000125651
ENSG00000112499
ENSG00000157150
ENSG00000125388
ENSG00000035499
ENSG00000157211
ENSG00000168096
ENSG00000243660
ENSG00000131469
ENSG00000121104
ENSG00000134962
ENSG00000204991
ENSG00000127472
ENSG00000171827
ENSG00000083844
ENSG00000112486
ENSG00000132429
ENSG00000197497
ENSG00000162390
ENSG00000084444
ENSG00000089022
ENSG00000168118
ENSG00000121316
ENSG00000153060
ENSG00000133193
ENSG00000156030
ENSG00000164116
ENSG00000185989
ENSG00000126698
ENSG00000088930
ENSG00000197372
ENSG00000163817
ENSG00000187609
ENSG00000092200
ENSG00000164543
ENSG00000106992
ENSG00000155087
ENSG00000184661
ENSG00000149212
ENSG00000116957
ENSG00000145191
ENSG00000153253
ENSG00000125779
ENSG00000120800
ENSG00000158901
ENSG00000103227
ENSG00000175265
ENSG00000104853
ENSG00000125249
ENSG00000106853
ENSG00000178187
ENSG00000182400
ENSG00000092470
ENSG00000116133
ENSG00000119640
ENSG00000019169
ENSG00000184454
ENSG00000105278
ENSG00000134460
ENSG00000125107
ENSG00000100504
ENSG00000108468
ENSG00000187098
ENSG00000173258
ENSG00000159212
ENSG00000183087
ENSG00000099797
ENSG00000108187
ENSG00000136048
ENSG00000121940
ENSG00000197256
ENSG00000117395
ENSG00000167699
ENSG00000163430
ENSG00000163331
ENSG00000181031
ENSG00000198939
ENSG00000215252
ENSG00000151360
ENSG00000184117
ENSG00000135945
ENSG00000182944
ENSG00000243710
ENSG00000188991
ENSG00000129625
ENSG00000127074
ENSG00000130751
ENSG00000180376
ENSG00000119283
ENSG00000143479
ENSG00000145506
ENSG00000105352
ENSG00000160294
ENSG00000171813
ENSG00000019991
ENSG00000110218
ENSG00000118971
ENSG00000120332
ENSG00000244067
ENSG00000213390
ENSG00000169247
ENSG00000133275
ENSG00000186867
ENSG00000143183
ENSG00000166199
ENSG00000108296
ENSG00000059728
ENSG00000147454
ENSG00000128159
ENSG00000164828
ENSG00000095383
ENSG00000170727
ENSG00000125872
ENSG00000186998
ENSG00000138131
ENSG00000175287
ENSG00000111666
ENSG00000011426
ENSG00000124440
ENSG00000196151
ENSG00000170365
ENSG00000139725
ENSG00000002016
ENSG00000214376
ENSG00000101188
ENSG00000100359
ENSG00000131386
ENSG00000127952
ENSG00000102524
ENSG00000101557
ENSG00000146276
ENSG00000198129
ENSG00000129646
ENSG00000008282
ENSG00000159339
ENSG00000108231
ENSG00000101052
ENSG00000104760
ENSG00000187695
ENSG00000066027
ENSG00000085433
ENSG00000108264
ENSG00000148400
ENSG00000170088
ENSG00000182253
ENSG00000152492
ENSG00000167562
ENSG00000125459
ENSG00000164440
ENSG00000197054
ENSG00000142065
ENSG00000132676
ENSG00000196757
ENSG00000106648
ENSG00000139835
ENSG00000149600
ENSG00000177030
ENSG00000114054
ENSG00000167711
ENSG00000107789
ENSG00000105289
ENSG00000166803
ENSG00000173218
ENSG00000074356
ENSG00000170074
ENSG00000124380
ENSG00000123838
ENSG00000137075
ENSG00000182902
ENSG00000105708
ENSG00000166471
ENSG00000154553
ENSG00000114650
ENSG00000166478
ENSG00000132356
ENSG00000143355
ENSG00000176720
ENSG00000119333
ENSG00000187550
ENSG00000184650
ENSG00000154611
ENSG00000177994
ENSG00000145107
ENSG00000205309
ENSG00000187980
ENSG00000187105
ENSG00000148459
ENSG00000188033
ENSG00000161202
ENSG00000104936
ENSG00000171970
ENSG00000162383
ENSG00000092203

## Sheet: genes_with_no_intronic_deletion
ENSG00000020426
ENSG00000078295
ENSG00000084676
ENSG00000089123
ENSG00000107864
ENSG00000113319
ENSG00000114439
ENSG00000114670
ENSG00000115504
ENSG00000117154
ENSG00000118007
ENSG00000119487
ENSG00000121440
ENSG00000128487
ENSG00000129595
ENSG00000132394
ENSG00000133454
ENSG00000134020
ENSG00000134986
ENSG00000136828
ENSG00000137478
ENSG00000138771
ENSG00000139734
ENSG00000140015
ENSG00000140443
ENSG00000143207
ENSG00000147488
ENSG00000147905
ENSG00000151338
ENSG00000152767
ENSG00000157388
ENSG00000158560
ENSG00000162599
ENSG00000164619
ENSG00000164684
ENSG00000171385
ENSG00000172817
ENSG00000177103
ENSG00000182985
ENSG00000183454
ENSG00000198822
ENSG00000198846
ENSG00000204764
ENSG00000128573
ENSG00000135749
ENSG00000071205

## Sheet: Background
All protein coding genes with at least one intronic deletion in a CNV map or in any randomized set of CNVs.
ENSG00000134986
ENSG00000171385
ENSG00000177103
ENSG00000182463
ENSG00000172817
ENSG00000183454
ENSG00000198846
ENSG00000162599
ENSG00000117154
ENSG00000172985
ENSG00000164330
ENSG00000183662
ENSG00000134020
ENSG00000139946
ENSG00000182985
ENSG00000172403
ENSG00000132394
ENSG00000130449
ENSG00000054965
ENSG00000164684
ENSG00000020426
ENSG00000149346
ENSG00000178764
ENSG00000140015
ENSG00000172572
ENSG00000152315
ENSG00000164197
ENSG00000117114
ENSG00000151338
ENSG00000182263
ENSG00000147905
ENSG00000078295
ENSG00000115353
ENSG00000138771
ENSG00000155011
ENSG00000148842
ENSG00000221818
ENSG00000144227
ENSG00000081803
ENSG00000139734
ENSG00000243444
ENSG00000114670
ENSG00000125246
ENSG00000156395
ENSG00000153820
ENSG00000137478
ENSG00000166006
ENSG00000179715
ENSG00000158560
ENSG00000187258
ENSG00000151834
ENSG00000198822
ENSG00000118007
ENSG00000204764
ENSG00000140443
ENSG00000134138
ENSG00000150667
ENSG00000198121
ENSG00000174099
ENSG00000071205
ENSG00000148737
ENSG00000147488
ENSG00000149571
ENSG00000121440
ENSG00000143473
ENSG00000033327
ENSG00000188859
ENSG00000122547
ENSG00000034053
ENSG00000124302
ENSG00000107864
ENSG00000128573
ENSG00000170017
ENSG00000184611
ENSG00000185666
ENSG00000181072
ENSG00000157388
ENSG00000115504
ENSG00000157570
ENSG00000143641
ENSG00000145864
ENSG00000152822
ENSG00000169902
ENSG00000155792
ENSG00000187772
ENSG00000109906
ENSG00000184156
ENSG00000118689
ENSG00000135333
ENSG00000133216
ENSG00000091656
ENSG00000134146
ENSG00000158169
ENSG00000124813
ENSG00000128487
ENSG00000104375
ENSG00000111052
ENSG00000152767
ENSG00000112305
ENSG00000169918
ENSG00000240891
ENSG00000143207
ENSG00000144283
ENSG00000139668
ENSG00000124151
ENSG00000153250
ENSG00000166250
ENSG00000172380
ENSG00000102531
ENSG00000113100
ENSG00000169122
ENSG00000156026
ENSG00000164619
ENSG00000101134
ENSG00000136111
ENSG00000113319
ENSG00000114861
ENSG00000173611
ENSG00000020577
ENSG00000125821
ENSG00000143603
ENSG00000089123
ENSG00000136141
ENSG00000129595
ENSG00000107338
ENSG00000157657
ENSG00000144824
ENSG00000163082
ENSG00000064763
ENSG00000169116
ENSG00000122012
ENSG00000109670
ENSG00000187123
ENSG00000087258
ENSG00000163630
ENSG00000112320
ENSG00000133019
ENSG00000170558
ENSG00000188730
ENSG00000112394
ENSG00000196581
ENSG00000084676
ENSG00000188641
ENSG00000164270
ENSG00000205659
ENSG00000176177
ENSG00000107862
ENSG00000107669
ENSG00000166263
ENSG00000108984
ENSG00000114439
ENSG00000176049
ENSG00000077157
ENSG00000144962
ENSG00000168785
ENSG00000140718
ENSG00000138439
ENSG00000109265
ENSG00000076356
ENSG00000144810
ENSG00000154122
ENSG00000255872
ENSG00000178177
ENSG00000153317
ENSG00000270106
ENSG00000136828
ENSG00000170873
ENSG00000164123
ENSG00000111860
ENSG00000120029
ENSG00000111816
ENSG00000196876
ENSG00000119487
ENSG00000166265
ENSG00000009709
ENSG00000166035
ENSG00000110497
ENSG00000147586
ENSG00000106443
ENSG00000145990
ENSG00000154529
ENSG00000196159
ENSG00000162620
ENSG00000134533
ENSG00000008256
ENSG00000100592
ENSG00000173950
ENSG00000148082
ENSG00000205133
ENSG00000101489
ENSG00000078725
ENSG00000156463
ENSG00000130638
ENSG00000152413
ENSG00000140937
ENSG00000112242
ENSG00000174628
ENSG00000083544
ENSG00000163032
ENSG00000189079
ENSG00000158985
ENSG00000095951
ENSG00000135749
ENSG00000080709
ENSG00000152104
ENSG00000107771
ENSG00000137252
ENSG00000251664
ENSG00000249158
ENSG00000164318
ENSG00000171492
ENSG00000135999
ENSG00000132970
ENSG00000239389
ENSG00000166073
ENSG00000127152
ENSG00000196715
ENSG00000162961
ENSG00000271949
ENSG00000214188
ENSG00000204962
ENSG00000163637
ENSG00000065534
ENSG00000168830
ENSG00000203780
ENSG00000154678
ENSG00000250120
ENSG00000140022
ENSG00000168818
ENSG00000133640
ENSG00000162959
ENSG00000143322
ENSG00000135090
ENSG00000143502
ENSG00000204961
ENSG00000160145
ENSG00000139973
ENSG00000197959
ENSG00000204963
ENSG00000116874
ENSG00000136002
ENSG00000107643
ENSG00000164303
ENSG00000081842
ENSG00000148484
ENSG00000145536
ENSG00000185052
ENSG00000171316
ENSG00000075420
ENSG00000140538
ENSG00000110436
ENSG00000070882
ENSG00000204965
ENSG00000204967
ENSG00000204969
ENSG00000204970
ENSG00000255408
ENSG00000152377
ENSG00000123119
ENSG00000088179
ENSG00000225885
ENSG00000157483
ENSG00000163531
ENSG00000065675
ENSG00000150938
ENSG00000143772
ENSG00000198821
ENSG00000091436
ENSG00000189319
ENSG00000258539
ENSG00000151414
ENSG00000112541
ENSG00000151883
ENSG00000103888
ENSG00000120594
ENSG00000118495
ENSG00000128805
ENSG00000197535
ENSG00000154330
ENSG00000116191
ENSG00000198797
ENSG00000113361
ENSG00000118946
ENSG00000139926
ENSG00000138185
ENSG00000138795
ENSG00000196092
ENSG00000197157
ENSG00000139117
ENSG00000172020
ENSG00000072422
ENSG00000113645
ENSG00000100647
ENSG00000030419
ENSG00000068615
ENSG00000118507
ENSG00000106070
ENSG00000064692
ENSG00000072201
ENSG00000135605
ENSG00000133454
ENSG00000111728
ENSG00000120907
ENSG00000197555
ENSG00000157423
ENSG00000132792
ENSG00000124749
ENSG00000080546
ENSG00000145242
ENSG00000023697
ENSG00000023318
ENSG00000039560
ENSG00000157168
ENSG00000170289
ENSG00000047579
ENSG00000122042
ENSG00000151150
ENSG00000152484
ENSG00000128849
ENSG00000186260
ENSG00000077092
ENSG00000107105
ENSG00000143797
ENSG00000072803
ENSG00000116675
ENSG00000114948
ENSG00000185811
ENSG00000196549
ENSG00000060982
ENSG00000141431
ENSG00000143190
ENSG00000104044
ENSG00000163288
ENSG00000169744
ENSG00000143995
ENSG00000078403
ENSG00000217128
ENSG00000100077
ENSG00000175471
ENSG00000122482
ENSG00000067113
ENSG00000116991
ENSG00000196141
ENSG00000153930
ENSG00000053524
ENSG00000165841
ENSG00000123104
ENSG00000035664
ENSG00000198626
ENSG00000112893
ENSG00000196872
ENSG00000100030
ENSG00000197415
ENSG00000136944
ENSG00000092969
ENSG00000132164
ENSG00000135049
ENSG00000006576
ENSG00000124177
ENSG00000131323
ENSG00000137821
ENSG00000115290
ENSG00000135903
ENSG00000109684
ENSG00000163788
ENSG00000113391
ENSG00000116141
ENSG00000173157
ENSG00000111879
ENSG00000157368
ENSG00000152214
ENSG00000147509
ENSG00000198216
ENSG00000114790
ENSG00000116711
ENSG00000168916
ENSG00000151692
ENSG00000148516
ENSG00000006715
ENSG00000163635
ENSG00000152779
ENSG00000165476
ENSG00000141068
ENSG00000143340
ENSG00000164190
ENSG00000078018
ENSG00000157890
ENSG00000067798
ENSG00000137513
ENSG00000102755
ENSG00000120306
ENSG00000031081
ENSG00000073969
ENSG00000112038
ENSG00000144677
ENSG00000204634
ENSG00000214814
ENSG00000198382
ENSG00000076554
ENSG00000137727
ENSG00000107957
ENSG00000001626
ENSG00000196323
ENSG00000188487
ENSG00000135862
ENSG00000173175
ENSG00000122778
ENSG00000112425
ENSG00000151702
ENSG00000166748
ENSG00000170959
ENSG00000138709
ENSG00000174776
ENSG00000166450
ENSG00000109381
ENSG00000162944
ENSG00000168546
ENSG00000175662
ENSG00000124782
ENSG00000185306
ENSG00000108018
ENSG00000165475
ENSG00000163602
ENSG00000091157
ENSG00000090975
ENSG00000082438
ENSG00000213214
ENSG00000136052
ENSG00000198796
ENSG00000134490
ENSG00000131711
ENSG00000164136
ENSG00000107745
ENSG00000163235
ENSG00000139116
ENSG00000101251
ENSG00000054793
ENSG00000196917
ENSG00000215262
ENSG00000102908
ENSG00000145375
ENSG00000163453
ENSG00000072736
ENSG00000043039
ENSG00000083535
ENSG00000183723
ENSG00000150907
ENSG00000120725
ENSG00000036549
ENSG00000104369
ENSG00000151348
ENSG00000164144
ENSG00000172728
ENSG00000129158
ENSG00000135272
ENSG00000103460
ENSG00000168675
ENSG00000061455
ENSG00000135362
ENSG00000136754
ENSG00000185070
ENSG00000182606
ENSG00000132561
ENSG00000147650
ENSG00000166444
ENSG00000136531
ENSG00000170820
ENSG00000077063
ENSG00000169031
ENSG00000037637
ENSG00000176641
ENSG00000187955
ENSG00000128815
ENSG00000187676
ENSG00000106018
ENSG00000069667
ENSG00000040933
ENSG00000070182
ENSG00000164663
ENSG00000059758
ENSG00000115109
ENSG00000188992
ENSG00000113532
ENSG00000171435
ENSG00000176635
ENSG00000082175
ENSG00000103056
ENSG00000112530
ENSG00000163864
ENSG00000173473
ENSG00000161405
ENSG00000147642
ENSG00000141639
ENSG00000070018
ENSG00000138303
ENSG00000015171
ENSG00000106511
ENSG00000104388
ENSG00000164023
ENSG00000141337
ENSG00000198879
ENSG00000196628
ENSG00000140262
ENSG00000100014
ENSG00000258555
ENSG00000183778
ENSG00000129657
ENSG00000121964
ENSG00000172159
ENSG00000135127
ENSG00000219545
ENSG00000109458
ENSG00000175170
ENSG00000157933
ENSG00000130997
ENSG00000127603
ENSG00000124299
ENSG00000085377
ENSG00000128641
ENSG00000140807
ENSG00000186409
ENSG00000011454
ENSG00000215475
ENSG00000123600
ENSG00000165322
ENSG00000078369
ENSG00000087095
ENSG00000196376
ENSG00000123094
ENSG00000106829
ENSG00000180801
ENSG00000171033
ENSG00000124788
ENSG00000166024
ENSG00000178217
ENSG00000107731
ENSG00000106554
ENSG00000155085
ENSG00000205213
ENSG00000204262
ENSG00000168216
ENSG00000172164
ENSG00000163638
ENSG00000107263
ENSG00000114423
ENSG00000172731
ENSG00000181458
ENSG00000063169
ENSG00000104517
ENSG00000101109
ENSG00000162129
ENSG00000008405
ENSG00000166862
ENSG00000169129
ENSG00000167491
ENSG00000168246
ENSG00000105088
ENSG00000117461
ENSG00000170396
ENSG00000181555
ENSG00000165238
ENSG00000188994
ENSG00000171509
ENSG00000069869
ENSG00000180891
ENSG00000165209
ENSG00000137834
ENSG00000197705
ENSG00000157542
ENSG00000166068
ENSG00000183032
ENSG00000146072
ENSG00000137942
ENSG00000204711
ENSG00000095777
ENSG00000145700
ENSG00000186073
ENSG00000107719
ENSG00000074657
ENSG00000116128
ENSG00000147677
ENSG00000179981
ENSG00000163116
ENSG00000145715
ENSG00000065882
ENSG00000075945
ENSG00000100523
ENSG00000119778
ENSG00000164327
ENSG00000009413
ENSG00000171533
ENSG00000082684
ENSG00000182022
ENSG00000103657
ENSG00000151208
ENSG00000112367
ENSG00000144452
ENSG00000109323
ENSG00000175600
ENSG00000143179
ENSG00000089094
ENSG00000184014
ENSG00000127720
ENSG00000162374
ENSG00000160007
ENSG00000144749
ENSG00000146373
ENSG00000070961
ENSG00000143952
ENSG00000177182
ENSG00000124243
ENSG00000153015
ENSG00000105976
ENSG00000139990
ENSG00000114062
ENSG00000100433
ENSG00000198478
ENSG00000115233
ENSG00000101236
ENSG00000216937
ENSG00000134538
ENSG00000174607
ENSG00000172986
ENSG00000236699
ENSG00000162669
ENSG00000162407
ENSG00000100997
ENSG00000006451
ENSG00000169213
ENSG00000154783
ENSG00000248383
ENSG00000162542
ENSG00000071073
ENSG00000163536
ENSG00000107020
ENSG00000067900
ENSG00000116183
ENSG00000138801
ENSG00000134371
ENSG00000177425
ENSG00000174989
ENSG00000095203
ENSG00000174325
ENSG00000171621
ENSG00000114302
ENSG00000047365
ENSG00000273398
ENSG00000110075
ENSG00000184863
ENSG00000108061
ENSG00000147485
ENSG00000196781
ENSG00000153827
ENSG00000134508
ENSG00000154493
ENSG00000103043
ENSG00000172954
ENSG00000122779
ENSG00000069020
ENSG00000134250
ENSG00000008441
ENSG00000138767
ENSG00000169064
ENSG00000057468
ENSG00000151835
ENSG00000165521
ENSG00000105426
ENSG00000166233
ENSG00000107518
ENSG00000155313
ENSG00000079102
ENSG00000118263
ENSG00000116731
ENSG00000110422
ENSG00000146374
ENSG00000117569
ENSG00000138756
ENSG00000047249
ENSG00000206557
ENSG00000149948
ENSG00000166323
ENSG00000119866
ENSG00000198682
ENSG00000152270
ENSG00000126070
ENSG00000184347
ENSG00000115808
ENSG00000078747
ENSG00000145949
ENSG00000172139
ENSG00000163683
ENSG00000146872
ENSG00000152092
ENSG00000166025
ENSG00000156687
ENSG00000140526
ENSG00000114166
ENSG00000176225
ENSG00000129151
ENSG00000057704
ENSG00000102781
ENSG00000150457
ENSG00000187736
ENSG00000158092
ENSG00000198265
ENSG00000138835
ENSG00000176788
ENSG00000139132
ENSG00000144893
ENSG00000138081
ENSG00000151292
ENSG00000197467
ENSG00000005810
ENSG00000109511
ENSG00000153993
ENSG00000186566
ENSG00000196233
ENSG00000102753
ENSG00000154027
ENSG00000113048
ENSG00000188517
ENSG00000136842
ENSG00000145012
ENSG00000151693
ENSG00000203747
ENSG00000065559
ENSG00000068885
ENSG00000140285
ENSG00000084453
ENSG00000163393
ENSG00000118322
ENSG00000122966
ENSG00000136478
ENSG00000143344
ENSG00000213901
ENSG00000142687
ENSG00000170430
ENSG00000152409
ENSG00000196358
ENSG00000157450
ENSG00000134283
ENSG00000111110
ENSG00000112655
ENSG00000114107
ENSG00000095787
ENSG00000087301
ENSG00000178662
ENSG00000099991
ENSG00000146233
ENSG00000065609
ENSG00000121898
ENSG00000049130
ENSG00000164484
ENSG00000148680
ENSG00000162946
ENSG00000110693
ENSG00000138735
ENSG00000127863
ENSG00000229729
ENSG00000180488
ENSG00000075035
ENSG00000144057
ENSG00000120156
ENSG00000152217
ENSG00000163320
ENSG00000112357
ENSG00000198722
ENSG00000131504
ENSG00000169288
ENSG00000144535
ENSG00000042832
ENSG00000132932
ENSG00000164929
ENSG00000162378
ENSG00000065615
ENSG00000004864
ENSG00000111424
ENSG00000116299
ENSG00000130940
ENSG00000170743
ENSG00000106714
ENSG00000164199
ENSG00000196396
ENSG00000180233
ENSG00000186472
ENSG00000134369
ENSG00000197980
ENSG00000170085
ENSG00000133794
ENSG00000101040
ENSG00000132554
ENSG00000102910
ENSG00000088808
ENSG00000144736
ENSG00000168461
ENSG00000170382
ENSG00000166398
ENSG00000168734
ENSG00000081913
ENSG00000100852
ENSG00000166387
ENSG00000121989
ENSG00000227345
ENSG00000144791
ENSG00000214944
ENSG00000137502
ENSG00000173406
ENSG00000057019
ENSG00000131378
ENSG00000076685
ENSG00000230510
ENSG00000249242
ENSG00000147647
ENSG00000168310
ENSG00000125851
ENSG00000168214
ENSG00000100596
ENSG00000019485
ENSG00000221823
ENSG00000121297
ENSG00000060709
ENSG00000142856
ENSG00000141052
ENSG00000196639
ENSG00000196782
ENSG00000066382
ENSG00000162687
ENSG00000115363
ENSG00000048828
ENSG00000148482
ENSG00000198732
ENSG00000198130
ENSG00000109466
ENSG00000109819
ENSG00000198853
ENSG00000119681
ENSG00000240747
ENSG00000163527
ENSG00000027001
ENSG00000198963
ENSG00000144369
ENSG00000148110
ENSG00000080298
ENSG00000171681
ENSG00000133962
ENSG00000157540
ENSG00000055208
ENSG00000133392
ENSG00000137090
ENSG00000101230
ENSG00000029153
ENSG00000159374
ENSG00000065485
ENSG00000196730
ENSG00000102974
ENSG00000165309
ENSG00000106278
ENSG00000163513
ENSG00000131626
ENSG00000133121
ENSG00000050405
ENSG00000140374
ENSG00000138685
ENSG00000069974
ENSG00000132958
ENSG00000081148
ENSG00000023171
ENSG00000017260
ENSG00000158161
ENSG00000196805
ENSG00000111266
ENSG00000168016
ENSG00000036257
ENSG00000148200
ENSG00000011114
ENSG00000111785
ENSG00000135457
ENSG00000130856
ENSG00000171643
ENSG00000154978
ENSG00000183762
ENSG00000115310
ENSG00000153283
ENSG00000125703
ENSG00000073712
ENSG00000186314
ENSG00000109572
ENSG00000144218
ENSG00000144406
ENSG00000104611
ENSG00000149256
ENSG00000113300
ENSG00000115041
ENSG00000075891
ENSG00000143061
ENSG00000128908
ENSG00000140557
ENSG00000137073
ENSG00000198900
ENSG00000164970
ENSG00000047578
ENSG00000137261
ENSG00000110841
ENSG00000072952
ENSG00000081237
ENSG00000149084
ENSG00000115652
ENSG00000198945
ENSG00000143376
ENSG00000134013
ENSG00000136205
ENSG00000257062
ENSG00000186297
ENSG00000130402
ENSG00000100234
ENSG00000138594
ENSG00000164742
ENSG00000174106
ENSG00000198740
ENSG00000073921
ENSG00000196312
ENSG00000127914
ENSG00000100749
ENSG00000132437
ENSG00000163625
ENSG00000119121
ENSG00000182601
ENSG00000054267
ENSG00000178445
ENSG00000152127
ENSG00000176105
ENSG00000187134
ENSG00000130035
ENSG00000089250
ENSG00000153976
ENSG00000140948
ENSG00000011566
ENSG00000112246
ENSG00000078269
ENSG00000136492
ENSG00000120756
ENSG00000187164
ENSG00000149488
ENSG00000115761
ENSG00000173838
ENSG00000148180
ENSG00000172869
ENSG00000129295
ENSG00000105738
ENSG00000152229
ENSG00000173905
ENSG00000151461
ENSG00000114805
ENSG00000102900
ENSG00000166348
ENSG00000171552
ENSG00000204291
ENSG00000145349
ENSG00000173852
ENSG00000185477
ENSG00000112624
ENSG00000101605
ENSG00000133026
ENSG00000176571
ENSG00000165392
ENSG00000183576
ENSG00000131018
ENSG00000183354
ENSG00000074590
ENSG00000134882
ENSG00000102935
ENSG00000172752
ENSG00000110723
ENSG00000150961
ENSG00000162437
ENSG00000148935
ENSG00000198752
ENSG00000006468
ENSG00000138463
ENSG00000166128
ENSG00000136653
ENSG00000187118
ENSG00000106571
ENSG00000010017
ENSG00000134247
ENSG00000070159
ENSG00000118873
ENSG00000151422
ENSG00000106066
ENSG00000106078
ENSG00000162594
ENSG00000110427
ENSG00000166266
ENSG00000122545
ENSG00000121621
ENSG00000109320
ENSG00000204442
ENSG00000164171
ENSG00000091622
ENSG00000067141
ENSG00000105953
ENSG00000158296
ENSG00000184005
ENSG00000170325
ENSG00000149090
ENSG00000186575
ENSG00000117713
ENSG00000004766
ENSG00000184613
ENSG00000066032
ENSG00000106069
ENSG00000184719
ENSG00000066468
ENSG00000101079
ENSG00000128731
ENSG00000114933
ENSG00000271092
ENSG00000198718
ENSG00000132842
ENSG00000135643
ENSG00000134259
ENSG00000185087
ENSG00000158486
ENSG00000126705
ENSG00000164161
ENSG00000006837
ENSG00000064309
ENSG00000174485
ENSG00000123124
ENSG00000166002
ENSG00000103544
ENSG00000173705
ENSG00000140009
ENSG00000121380
ENSG00000117477
ENSG00000176160
ENSG00000115966
ENSG00000147570
ENSG00000163520
ENSG00000179454
ENSG00000153157
ENSG00000038427
ENSG00000108510
ENSG00000074211
ENSG00000100346
ENSG00000168824
ENSG00000100485
ENSG00000158019
ENSG00000113580
ENSG00000177990
ENSG00000128918
ENSG00000182319
ENSG00000156265
ENSG00000093167
ENSG00000124507
ENSG00000110400
ENSG00000155744
ENSG00000140836
ENSG00000121848
ENSG00000171044
ENSG00000155761
ENSG00000154310
ENSG00000165443
ENSG00000187715
ENSG00000171126
ENSG00000166503
ENSG00000203710
ENSG00000178852
ENSG00000069122
ENSG00000154309
ENSG00000100084
ENSG00000129116
ENSG00000151892
ENSG00000148123
ENSG00000079215
ENSG00000114098
ENSG00000164087
ENSG00000162636
ENSG00000138347
ENSG00000152952
ENSG00000134046
ENSG00000181381
ENSG00000132938
ENSG00000108001
ENSG00000120616
ENSG00000144821
ENSG00000121542
ENSG00000061337
ENSG00000136280
ENSG00000100218
ENSG00000152078
ENSG00000213240
ENSG00000255168
ENSG00000138443
ENSG00000065809
ENSG00000139154
ENSG00000171729
ENSG00000198270
ENSG00000079335
ENSG00000091490
ENSG00000110076
ENSG00000162409
ENSG00000078900
ENSG00000106399
ENSG00000145675
ENSG00000080493
ENSG00000079246
ENSG00000171608
ENSG00000060749
ENSG00000187627
ENSG00000159459
ENSG00000012983
ENSG00000250305
ENSG00000133027
ENSG00000151151
ENSG00000112992
ENSG00000163006
ENSG00000103966
ENSG00000110880
ENSG00000203734
ENSG00000070214
ENSG00000139517
ENSG00000065308
ENSG00000124772
ENSG00000173757
ENSG00000168172
ENSG00000114455
ENSG00000133103
ENSG00000004866
ENSG00000137393
ENSG00000213204
ENSG00000137251
ENSG00000183273
ENSG00000198780
ENSG00000129003
ENSG00000198092
ENSG00000174944
ENSG00000006116
ENSG00000115750
ENSG00000147614
ENSG00000100320
ENSG00000101638
ENSG00000072134
ENSG00000011258
ENSG00000158321
ENSG00000136153
ENSG00000137709
ENSG00000092964
ENSG00000154380
ENSG00000058063
ENSG00000135074
ENSG00000103404
ENSG00000180509
ENSG00000221866
ENSG00000104218
ENSG00000070601
ENSG00000148925
ENSG00000171843
ENSG00000144228
ENSG00000134014
ENSG00000005020
ENSG00000196950
ENSG00000144935
ENSG00000131941
ENSG00000144674
ENSG00000106701
ENSG00000165929
ENSG00000087053
ENSG00000009844
ENSG00000138688
ENSG00000113389
ENSG00000122008
ENSG00000135976
ENSG00000092108
ENSG00000113231
ENSG00000196739
ENSG00000118985
ENSG00000177058
ENSG00000170214
ENSG00000096063
ENSG00000214517
ENSG00000050730
ENSG00000162600
ENSG00000128654
ENSG00000061676
ENSG00000112182
ENSG00000138696
ENSG00000059691
ENSG00000119912
ENSG00000146267
ENSG00000167157
ENSG00000142875
ENSG00000158636
ENSG00000163596
ENSG00000083067
ENSG00000065883
ENSG00000124406
ENSG00000055163
ENSG00000182326
ENSG00000204104
ENSG00000175931
ENSG00000112249
ENSG00000141449
ENSG00000106772
ENSG00000073614
ENSG00000060718
ENSG00000080293
ENSG00000134744
ENSG00000103196
ENSG00000163145
ENSG00000147649
ENSG00000072110
ENSG00000158270
ENSG00000156042
ENSG00000140750
ENSG00000104043
ENSG00000157193
ENSG00000162402
ENSG00000140092
ENSG00000064933
ENSG00000070950
ENSG00000007062
ENSG00000144820
ENSG00000180316
ENSG00000136750
ENSG00000064419
ENSG00000187672
ENSG00000187079
ENSG00000072415
ENSG00000158467
ENSG00000182568
ENSG00000136573
ENSG00000117643
ENSG00000147854
ENSG00000133943
ENSG00000150627
ENSG00000183814
ENSG00000133808
ENSG00000056097
ENSG00000133302
ENSG00000182095
ENSG00000126091
ENSG00000136011
ENSG00000144036
ENSG00000048707
ENSG00000157404
ENSG00000185722
ENSG00000078687
ENSG00000096872
ENSG00000198887
ENSG00000173706
ENSG00000168952
ENSG00000177679
ENSG00000000971
ENSG00000132294
ENSG00000047936
ENSG00000143493
ENSG00000156642
ENSG00000182674
ENSG00000163617
ENSG00000102786
ENSG00000103769
ENSG00000197721
ENSG00000148481
ENSG00000078177
ENSG00000158966
ENSG00000072858
ENSG00000185630
ENSG00000110435
ENSG00000138758
ENSG00000177119
ENSG00000122970
ENSG00000118217
ENSG00000084628
ENSG00000109685
ENSG00000090686
ENSG00000173163
ENSG00000055917
ENSG00000023287
ENSG00000140057
ENSG00000197386
ENSG00000120071
ENSG00000100351
ENSG00000106392
ENSG00000104755
ENSG00000170153
ENSG00000146910
ENSG00000081985
ENSG00000127947
ENSG00000076321
ENSG00000186635
ENSG00000175054
ENSG00000182177
ENSG00000021826
ENSG00000198768
ENSG00000100503
ENSG00000136155
ENSG00000173809
ENSG00000186088
ENSG00000141298
ENSG00000111783
ENSG00000197594
ENSG00000127329
ENSG00000152578
ENSG00000137522
ENSG00000183742
ENSG00000176697
ENSG00000116580
ENSG00000196678
ENSG00000164627
ENSG00000088881
ENSG00000109158
ENSG00000170160
ENSG00000266302
ENSG00000185658
ENSG00000138095
ENSG00000103091
ENSG00000146809
ENSG00000169752
ENSG00000186132
ENSG00000258984
ENSG00000163872
ENSG00000120949
ENSG00000174145
ENSG00000169994
ENSG00000153339
ENSG00000051341
ENSG00000169519
ENSG00000185008
ENSG00000257545
ENSG00000057663
ENSG00000103319
ENSG00000172318
ENSG00000178694
ENSG00000120586
ENSG00000115641
ENSG00000104290
ENSG00000204178
ENSG00000172939
ENSG00000116698
ENSG00000138430
ENSG00000115419
ENSG00000105357
ENSG00000198750
ENSG00000178607
ENSG00000179241
ENSG00000183287
ENSG00000106025
ENSG00000116962
ENSG00000178175
ENSG00000168447
ENSG00000124198
ENSG00000089057
ENSG00000128881
ENSG00000101098
ENSG00000100578
ENSG00000163431
ENSG00000074054
ENSG00000116833
ENSG00000174373
ENSG00000095564
ENSG00000081014
ENSG00000151617
ENSG00000080839
ENSG00000110318
ENSG00000062650
ENSG00000111670
ENSG00000092148
ENSG00000272162
ENSG00000147408
ENSG00000003436
ENSG00000151893
ENSG00000086666
ENSG00000109756
ENSG00000015153
ENSG00000175048
ENSG00000106299
ENSG00000143199
ENSG00000172349
ENSG00000159685
ENSG00000188906
ENSG00000091009
ENSG00000157087
ENSG00000072364
ENSG00000182670
ENSG00000188916
ENSG00000165868
ENSG00000161082
ENSG00000197140
ENSG00000135597
ENSG00000106462
ENSG00000135324
ENSG00000213047
ENSG00000128567
ENSG00000120820
ENSG00000175155
ENSG00000006432
ENSG00000012779
ENSG00000121289
ENSG00000177879
ENSG00000148950
ENSG00000198691
ENSG00000134258
ENSG00000160844
ENSG00000154764
ENSG00000248710
ENSG00000060656
ENSG00000134313
ENSG00000113522
ENSG00000154917
ENSG00000096093
ENSG00000154914
ENSG00000139746
ENSG00000070778
ENSG00000120658
ENSG00000203685
ENSG00000149295
ENSG00000145439
ENSG00000162551
ENSG00000066136
ENSG00000197653
ENSG00000156113
ENSG00000081800
ENSG00000154814
ENSG00000157927
ENSG00000138722
ENSG00000165219
ENSG00000188039
ENSG00000163749
ENSG00000164061
ENSG00000188735
ENSG00000115866
ENSG00000100266
ENSG00000185958
ENSG00000237136
ENSG00000071282
ENSG00000138246
ENSG00000197635
ENSG00000185651
ENSG00000082701
ENSG00000109220
ENSG00000140455
ENSG00000186417
ENSG00000111224
ENSG00000076067
ENSG00000196116
ENSG00000135213
ENSG00000197442
ENSG00000108175
ENSG00000204084
ENSG00000144395
ENSG00000134243
ENSG00000138792
ENSG00000121067
ENSG00000087274
ENSG00000197712
ENSG00000145703
ENSG00000128512
ENSG00000136379
ENSG00000115155
ENSG00000206535
ENSG00000163558
ENSG00000132329
ENSG00000155849
ENSG00000061936
ENSG00000100095
ENSG00000183091
ENSG00000067715
ENSG00000109016
ENSG00000151012
ENSG00000083290
ENSG00000110675
ENSG00000214694
ENSG00000169499
ENSG00000103089
ENSG00000198961
ENSG00000106780
ENSG00000056291
ENSG00000171195
ENSG00000116147
ENSG00000166897
ENSG00000151917
ENSG00000243440
ENSG00000117523
ENSG00000149311
ENSG00000182923
ENSG00000150527
ENSG00000258941
ENSG00000144320
ENSG00000198554
ENSG00000173889
ENSG00000161381
ENSG00000164066
ENSG00000182329
ENSG00000082146
ENSG00000179364
ENSG00000133059
ENSG00000242259
ENSG00000131389
ENSG00000168743
ENSG00000089048
ENSG00000086848
ENSG00000258529
ENSG00000105176
ENSG00000124214
ENSG00000170091
ENSG00000197748
ENSG00000106034
ENSG00000059377
ENSG00000113282
ENSG00000162772
ENSG00000170836
ENSG00000099917
ENSG00000116984
ENSG00000109790
ENSG00000151322
ENSG00000128294
ENSG00000155749
ENSG00000106686
ENSG00000175198
ENSG00000114446
ENSG00000170615
ENSG00000143036
ENSG00000183036
ENSG00000080815
ENSG00000149177
ENSG00000082212
ENSG00000162949
ENSG00000166206
ENSG00000137872
ENSG00000071909
ENSG00000139438
ENSG00000136193
ENSG00000122483
ENSG00000134108
ENSG00000160218
ENSG00000122707
ENSG00000075429
ENSG00000189056
ENSG00000128266
ENSG00000132182
ENSG00000126870
ENSG00000179152
ENSG00000118482
ENSG00000174579
ENSG00000153107
ENSG00000154114
ENSG00000181291
ENSG00000138768
ENSG00000126858
ENSG00000131096
ENSG00000006740
ENSG00000155324
ENSG00000186522
ENSG00000099250
ENSG00000196313
ENSG00000120733
ENSG00000111731
ENSG00000167889
ENSG00000078618
ENSG00000035862
ENSG00000083457
ENSG00000136237
ENSG00000169604
ENSG00000127990
ENSG00000139364
ENSG00000213160
ENSG00000172175
ENSG00000185480
ENSG00000008869
ENSG00000176095
ENSG00000158555
ENSG00000138032
ENSG00000187699
ENSG00000185838
ENSG00000197818
ENSG00000196208
ENSG00000084764
ENSG00000121481
ENSG00000174672
ENSG00000100478
ENSG00000187527
ENSG00000129521
ENSG00000186638
ENSG00000154127
ENSG00000109794
ENSG00000154997
ENSG00000178585
ENSG00000182973
ENSG00000149639
ENSG00000198911
ENSG00000185760
ENSG00000107242
ENSG00000122741
ENSG00000172197
ENSG00000008394
ENSG00000164659
ENSG00000103194
ENSG00000111404
ENSG00000018189
ENSG00000100505
ENSG00000157796
ENSG00000162643
ENSG00000163808
ENSG00000177707
ENSG00000121766
ENSG00000157766
ENSG00000163377
ENSG00000107929
ENSG00000091428
ENSG00000095585
ENSG00000131044
ENSG00000133835
ENSG00000144648
ENSG00000150471
ENSG00000083097
ENSG00000170802
ENSG00000249853
ENSG00000048740
ENSG00000112936
ENSG00000006114
ENSG00000007341
ENSG00000166743
ENSG00000162927
ENSG00000091879
ENSG00000196460
ENSG00000120158
ENSG00000145996
ENSG00000165434
ENSG00000129422
ENSG00000167081
ENSG00000165115
ENSG00000182010
ENSG00000088386
ENSG00000119231
ENSG00000139163
ENSG00000088035
ENSG00000180957
ENSG00000108375
ENSG00000110975
ENSG00000077327
ENSG00000102595
ENSG00000075292
ENSG00000100784
ENSG00000123552
ENSG00000204179
ENSG00000123191
ENSG00000148358
ENSG00000110721
ENSG00000179889
ENSG00000134365
ENSG00000114520
ENSG00000170537
ENSG00000145734
ENSG00000167202
ENSG00000173064
ENSG00000156471
ENSG00000089091
ENSG00000225485
ENSG00000137628
ENSG00000134780
ENSG00000152223
ENSG00000006747
ENSG00000152670
ENSG00000125850
ENSG00000164080
ENSG00000164180
ENSG00000141665
ENSG00000156052
ENSG00000064225
ENSG00000158258
ENSG00000186111
ENSG00000135063
ENSG00000089177
ENSG00000197121
ENSG00000168610
ENSG00000176102
ENSG00000144730
ENSG00000157827
ENSG00000028203
ENSG00000169071
ENSG00000173230
ENSG00000118762
ENSG00000186908
ENSG00000156802
ENSG00000151687
ENSG00000146477
ENSG00000118729
ENSG00000112053
ENSG00000013293
ENSG00000138442
ENSG00000013297
ENSG00000117139
ENSG00000120868
ENSG00000168079
ENSG00000169379
ENSG00000135040
ENSG00000033178
ENSG00000178385
ENSG00000111799
ENSG00000068878
ENSG00000188162
ENSG00000111962
ENSG00000180881
ENSG00000154864
ENSG00000160712
ENSG00000148158
ENSG00000147912
ENSG00000256966
ENSG00000111863
ENSG00000138286
ENSG00000170044
ENSG00000138378
ENSG00000241058
ENSG00000157077
ENSG00000184588
ENSG00000104447
ENSG00000169118
ENSG00000115977
ENSG00000112419
ENSG00000047617
ENSG00000064393
ENSG00000168904
ENSG00000155846
ENSG00000105810
ENSG00000182667
ENSG00000196712
ENSG00000116668
ENSG00000162631
ENSG00000135365
ENSG00000165659
ENSG00000162989
ENSG00000186714
ENSG00000005059
ENSG00000118922
ENSG00000103647
ENSG00000029534
ENSG00000137177
ENSG00000164258
ENSG00000163491
ENSG00000146535
ENSG00000163110
ENSG00000164483
ENSG00000166262
ENSG00000163848
ENSG00000141293
ENSG00000243147
ENSG00000053108
ENSG00000185518
ENSG00000156110
ENSG00000176473
ENSG00000091129
ENSG00000064652
ENSG00000048052
ENSG00000102780
ENSG00000065833
ENSG00000038532
ENSG00000165323
ENSG00000144455
ENSG00000174705
ENSG00000145819
ENSG00000138604
ENSG00000079691
ENSG00000148468
ENSG00000198597
ENSG00000163873
ENSG00000147724
ENSG00000052841
ENSG00000135636
ENSG00000145335
ENSG00000054282
ENSG00000141837
ENSG00000164506
ENSG00000112964
ENSG00000100629
ENSG00000018699
ENSG00000101096
ENSG00000183570
ENSG00000186187
ENSG00000197892
ENSG00000138829
ENSG00000184792
ENSG00000075651
ENSG00000113273
ENSG00000138738
ENSG00000101019
ENSG00000146416
ENSG00000175497
ENSG00000180287
ENSG00000166960
ENSG00000144959
ENSG00000154556
ENSG00000136231
ENSG00000008513
ENSG00000196814
ENSG00000185483
ENSG00000104059
ENSG00000118473
ENSG00000130635
ENSG00000151090
ENSG00000136068
ENSG00000101333
ENSG00000144681
ENSG00000136250
ENSG00000075151
ENSG00000174453
ENSG00000079819
ENSG00000131503
ENSG00000254996
ENSG00000186952
ENSG00000127955
ENSG00000070366
ENSG00000013503
ENSG00000146463
ENSG00000237515
ENSG00000108557
ENSG00000205359
ENSG00000149269
ENSG00000150636
ENSG00000100599
ENSG00000147324
ENSG00000165959
ENSG00000151413
ENSG00000155530
ENSG00000166979
ENSG00000172995
ENSG00000112699
ENSG00000162733
ENSG00000197323
ENSG00000116667
ENSG00000147862
ENSG00000104324
ENSG00000144445
ENSG00000133107
ENSG00000116473
ENSG00000107099
ENSG00000166342
ENSG00000133067
ENSG00000115464
ENSG00000187122
ENSG00000171488
ENSG00000203727
ENSG00000151572
ENSG00000146376
ENSG00000135250
ENSG00000077420
ENSG00000134504
ENSG00000144339
ENSG00000160563
ENSG00000166446
ENSG00000188001
ENSG00000205678
ENSG00000150477
ENSG00000151779
ENSG00000150760
ENSG00000177565
ENSG00000111700
ENSG00000137968
ENSG00000177885
ENSG00000152495
ENSG00000154229
ENSG00000115760
ENSG00000115919
ENSG00000157851
ENSG00000205754
ENSG00000257046
ENSG00000114030
ENSG00000165091
ENSG00000169181
ENSG00000145794
ENSG00000146247
ENSG00000103489
ENSG00000163125
ENSG00000140396
ENSG00000185238
ENSG00000162105
ENSG00000101445
ENSG00000171189
ENSG00000181234
ENSG00000113719
ENSG00000044115
ENSG00000146122
ENSG00000065243
ENSG00000182240
ENSG00000131558
ENSG00000180116
ENSG00000145216
ENSG00000168234
ENSG00000118407
ENSG00000168959
ENSG00000151623
ENSG00000148120
ENSG00000165084
ENSG00000146263
ENSG00000158458
ENSG00000165487
ENSG00000122484
ENSG00000107779
ENSG00000120278
ENSG00000121904
ENSG00000108091
ENSG00000071054
ENSG00000110799
ENSG00000164946
ENSG00000153093
ENSG00000197563
ENSG00000111961
ENSG00000083642
ENSG00000102893
ENSG00000186591
ENSG00000183166
ENSG00000152520
ENSG00000173588
ENSG00000172348
ENSG00000163689
ENSG00000080224
ENSG00000170145
ENSG00000155506
ENSG00000070785
ENSG00000114127
ENSG00000142599
ENSG00000132639
ENSG00000172765
ENSG00000152284
ENSG00000183346
ENSG00000198542
ENSG00000067208
ENSG00000136770
ENSG00000095587
ENSG00000162761
ENSG00000165379
ENSG00000137473
ENSG00000047849
ENSG00000148498
ENSG00000135951
ENSG00000148948
ENSG00000108669
ENSG00000130338
ENSG00000109680
ENSG00000187257
ENSG00000163219
ENSG00000075391
ENSG00000147655
ENSG00000145685
ENSG00000127527
ENSG00000169410
ENSG00000064999
ENSG00000106665
ENSG00000148053
ENSG00000144668
ENSG00000153237
ENSG00000178965
ENSG00000125970
ENSG00000104432
ENSG00000153064
ENSG00000164574
ENSG00000162434
ENSG00000173077
ENSG00000107186
ENSG00000131697
ENSG00000078114
ENSG00000153310
ENSG00000171517
ENSG00000154162
ENSG00000124496
ENSG00000153936
ENSG00000254959
ENSG00000143702
ENSG00000157680
ENSG00000243156
ENSG00000113360
ENSG00000171877
ENSG00000073910
ENSG00000165406
ENSG00000106125
ENSG00000010810
ENSG00000197724
ENSG00000185274
ENSG00000075223
ENSG00000151136
ENSG00000169047
ENSG00000015676
ENSG00000111817
ENSG00000174891
ENSG00000105889
ENSG00000112769
ENSG00000180875
ENSG00000196792
ENSG00000048991
ENSG00000143858
ENSG00000111249
ENSG00000147606
ENSG00000183775
ENSG00000087116
ENSG00000164588
ENSG00000267281
ENSG00000170653
ENSG00000116641
ENSG00000140025
[truncated: 3,569 more rows]
