# Supplementary material for: Intronic CNVs and gene expression variation in human populations
Source: PLoS Genet. 2019 Jan 24;15(1):e1007902. doi: 10.1371/journal.pgen.1007902 (PMC6345438; doi:10.1371/journal.pgen.1007902)
Supplement: S4 Table — (TSV) [file pgen.1007902.s017.tsv]

	Deletion type	Gene (ENSEMBL)	Gene (HUGO)	Adjusted p-value	log2(FC)	Gene age
1	Whole gene	ENSG00000184674		2.17E-45	-1.89
2	Whole gene	ENSG00000100068	LRP5L	211	-1.78	Eutheria
3	Whole gene	ENSG00000184923	NUTM2A	215	-1.55	HomoSapiens
4	Whole gene	ENSG00000187010	RHD	3.1E-11	-1.43	HomoSapiens
5	Whole gene	ENSG00000008128		593	-1.38
6	Whole gene	ENSG00000008128		8.45E-05	-1.28
7	Whole gene	ENSG00000184022		1.42E-14	-1.97
8	Whole gene	ENSG00000197888	UGT2B17	7.15E-29	-1.99	Catarrhini
9	Exonic	ENSG00000100068	LRP5L	953	-1.68	Eutheria
10	Exonic	ENSG00000136527	TRA2B	6.16E-16	-1.09	Euteleostomi
11	Exonic	ENSG00000177335		2.94E-06	-12.4
12	Exonic	ENSG00000214562	NUTM2D	6.07E-05	-1.63	HomoSapiens
13	Exonic	ENSG00000215252	GOLGA8B	5.45E-14	-1.52	HomoSapiens
14	Exonic	ENSG00000130812	ANGPTL6	2.83E-07	-1.6	Euteleostomi
15	Exonic	ENSG00000249679		1.18E-06	-2.03
16	Exonic	ENSG00000179119	SPTY2D1	1.22E-07	-1.17	Bilateria
17	Exonic	ENSG00000128383	APOBEC3A	6.31E-16	-1.45	Hominoidea
18	Exonic	ENSG00000179750	APOBEC3B	2.85E-32	-1.8	Hominoidea
19	Exonic	ENSG00000179750	APOBEC3B	1.11E-24	-1.73	Hominoidea
20	Exonic	ENSG00000116791	CRYZ	298	-1.57	Bilateria
21	Exonic	ENSG00000100197	CYP2D6	149	-1.47	Sarcopterygii
22	Exonic	ENSG00000117226	GBP3	3.41E-18	-1.37	Simiiformes
23	Exonic	ENSG00000160867	FGFR4	577	-4.07	Euteleostomi
24	Exonic	ENSG00000188677	PARVB	424	-1.15	Euteleostomi
25	Exonic	ENSG00000105501	SIGLEC5	2.31E-05	1.46	HomoSapiens
26	Exonic	ENSG00000157326	DHRS4	249	-1.19	Hominoidea
27	Exonic	ENSG00000187630	DHRS4L2	771	-1.24	Hominoidea
28	Exonic	ENSG00000187630	DHRS4L2	364	-1.2	Hominoidea
29	Exonic	ENSG00000187630	DHRS4L2	713	-1.23	Hominoidea
30	Exonic	ENSG00000221923	ZNF880	278	-1.22	Catarrhini
31	Exonic	ENSG00000204267	TAP2	5.89E-10	1.16	HomoSapiens
32	Exonic	ENSG00000134184	GSTM1	1.88E-11	-1.93	Simiiformes
33	Exonic	ENSG00000134184	GSTM1	4.84E-10	-1.81	Simiiformes
34	Exonic	ENSG00000197888	UGT2B17	1.74E-28	-1.96	Catarrhini
35	Exonic	ENSG00000197888	UGT2B17	1.52E-28	-1.98	Catarrhini
36	Exonic	ENSG00000196620	UGT2B15	106	2.97	Catarrhini
37	Exonic	ENSG00000188603	CLN3	7.3E-61	-1.53	HomoSapiens
38	Exonic	ENSG00000165935	SMCO2	674	-1.42	Theria
39	Exonic	ENSG00000183486	MX2	229	1.4	Eutheria
40	Exonic	ENSG00000175265	GOLGA8A	1.71E-11	-1.42	HomoSapiens
41	Exonic	ENSG00000112787	FBRSL1	117	-1.25	Euteleostomi
42	Exonic	ENSG00000134326	CMPK2	302	-1.63	Chordata
43	Exonic	ENSG00000141569	TRIM65	47	-1.1	Euteleostomi
44	Exonic	ENSG00000008128		213	-1.41
45	Exonic	ENSG00000173272	MZT2A	278	-1.15	HomoPanGorilla
46	Exonic	ENSG00000213366		157	-1.28
47	Exonic	ENSG00000204449	TRIM49C	175	-4.16	HomoSapiens
48	Exonic	ENSG00000142794	NBPF3	95	-1.51	Hominoidea
49	Intronic (cis)	ENSG00000143156	NME7	606	1.11	Bilateria
50	Intronic (cis)	ENSG00000094975	SUCO	4.24E-05	01.04	FungiMetazoa
51	Intronic (cis)	ENSG00000123684	LPGAT1	2.06E-07	-1.08	Bilateria
52	Intronic (cis)	ENSG00000143740	SNAP47	61	01.08	Euteleostomi
53	Intronic (cis)	ENSG00000144451	SPAG16	1.37E-22	-1.3	Bilateria
54	Intronic (cis)	ENSG00000163359	COL6A3	196	2.13	Chordata
55	Intronic (cis)	ENSG00000163686	ABHD6	1.27E-06	-1.5	Euteleostomi
56	Intronic (cis)	ENSG00000163754	GYG1	2.89E-08	-1.16	Euteleostomi
57	Intronic (cis)	ENSG00000109667	SLC2A9	591	1.17	Chordata
58	Intronic (cis)	ENSG00000138759	FRAS1	679	1.86	Chordata
59	Intronic (cis)	ENSG00000151466	SCLT1	6.04E-42	-1.14	Chordata
60	Intronic (cis)	ENSG00000112977	DAP	2.45E-07	-1.09	Bilateria
61	Intronic (cis)	ENSG00000123213	NLN	369	1.11	Euteleostomi
62	Intronic (cis)	ENSG00000164176	EDIL3	9.85E-09	2.33	Euteleostomi
63	Intronic (cis)	ENSG00000113615	SEC24A	658	-1.03	Euteleostomi
64	Intronic (cis)	ENSG00000182578	CSF1R	622	1.57	Euteleostomi
65	Intronic (cis)	ENSG00000170074	FAM153A	2.44E-07	9.19	HomoSapiens
66	Intronic (cis)	ENSG00000112685	EXOC2	278	-1.11	Bilateria
67	Intronic (cis)	ENSG00000112137	PHACTR1	302	1.23	Amniota
68	Intronic (cis)	ENSG00000112378	PERP	778	1.45	Euteleostomi
69	Intronic (cis)	ENSG00000005020	SKAP2	933	-1.21	Euteleostomi
70	Intronic (cis)	ENSG00000164543	STK17A	1.82E-07	-1.26	Euteleostomi
71	Intronic (cis)	ENSG00000127952	STYXL1	8.58E-10	1.19	Chordata
72	Intronic (cis)	ENSG00000187391	MAGI2	6.23E-06	-4.54	Bilateria
73	Intronic (cis)	ENSG00000158528	PPP1R9A	243	-4.34	Euteleostomi
74	Intronic (cis)	ENSG00000135250	SRPK2	23	-1.12	Euteleostomi
75	Intronic (cis)	ENSG00000164946	FREM1	249	2.23	Chordata
76	Intronic (cis)	ENSG00000106853	PTGR1	155	-1.32	Bilateria
77	Intronic (cis)	ENSG00000136848	DAB2IP	7.78E-07	-3.9	Chordata
78	Intronic (cis)	ENSG00000136895	GARNL3	331	-1.79	Bilateria
79	Intronic (cis)	ENSG00000175287	PHYHD1	201	-1.98	Bilateria
80	Intronic (cis)	ENSG00000148948	LRRC4C	891	-1.54	Euteleostomi
81	Intronic (cis)	ENSG00000148948	LRRC4C	257	-1.82	Euteleostomi
82	Intronic (cis)	ENSG00000118971	CCND2	318	-1.16	Euteleostomi
83	Intronic (cis)	ENSG00000165714	LOH12CR1	152	-1.14	Bilateria
84	Intronic (cis)	ENSG00000205323	SARNP	3.54E-05	-1.12	Chordata
85	Intronic (cis)	ENSG00000196792	STRN3	9.51E-08	1.12	Euteleostomi
86	Intronic (cis)	ENSG00000151812	SLC35F4	346	-6.17	Euteleostomi
87	Intronic (cis)	ENSG00000133985	TTC9	588	-1.39	Euteleostomi
88	Intronic (cis)	ENSG00000140157	NIPA2	6.84E-25	01.09	Euteleostomi
89	Intronic (cis)	ENSG00000066933	MYO9A	278	1.84	Euteleostomi
90	Intronic (cis)	ENSG00000067225	PKM	345	-1.09	Euteleostomi
91	Intronic (cis)	ENSG00000064270	ATP2C2	2.25E-30	-29.52	Euteleostomi
92	Intronic (cis)	ENSG00000131469	RPL27	482	01.08	FungiMetazoa
93	Intronic (cis)	ENSG00000121104	FAM117A	305	01.07	Euteleostomi
94	Intronic (cis)	ENSG00000141376	BCAS3	907	-2.27	Bilateria
95	Intronic (cis)	ENSG00000150477	KIAA1328	279	-1.37	Euteleostomi
96	Intronic (cis)	ENSG00000197256	KANK2	247	-1.15	Euteleostomi
97	Intronic (cis)	ENSG00000197013	ZNF429	1.02E-13	1.27	Simiiformes
98	Intronic (cis)	ENSG00000142065	ZFP14	147	-1.07	Eutheria
99	Intronic (cis)	ENSG00000149596	JPH2	194	1.27	Euteleostomi
100	Intronic (cis)	ENSG00000124092	CTCFL	933	-2.48	Euteleostomi
101	Intronic (cis)	ENSG00000160207	HSF2BP	119	-1.47	Euteleostomi
102	Intronic (cis)	ENSG00000100154	TTC28	331	-5.86	Bilateria
103	Intronic (trans)	ENSG00000130939	UBE4B	717	-1.28	Bilateria
104	Intronic (trans)	ENSG00000121897	LIAS	1.53E-06	1.17	FungiMetazoa
105	Intronic (trans)	ENSG00000002745	WNT16	374	-1.61	Euteleostomi
106	Intronic (trans)	ENSG00000197892	KIF13B	1.75E-27	1.23	Euteleostomi
107	Intronic (trans)	ENSG00000154359	LONRF1	9.54E-25	1.21	Euteleostomi
108	Intronic (trans)	ENSG00000168092	PAFAH1B2	9.25E-05	-1.13	Euteleostomi
109	Intronic (trans)	ENSG00000171471	MAP1LC3B2	671	01.03	HomoSapiens
110	Intronic (trans)	ENSG00000198146	ZNF770	1,00E-06	01.07	Euteleostomi
111	Intronic (trans)	ENSG00000178226	PRSS36	198	-4.14	Tetrapoda
112	Intronic (trans)	ENSG00000125107	CNOT1	2.81E-11	-1.52	FungiMetazoa
113	Intronic (trans)	ENSG00000176401	EID2B	321	-1.03	Eutheria
114	Intronic (trans)	ENSG00000167619	TMEM145	308	-1.89	Bilateria
115	Intergenic	ENSG00000155903	RASA2	3.72E-23	-1.44	Euteleostomi
116	Intergenic	ENSG00000256825		628	2
117	Intergenic	ENSG00000095015	MAP3K1	1.01E-05	-1.33	Chordata
118	Intergenic	ENSG00000129596	CDO1	23	2.42	Bilateria
119	Intergenic	ENSG00000113758	DBN1	1.49E-57	-2.51	Euteleostomi
120	Intergenic	ENSG00000196735	HLA-DQA1	6.25E-14	-1.47	Simiiformes
121	Intergenic	ENSG00000196735	HLA-DQA1	1.48E-10	-1.4	Simiiformes
122	Intergenic	ENSG00000231389	HLA-DPA1	585	-1.14	Tetrapoda
123	Intergenic	ENSG00000020181	GPR124	289	-1.44	Euteleostomi
124	Intergenic	ENSG00000177335		9.14E-12	24.97
125	Intergenic	ENSG00000148200	NR6A1	2.26E-18	-1.46	Chordata
126	Intergenic	ENSG00000160613	PCSK7	871	-1.22	Bilateria
127	Intergenic	ENSG00000123297	TSFM	471	1.13	Bilateria
128	Intergenic	ENSG00000122971	ACADS	198	1.17	Bilateria
129	Intergenic	ENSG00000139971	C14orf37	346	-3.42	Euteleostomi
130	Intergenic	ENSG00000007129	CEACAM21	2.37E-07	-1.59	Euteleostomi
131	Intergenic	ENSG00000125772	GPCPD1	717	-1.11	FungiMetazoa
