# Supplementary material for: Intronic CNVs and gene expression variation in human populations
Source: PLoS Genet. 2019 Jan 24;15(1):e1007902. doi: 10.1371/journal.pgen.1007902 (PMC6345438; doi:10.1371/journal.pgen.1007902)
Supplement: S7 Table — (TSV) [file pgen.1007902.s020.tsv]

	chr	start	end	type	map	whole_gene	exonic	intronic	intergenic
SN_1	1	668630	850204	Gain	Sud_Nat	TRUE	FALSE	FALSE	FALSE
SN_2	1	713044	755966	GainLoss	Sud_Nat	TRUE	FALSE	FALSE	FALSE
SN_3	1	766600	769112	Loss	Sud_Nat	FALSE	FALSE	FALSE	TRUE
SN_4	1	773090	852664	GainLoss	Sud_Nat	TRUE	FALSE	FALSE	FALSE
SN_5	1	775292	791968	Loss	Sud_Nat	FALSE	FALSE	FALSE	TRUE
SN_6	1	794496	799549	Loss	Sud_Nat	FALSE	FALSE	FALSE	TRUE
SN_7	1	873391	874042	Loss	Sud_Nat	FALSE	FALSE	TRUE	FALSE
SN_8	1	947113	948003	Loss	Sud_Nat	FALSE	FALSE	FALSE	TRUE
SN_9	1	963826	974172	Gain	Sud_Nat	FALSE	TRUE	FALSE	FALSE
SN_10	1	988572	988623	Loss	Sud_Nat	FALSE	TRUE	FALSE	FALSE
SN_11	1	1058898	1058978	Loss	Sud_Nat	FALSE	FALSE	FALSE	TRUE
SN_12	1	1086817	1087023	Loss	Sud_Nat	FALSE	FALSE	FALSE	TRUE
SN_13	1	1142714	1143140	Loss	Sud_Nat	FALSE	FALSE	FALSE	TRUE
SN_14	1	1161693	1161756	Loss	Sud_Nat	FALSE	FALSE	TRUE	FALSE
SN_15	1	1171539	1179729	Gain	Sud_Nat	FALSE	TRUE	FALSE	FALSE
SN_16	1	1249799	1265722	Gain	Sud_Nat	TRUE	TRUE	FALSE	FALSE
SN_17	1	1294138	1294195	Loss	Sud_Nat	FALSE	FALSE	FALSE	FALSE
SN_18	1	1388953	1410796	Loss	Sud_Nat	FALSE	TRUE	FALSE	FALSE
SN_19	1	1392382	1423433	Loss	Sud_Nat	FALSE	TRUE	FALSE	FALSE
SN_20	1	1393861	1427383	GainLoss	Sud_Nat	FALSE	TRUE	FALSE	FALSE
SN_21	1	1400225	1409107	Loss	Sud_Nat	FALSE	TRUE	FALSE	FALSE
SN_22	1	1438168	1449503	Loss	Sud_Nat	FALSE	TRUE	FALSE	FALSE
SN_23	1	1441334	1443842	Loss	Sud_Nat	FALSE	FALSE	FALSE	TRUE
SN_24	1	1443538	1445747	Loss	Sud_Nat	FALSE	FALSE	FALSE	TRUE
SN_25	1	1519512	1520127	Loss	Sud_Nat	FALSE	FALSE	FALSE	TRUE
SN_26	1	1522876	1524674	Loss	Sud_Nat	FALSE	FALSE	FALSE	TRUE
SN_27	1	1582548	1645946	Loss	Sud_Nat	TRUE	TRUE	FALSE	FALSE
SN_28	1	1595368	1612441	GainLoss	Sud_Nat	FALSE	TRUE	FALSE	FALSE
SN_29	1	1601719	1682577	Loss	Sud_Nat	TRUE	TRUE	FALSE	FALSE
SN_30	1	1609210	1615827	GainLoss	Sud_Nat	FALSE	FALSE	FALSE	FALSE
SN_31	1	1626665	1681048	Loss	Sud_Nat	TRUE	FALSE	FALSE	FALSE
SN_32	1	1627805	1673809	GainLoss	Sud_Nat	TRUE	TRUE	FALSE	FALSE
SN_33	1	1649047	1650523	Loss	Sud_Nat	FALSE	FALSE	FALSE	FALSE
SN_34	1	1649620	1650651	Loss	Sud_Nat	FALSE	TRUE	FALSE	FALSE
SN_35	1	1922946	1924578	Loss	Sud_Nat	FALSE	FALSE	FALSE	FALSE
SN_36	1	2024547	2027383	Loss	Sud_Nat	FALSE	FALSE	TRUE	FALSE
SN_37	1	2028833	2052740	GainLoss	Sud_Nat	FALSE	TRUE	FALSE	FALSE
SN_38	1	2303828	2320328	Loss	Sud_Nat	FALSE	TRUE	FALSE	FALSE
SN_39	1	2374226	2379823	Gain	Sud_Nat	FALSE	FALSE	FALSE	FALSE
SN_40	1	2397655	2401469	Gain	Sud_Nat	FALSE	TRUE	FALSE	FALSE
SN_41	1	2684305	2719507	Gain	Sud_Nat	FALSE	TRUE	FALSE	FALSE
SN_42	1	2704855	2704917	Loss	Sud_Nat	FALSE	FALSE	FALSE	FALSE
SN_43	1	2813548	2813618	Loss	Sud_Nat	FALSE	FALSE	FALSE	TRUE
SN_44	1	3063073	3063279	Loss	Sud_Nat	FALSE	FALSE	TRUE	FALSE
SN_45	1	3098371	3098489	Loss	Sud_Nat	FALSE	FALSE	TRUE	FALSE
SN_46	1	3209922	3212186	Loss	Sud_Nat	FALSE	FALSE	TRUE	FALSE
SN_47	1	3481851	3481916	Loss	Sud_Nat	FALSE	FALSE	TRUE	FALSE
SN_48	1	3488273	3488330	Loss	Sud_Nat	FALSE	FALSE	TRUE	FALSE
SN_49	1	3670490	3671676	Loss	Sud_Nat	FALSE	TRUE	FALSE	FALSE
SN_50	1	3672777	3685462	Gain	Sud_Nat	FALSE	TRUE	FALSE	FALSE
SN_51	1	3698222	3711516	GainLoss	Sud_Nat	FALSE	TRUE	FALSE	FALSE
SN_52	1	3734485	3844788	Gain	Sud_Nat	TRUE	TRUE	FALSE	FALSE
SN_53	1	3995323	4001974	Gain	Sud_Nat	FALSE	FALSE	FALSE	TRUE
SN_54	1	4000527	4147217	Gain	Sud_Nat	FALSE	FALSE	FALSE	TRUE
SN_55	1	4005849	4114592	Gain	Sud_Nat	FALSE	FALSE	FALSE	TRUE
SN_56	1	4174656	4174707	Loss	Sud_Nat	FALSE	FALSE	FALSE	TRUE
SN_57	1	4197459	4220364	Gain	Sud_Nat	FALSE	FALSE	FALSE	TRUE
SN_58	1	4204667	4204717	Loss	Sud_Nat	FALSE	FALSE	FALSE	TRUE
SN_59	1	4232074	4233113	Loss	Sud_Nat	FALSE	FALSE	FALSE	TRUE
SN_60	1	4284510	4285952	Loss	Sud_Nat	FALSE	FALSE	FALSE	TRUE
SN_61	1	4471313	4471382	Loss	Sud_Nat	FALSE	FALSE	FALSE	TRUE
SN_62	1	4488122	4488222	Loss	Sud_Nat	FALSE	FALSE	FALSE	TRUE
SN_63	1	4525729	4531357	Loss	Sud_Nat	FALSE	FALSE	FALSE	TRUE
SN_64	1	4526142	4531352	GainLoss	Sud_Nat	FALSE	FALSE	FALSE	TRUE
SN_65	1	4882232	4883040	Loss	Sud_Nat	FALSE	FALSE	FALSE	TRUE
SN_66	1	5063288	5063889	Loss	Sud_Nat	FALSE	FALSE	FALSE	TRUE
SN_67	1	5165240	5166206	Loss	Sud_Nat	FALSE	FALSE	FALSE	TRUE
SN_68	1	5172414	5173475	Loss	Sud_Nat	FALSE	FALSE	FALSE	TRUE
SN_69	1	5173809	5179107	Loss	Sud_Nat	FALSE	FALSE	FALSE	TRUE
SN_70	1	5302073	5304597	Loss	Sud_Nat	FALSE	FALSE	FALSE	TRUE
SN_71	1	5350910	5351276	Loss	Sud_Nat	FALSE	FALSE	FALSE	TRUE
SN_72	1	5359262	5362142	Loss	Sud_Nat	FALSE	FALSE	FALSE	TRUE
SN_73	1	5474175	5474287	Loss	Sud_Nat	FALSE	FALSE	FALSE	TRUE
SN_74	1	5534618	5534684	Loss	Sud_Nat	FALSE	FALSE	FALSE	TRUE
SN_75	1	5644653	5645445	Loss	Sud_Nat	FALSE	FALSE	FALSE	TRUE
SN_76	1	6031428	6041299	Loss	Sud_Nat	FALSE	TRUE	FALSE	FALSE
SN_77	1	6031799	6031904	Loss	Sud_Nat	FALSE	FALSE	TRUE	FALSE
SN_78	1	6362136	6367625	Loss	Sud_Nat	FALSE	TRUE	FALSE	FALSE
SN_79	1	6434482	6445321	Loss	Sud_Nat	FALSE	FALSE	TRUE	FALSE
SN_80	1	6438160	6445897	Loss	Sud_Nat	FALSE	TRUE	FALSE	FALSE
SN_81	1	6458634	6459611	Loss	Sud_Nat	FALSE	FALSE	FALSE	TRUE
SN_82	1	6621091	6626994	Loss	Sud_Nat	FALSE	FALSE	TRUE	FALSE
SN_83	1	6861163	6861821	Loss	Sud_Nat	FALSE	FALSE	TRUE	FALSE
SN_84	1	7039852	7039905	Loss	Sud_Nat	FALSE	FALSE	TRUE	FALSE
SN_85	1	7483051	7486289	Loss	Sud_Nat	FALSE	FALSE	TRUE	FALSE
SN_86	1	7567029	7567119	Loss	Sud_Nat	FALSE	FALSE	TRUE	FALSE
SN_87	1	7570074	7571521	Loss	Sud_Nat	FALSE	FALSE	TRUE	FALSE
SN_88	1	7592477	7592567	Loss	Sud_Nat	FALSE	FALSE	TRUE	FALSE
SN_89	1	7629703	7629754	Loss	Sud_Nat	FALSE	FALSE	TRUE	FALSE
SN_90	1	7645725	7648453	Loss	Sud_Nat	FALSE	FALSE	TRUE	FALSE
SN_91	1	7740841	7743843	Loss	Sud_Nat	FALSE	FALSE	TRUE	FALSE
SN_92	1	7760177	7760234	Loss	Sud_Nat	FALSE	FALSE	TRUE	FALSE
SN_93	1	7803121	7804431	Loss	Sud_Nat	FALSE	FALSE	TRUE	FALSE
SN_94	1	7908795	7909513	Loss	Sud_Nat	FALSE	FALSE	TRUE	FALSE
SN_95	1	8110264	8113874	Loss	Sud_Nat	FALSE	FALSE	FALSE	TRUE
SN_96	1	8164787	8186286	Gain	Sud_Nat	FALSE	FALSE	FALSE	TRUE
SN_97	1	8166041	8207035	Gain	Sud_Nat	FALSE	FALSE	FALSE	TRUE
SN_98	1	8182402	8190870	Loss	Sud_Nat	FALSE	FALSE	FALSE	TRUE
SN_99	1	8185308	8186282	Loss	Sud_Nat	FALSE	FALSE	FALSE	TRUE
SN_100	1	8200707	8211256	Gain	Sud_Nat	FALSE	FALSE	FALSE	TRUE
SN_101	1	8247757	8250067	Loss	Sud_Nat	FALSE	FALSE	FALSE	TRUE
SN_102	1	8360182	8364098	Loss	Sud_Nat	FALSE	FALSE	FALSE	TRUE
SN_103	1	8550232	8551315	Loss	Sud_Nat	FALSE	FALSE	TRUE	FALSE
SN_104	1	8977136	8978028	Loss	Sud_Nat	FALSE	FALSE	FALSE	TRUE
SN_105	1	8998691	9000106	Loss	Sud_Nat	FALSE	FALSE	FALSE	TRUE
SN_106	1	9006369	9012990	Loss	Sud_Nat	FALSE	TRUE	FALSE	FALSE
SN_107	1	9105430	9109497	Gain	Sud_Nat	FALSE	TRUE	FALSE	FALSE
SN_108	1	9134134	9136900	Loss	Sud_Nat	FALSE	FALSE	FALSE	FALSE
SN_109	1	9170160	9181131	Loss	Sud_Nat	FALSE	TRUE	FALSE	FALSE
SN_110	1	9171841	9176285	Loss	Sud_Nat	FALSE	FALSE	TRUE	FALSE
SN_111	1	9320144	9403779	Gain	Sud_Nat	FALSE	TRUE	FALSE	FALSE
SN_112	1	9499638	9503787	Loss	Sud_Nat	FALSE	FALSE	FALSE	TRUE
SN_113	1	9579119	9582420	Loss	Sud_Nat	FALSE	FALSE	FALSE	TRUE
SN_114	1	9579979	9583367	GainLoss	Sud_Nat	FALSE	FALSE	FALSE	TRUE
SN_115	1	9595360	9597869	Loss	Sud_Nat	FALSE	FALSE	FALSE	TRUE
SN_116	1	9822323	9825846	Loss	Sud_Nat	FALSE	FALSE	TRUE	FALSE
SN_117	1	9846036	9856679	Loss	Sud_Nat	FALSE	FALSE	TRUE	FALSE
SN_118	1	10067190	10068675	Loss	Sud_Nat	FALSE	TRUE	FALSE	FALSE
SN_119	1	10096652	10102949	Loss	Sud_Nat	FALSE	FALSE	TRUE	FALSE
SN_120	1	10249536	10252077	Loss	Sud_Nat	FALSE	FALSE	FALSE	TRUE
SN_121	1	10254795	10257437	Loss	Sud_Nat	FALSE	FALSE	FALSE	TRUE
SN_122	1	10369423	10378616	Loss	Sud_Nat	FALSE	FALSE	TRUE	FALSE
SN_123	1	10482499	10483790	Loss	Sud_Nat	FALSE	FALSE	FALSE	TRUE
SN_124	1	10543545	10545992	Loss	Sud_Nat	FALSE	FALSE	TRUE	FALSE
SN_125	1	10636627	10644066	Loss	Sud_Nat	FALSE	FALSE	TRUE	FALSE
SN_126	1	10954251	10956119	Loss	Sud_Nat	FALSE	FALSE	FALSE	TRUE
SN_127	1	10968337	10971432	Loss	Sud_Nat	FALSE	FALSE	FALSE	TRUE
SN_128	1	10981542	10986132	Loss	Sud_Nat	FALSE	FALSE	FALSE	TRUE
SN_129	1	11054703	11056117	Loss	Sud_Nat	FALSE	FALSE	FALSE	TRUE
SN_130	1	11060112	11062310	Loss	Sud_Nat	FALSE	FALSE	FALSE	TRUE
SN_131	1	11097642	11106422	Loss	Sud_Nat	FALSE	TRUE	FALSE	FALSE
SN_132	1	11230358	11232287	Loss	Sud_Nat	FALSE	FALSE	TRUE	FALSE
SN_133	1	11376221	11376285	Loss	Sud_Nat	FALSE	FALSE	FALSE	TRUE
SN_134	1	11412760	11416751	Loss	Sud_Nat	FALSE	FALSE	FALSE	TRUE
SN_135	1	11682873	11683189	Loss	Sud_Nat	FALSE	FALSE	FALSE	TRUE
SN_136	1	11725309	11726488	Loss	Sud_Nat	FALSE	FALSE	TRUE	FALSE
SN_137	1	11988599	11993367	Loss	Sud_Nat	FALSE	FALSE	FALSE	TRUE
SN_138	1	12109017	12111092	Loss	Sud_Nat	FALSE	FALSE	FALSE	TRUE
SN_139	1	12459735	12459834	Loss	Sud_Nat	FALSE	FALSE	TRUE	FALSE
SN_140	1	12743419	12746634	Loss	Sud_Nat	FALSE	FALSE	FALSE	TRUE
SN_141	1	12805277	12807017	Loss	Sud_Nat	FALSE	TRUE	FALSE	FALSE
SN_142	1	12823573	12823623	Loss	Sud_Nat	FALSE	TRUE	FALSE	FALSE
SN_143	1	12842004	12846594	Loss	Sud_Nat	FALSE	FALSE	FALSE	TRUE
SN_144	1	12854895	12919194	Loss	Sud_Nat	TRUE	TRUE	FALSE	FALSE
SN_145	1	12856327	12893193	GainLoss	Sud_Nat	TRUE	TRUE	FALSE	FALSE
SN_146	1	12877893	12933272	Loss	Sud_Nat	TRUE	FALSE	FALSE	FALSE
SN_147	1	12893536	12948772	Loss	Sud_Nat	TRUE	FALSE	FALSE	FALSE
SN_148	1	12896438	12928826	Loss	Sud_Nat	TRUE	FALSE	FALSE	FALSE
SN_149	1	12901370	12921250	GainLoss	Sud_Nat	TRUE	TRUE	FALSE	FALSE
SN_150	1	12935657	13049137	Loss	Sud_Nat	TRUE	TRUE	FALSE	FALSE
SN_151	1	13176833	13182837	GainLoss	Sud_Nat	FALSE	FALSE	FALSE	TRUE
SN_152	1	13178772	13187474	Loss	Sud_Nat	FALSE	FALSE	FALSE	TRUE
SN_153	1	13182563	13196202	GainLoss	Sud_Nat	FALSE	FALSE	FALSE	TRUE
SN_154	1	13807061	13809636	Loss	Sud_Nat	FALSE	FALSE	TRUE	FALSE
SN_155	1	13883458	13884461	Loss	Sud_Nat	FALSE	FALSE	FALSE	TRUE
SN_156	1	13884332	13902455	Loss	Sud_Nat	FALSE	FALSE	FALSE	TRUE
SN_157	1	13994663	13998605	Loss	Sud_Nat	FALSE	FALSE	FALSE	TRUE
SN_158	1	14163092	14167002	Loss	Sud_Nat	FALSE	FALSE	FALSE	TRUE
SN_159	1	14312976	14373032	Gain	Sud_Nat	FALSE	FALSE	FALSE	TRUE
SN_160	1	14315459	14370772	Gain	Sud_Nat	FALSE	FALSE	FALSE	TRUE
SN_161	1	14437074	14438948	Loss	Sud_Nat	FALSE	FALSE	FALSE	TRUE
SN_162	1	14437868	14438136	Loss	Sud_Nat	FALSE	FALSE	FALSE	TRUE
SN_163	1	14454385	14465055	GainLoss	Sud_Nat	FALSE	FALSE	FALSE	TRUE
SN_164	1	14571715	14572586	Loss	Sud_Nat	FALSE	FALSE	FALSE	TRUE
SN_165	1	14619205	14622520	Loss	Sud_Nat	FALSE	FALSE	FALSE	TRUE
SN_166	1	14684700	14686504	Loss	Sud_Nat	FALSE	FALSE	FALSE	TRUE
SN_167	1	15274725	15279617	Loss	Sud_Nat	FALSE	FALSE	TRUE	FALSE
SN_168	1	15274725	15279617	GainLoss	Sud_Nat	FALSE	FALSE	TRUE	FALSE
SN_169	1	15325490	15327572	Loss	Sud_Nat	FALSE	FALSE	TRUE	FALSE
SN_170	1	15326657	15327606	Loss	Sud_Nat	FALSE	FALSE	TRUE	FALSE
SN_171	1	15340081	15343617	Loss	Sud_Nat	FALSE	FALSE	TRUE	FALSE
SN_172	1	15343948	15344881	Loss	Sud_Nat	FALSE	FALSE	TRUE	FALSE
SN_173	1	15486947	15491483	Loss	Sud_Nat	FALSE	TRUE	FALSE	FALSE
SN_174	1	15557847	15558602	Loss	Sud_Nat	FALSE	FALSE	FALSE	TRUE
SN_175	1	15599128	15606167	Loss	Sud_Nat	FALSE	FALSE	TRUE	FALSE
SN_176	1	15920571	15937491	Loss	Sud_Nat	FALSE	FALSE	FALSE	TRUE
SN_177	1	15923826	15927256	Loss	Sud_Nat	FALSE	FALSE	FALSE	TRUE
SN_178	1	15935139	15938228	Loss	Sud_Nat	FALSE	FALSE	FALSE	TRUE
SN_179	1	16001481	16009887	Loss	Sud_Nat	FALSE	FALSE	FALSE	TRUE
SN_180	1	16013837	16080976	Gain	Sud_Nat	TRUE	TRUE	FALSE	FALSE
SN_181	1	16037975	16071850	Gain	Sud_Nat	TRUE	TRUE	FALSE	FALSE
SN_182	1	16151682	16155632	Loss	Sud_Nat	FALSE	FALSE	FALSE	TRUE
SN_183	1	16185814	16193131	Loss	Sud_Nat	FALSE	FALSE	TRUE	FALSE
SN_184	1	16346751	16367787	GainLoss	Sud_Nat	FALSE	TRUE	FALSE	FALSE
SN_185	1	16358741	16372849	Loss	Sud_Nat	FALSE	TRUE	FALSE	FALSE
SN_186	1	16370620	16381653	GainLoss	Sud_Nat	FALSE	TRUE	FALSE	FALSE
SN_187	1	16429786	16435215	Loss	Sud_Nat	FALSE	FALSE	FALSE	TRUE
SN_188	1	16751203	16755179	Loss	Sud_Nat	FALSE	TRUE	FALSE	FALSE
SN_189	1	16809854	16811588	Loss	Sud_Nat	FALSE	FALSE	FALSE	TRUE
SN_190	1	16814143	16820729	Loss	Sud_Nat	FALSE	FALSE	FALSE	TRUE
SN_191	1	16842495	16859577	Loss	Sud_Nat	FALSE	FALSE	FALSE	TRUE
SN_192	1	17026064	17052112	GainLoss	Sud_Nat	FALSE	FALSE	FALSE	TRUE
SN_193	1	17208619	17225378	GainLoss	Sud_Nat	FALSE	FALSE	FALSE	FALSE
SN_194	1	17238417	17266696	GainLoss	Sud_Nat	FALSE	TRUE	FALSE	FALSE
SN_195	1	17263114	17273513	GainLoss	Sud_Nat	FALSE	TRUE	FALSE	FALSE
SN_196	1	17361016	17363374	Loss	Sud_Nat	FALSE	FALSE	TRUE	FALSE
SN_197	1	17415367	17415434	Loss	Sud_Nat	FALSE	FALSE	TRUE	FALSE
SN_198	1	17484104	17514588	Loss	Sud_Nat	FALSE	FALSE	FALSE	TRUE
SN_199	1	17594229	17623219	Gain	Sud_Nat	FALSE	TRUE	FALSE	FALSE
SN_200	1	17641948	17642976	Loss	Sud_Nat	FALSE	FALSE	TRUE	FALSE
SN_201	1	17676165	17677662	Loss	Sud_Nat	FALSE	FALSE	TRUE	FALSE
SN_202	1	17678454	17678533	Loss	Sud_Nat	FALSE	FALSE	TRUE	FALSE
SN_203	1	17997675	18003884	Loss	Sud_Nat	FALSE	FALSE	TRUE	FALSE
SN_204	1	18061714	18063037	Loss	Sud_Nat	FALSE	FALSE	FALSE	TRUE
SN_205	1	18108493	18109753	Loss	Sud_Nat	FALSE	FALSE	TRUE	FALSE
SN_206	1	18258853	18260239	Loss	Sud_Nat	FALSE	FALSE	FALSE	TRUE
SN_207	1	19362152	19371531	Loss	Sud_Nat	FALSE	FALSE	FALSE	TRUE
SN_208	1	19599364	19614236	Loss	Sud_Nat	FALSE	TRUE	FALSE	FALSE
SN_209	1	19612424	19614161	Loss	Sud_Nat	FALSE	TRUE	FALSE	FALSE
SN_210	1	19625030	19626206	Loss	Sud_Nat	FALSE	FALSE	FALSE	TRUE
SN_211	1	19647187	19648342	Loss	Sud_Nat	FALSE	FALSE	FALSE	FALSE
SN_212	1	19656632	19661212	Loss	Sud_Nat	FALSE	FALSE	FALSE	TRUE
SN_213	1	19720034	19731953	Loss	Sud_Nat	FALSE	FALSE	TRUE	FALSE
SN_214	1	19895022	19900627	GainLoss	Sud_Nat	FALSE	FALSE	FALSE	TRUE
SN_215	1	19895525	19902091	Loss	Sud_Nat	FALSE	FALSE	FALSE	TRUE
SN_216	1	19954877	19954943	Loss	Sud_Nat	FALSE	TRUE	FALSE	FALSE
SN_217	1	20310746	20312032	Loss	Sud_Nat	FALSE	FALSE	FALSE	TRUE
SN_218	1	20326019	20328609	Loss	Sud_Nat	FALSE	FALSE	FALSE	TRUE
SN_219	1	20407144	20410753	Loss	Sud_Nat	FALSE	FALSE	TRUE	FALSE
SN_220	1	20496899	20497748	Loss	Sud_Nat	FALSE	FALSE	TRUE	FALSE
SN_221	1	20497183	20497735	Loss	Sud_Nat	FALSE	FALSE	TRUE	FALSE
SN_222	1	20498758	20500658	Loss	Sud_Nat	FALSE	TRUE	FALSE	FALSE
SN_223	1	20710219	20714564	Gain	Sud_Nat	FALSE	FALSE	FALSE	TRUE
SN_224	1	20864015	20864732	Loss	Sud_Nat	FALSE	FALSE	FALSE	TRUE
SN_225	1	20932530	20933743	Loss	Sud_Nat	FALSE	FALSE	TRUE	FALSE
SN_226	1	20992086	21004063	Loss	Sud_Nat	FALSE	TRUE	FALSE	FALSE
SN_227	1	21003860	21009758	Loss	Sud_Nat	FALSE	TRUE	FALSE	FALSE
SN_228	1	21296554	21298231	Loss	Sud_Nat	FALSE	FALSE	TRUE	FALSE
SN_229	1	21344046	21344973	Loss	Sud_Nat	FALSE	FALSE	TRUE	FALSE
SN_230	1	21346279	21346899	Loss	Sud_Nat	FALSE	FALSE	TRUE	FALSE
SN_231	1	21564279	21564646	Loss	Sud_Nat	FALSE	TRUE	FALSE	FALSE
SN_232	1	21757277	21760173	Loss	Sud_Nat	FALSE	FALSE	FALSE	TRUE
SN_233	1	21786418	21786695	Loss	Sud_Nat	FALSE	TRUE	FALSE	FALSE
SN_234	1	21822915	21828051	Loss	Sud_Nat	FALSE	FALSE	FALSE	TRUE
SN_235	1	22012326	22012412	Loss	Sud_Nat	FALSE	TRUE	FALSE	FALSE
SN_236	1	22113048	22121361	Loss	Sud_Nat	FALSE	FALSE	FALSE	TRUE
SN_237	1	22117407	22121971	Loss	Sud_Nat	FALSE	FALSE	FALSE	TRUE
SN_238	1	22272636	22276725	Loss	Sud_Nat	FALSE	FALSE	FALSE	TRUE
SN_239	1	22302473	22327106	Loss	Sud_Nat	TRUE	FALSE	FALSE	FALSE
SN_240	1	22303020	22322238	GainLoss	Sud_Nat	FALSE	TRUE	FALSE	FALSE
SN_241	1	22307650	22332441	Loss	Sud_Nat	FALSE	TRUE	FALSE	FALSE
SN_242	1	22316148	22334511	GainLoss	Sud_Nat	FALSE	TRUE	FALSE	FALSE
SN_243	1	22499759	22509308	Loss	Sud_Nat	FALSE	FALSE	FALSE	TRUE
SN_244	1	22591060	22594203	Loss	Sud_Nat	FALSE	FALSE	FALSE	TRUE
SN_245	1	22815357	22816029	Loss	Sud_Nat	FALSE	FALSE	TRUE	FALSE
SN_246	1	22885394	22888041	Loss	Sud_Nat	FALSE	FALSE	FALSE	TRUE
SN_247	1	23434045	23437442	Loss	Sud_Nat	FALSE	TRUE	FALSE	FALSE
SN_248	1	23475194	23480093	Loss	Sud_Nat	FALSE	FALSE	TRUE	FALSE
SN_249	1	23595926	23597205	Loss	Sud_Nat	FALSE	FALSE	FALSE	TRUE
SN_250	1	23736160	23737780	Loss	Sud_Nat	FALSE	FALSE	TRUE	FALSE
SN_251	1	23867350	23875071	Loss	Sud_Nat	FALSE	FALSE	FALSE	TRUE
SN_252	1	23908383	23909675	Loss	Sud_Nat	FALSE	FALSE	FALSE	FALSE
SN_253	1	24028325	24033753	Loss	Sud_Nat	FALSE	FALSE	FALSE	TRUE
SN_254	1	24091293	24100075	Loss	Sud_Nat	FALSE	FALSE	FALSE	TRUE
SN_255	1	24161948	24166207	Loss	Sud_Nat	FALSE	TRUE	FALSE	FALSE
SN_256	1	24216272	24217210	Loss	Sud_Nat	FALSE	FALSE	TRUE	FALSE
SN_257	1	24223580	24224167	Loss	Sud_Nat	FALSE	FALSE	TRUE	FALSE
SN_258	1	24367682	24368465	Loss	Sud_Nat	FALSE	FALSE	FALSE	TRUE
SN_259	1	24520350	24523668	Loss	Sud_Nat	FALSE	FALSE	FALSE	TRUE
SN_260	1	24804603	24807532	Loss	Sud_Nat	FALSE	FALSE	FALSE	TRUE
SN_261	1	24895774	24900871	Loss	Sud_Nat	FALSE	FALSE	TRUE	FALSE
SN_262	1	25055152	25061253	Loss	Sud_Nat	FALSE	FALSE	FALSE	TRUE
SN_263	1	25077945	25082720	Loss	Sud_Nat	FALSE	FALSE	TRUE	FALSE
SN_264	1	25079380	25081623	Loss	Sud_Nat	FALSE	FALSE	TRUE	FALSE
SN_265	1	25178181	25184721	Loss	Sud_Nat	FALSE	FALSE	FALSE	TRUE
SN_266	1	25201823	25203640	Loss	Sud_Nat	FALSE	FALSE	FALSE	TRUE
SN_267	1	25310465	25311018	Loss	Sud_Nat	FALSE	FALSE	FALSE	TRUE
SN_268	1	25371593	25374228	Loss	Sud_Nat	FALSE	FALSE	FALSE	TRUE
SN_269	1	25592642	25661222	GainLoss	Sud_Nat	TRUE	TRUE	FALSE	FALSE
SN_270	1	25672907	25678659	Gain	Sud_Nat	FALSE	TRUE	FALSE	FALSE
SN_271	1	25681734	25694129	Gain	Sud_Nat	FALSE	TRUE	FALSE	FALSE
SN_272	1	25688926	25700415	GainLoss	Sud_Nat	FALSE	TRUE	FALSE	FALSE
SN_273	1	25709998	25722241	GainLoss	Sud_Nat	FALSE	TRUE	FALSE	FALSE
SN_274	1	25900284	25908107	Loss	Sud_Nat	FALSE	FALSE	FALSE	TRUE
SN_275	1	25929212	25934159	Loss	Sud_Nat	FALSE	FALSE	FALSE	TRUE
SN_276	1	26191534	26191756	Loss	Sud_Nat	FALSE	FALSE	TRUE	FALSE
SN_277	1	26268411	26269112	Loss	Sud_Nat	FALSE	FALSE	FALSE	TRUE
SN_278	1	26343666	26343775	Loss	Sud_Nat	FALSE	FALSE	FALSE	TRUE
SN_279	1	26460095	26464769	Loss	Sud_Nat	FALSE	FALSE	FALSE	TRUE
SN_280	1	26831324	26840058	Loss	Sud_Nat	FALSE	FALSE	FALSE	TRUE
SN_281	1	26961278	26963544	Loss	Sud_Nat	FALSE	FALSE	FALSE	TRUE
SN_282	1	27302813	27306659	Loss	Sud_Nat	FALSE	FALSE	FALSE	TRUE
SN_283	1	27464860	27466139	Loss	Sud_Nat	FALSE	FALSE	TRUE	FALSE
SN_284	1	27530011	27536466	Loss	Sud_Nat	FALSE	FALSE	FALSE	TRUE
SN_285	1	27545432	27549914	Loss	Sud_Nat	FALSE	FALSE	FALSE	TRUE
SN_286	1	27571409	27572444	Loss	Sud_Nat	FALSE	FALSE	TRUE	FALSE
SN_287	1	28001516	28002370	Loss	Sud_Nat	FALSE	FALSE	FALSE	TRUE
SN_288	1	28094130	28096038	Loss	Sud_Nat	FALSE	FALSE	FALSE	TRUE
SN_289	1	28107186	28110447	Loss	Sud_Nat	FALSE	FALSE	TRUE	FALSE
SN_290	1	28206060	28261986	GainLoss	Sud_Nat	TRUE	TRUE	FALSE	FALSE
SN_291	1	28457880	28458380	Loss	Sud_Nat	FALSE	FALSE	FALSE	TRUE
SN_292	1	28551353	28554072	Loss	Sud_Nat	FALSE	FALSE	TRUE	FALSE
SN_293	1	28653002	28655112	Loss	Sud_Nat	FALSE	FALSE	FALSE	TRUE
SN_294	1	28703555	28707818	Loss	Sud_Nat	FALSE	FALSE	FALSE	FALSE
SN_295	1	28704373	28711255	Loss	Sud_Nat	FALSE	FALSE	FALSE	FALSE
SN_296	1	28833906	28835179	Loss	Sud_Nat	FALSE	TRUE	FALSE	FALSE
SN_297	1	28835165	28841452	Gain	Sud_Nat	FALSE	TRUE	FALSE	FALSE
SN_298	1	28949642	28960146	Loss	Sud_Nat	FALSE	TRUE	FALSE	FALSE
SN_299	1	29105358	29109414	Loss	Sud_Nat	FALSE	FALSE	FALSE	TRUE
SN_300	1	29304451	29306212	Loss	Sud_Nat	FALSE	FALSE	TRUE	FALSE
SN_301	1	29440973	29441741	Loss	Sud_Nat	FALSE	FALSE	TRUE	FALSE
SN_302	1	29465025	29480533	Gain	Sud_Nat	FALSE	TRUE	FALSE	FALSE
SN_303	1	29739799	29740171	Loss	Sud_Nat	FALSE	FALSE	FALSE	TRUE
SN_304	1	30082880	30091341	Loss	Sud_Nat	FALSE	FALSE	FALSE	TRUE
SN_305	1	30199842	30204007	Loss	Sud_Nat	FALSE	FALSE	FALSE	TRUE
SN_306	1	30298152	30298204	Loss	Sud_Nat	FALSE	FALSE	FALSE	TRUE
SN_307	1	30360030	30361084	Loss	Sud_Nat	FALSE	FALSE	FALSE	TRUE
SN_308	1	30479765	30489514	Loss	Sud_Nat	FALSE	FALSE	FALSE	TRUE
SN_309	1	30506964	30508372	Loss	Sud_Nat	FALSE	FALSE	FALSE	TRUE
SN_310	1	30617819	30621490	Loss	Sud_Nat	FALSE	FALSE	FALSE	TRUE
SN_311	1	30667616	30805808	Loss	Sud_Nat	FALSE	FALSE	FALSE	TRUE
SN_312	1	30738620	30739935	Loss	Sud_Nat	FALSE	FALSE	FALSE	TRUE
SN_313	1	30947086	30950772	Loss	Sud_Nat	FALSE	FALSE	FALSE	TRUE
SN_314	1	31082617	31082723	Loss	Sud_Nat	FALSE	FALSE	FALSE	TRUE
SN_315	1	31122662	31124260	Loss	Sud_Nat	FALSE	FALSE	FALSE	TRUE
SN_316	1	31155603	31166082	Loss	Sud_Nat	FALSE	FALSE	FALSE	TRUE
SN_317	1	31169439	31171991	Loss	Sud_Nat	FALSE	FALSE	FALSE	TRUE
SN_318	1	31200723	31200777	Loss	Sud_Nat	FALSE	FALSE	FALSE	TRUE
SN_319	1	31244650	31244744	Loss	Sud_Nat	FALSE	FALSE	FALSE	TRUE
SN_320	1	31268487	31268547	Loss	Sud_Nat	FALSE	FALSE	FALSE	TRUE
SN_321	1	31275317	31281583	Loss	Sud_Nat	FALSE	FALSE	FALSE	TRUE
SN_322	1	31470733	31470813	Loss	Sud_Nat	FALSE	FALSE	TRUE	FALSE
SN_323	1	31547347	31550783	Loss	Sud_Nat	FALSE	FALSE	FALSE	TRUE
SN_324	1	31574934	31577199	Loss	Sud_Nat	FALSE	FALSE	FALSE	TRUE
SN_325	1	31633156	31634709	Loss	Sud_Nat	FALSE	FALSE	FALSE	TRUE
SN_326	1	31720009	31722557	Loss	Sud_Nat	FALSE	FALSE	FALSE	TRUE
SN_327	1	31733410	31733889	Loss	Sud_Nat	FALSE	TRUE	FALSE	FALSE
SN_328	1	31963398	31971364	Loss	Sud_Nat	FALSE	FALSE	FALSE	TRUE
SN_329	1	32012051	32012126	Loss	Sud_Nat	FALSE	FALSE	FALSE	TRUE
SN_330	1	32186535	32187858	Loss	Sud_Nat	FALSE	FALSE	FALSE	TRUE
SN_331	1	32404350	32411595	Loss	Sud_Nat	FALSE	TRUE	FALSE	FALSE
SN_332	1	32448778	32452166	Loss	Sud_Nat	FALSE	FALSE	FALSE	TRUE
SN_333	1	32462978	32464861	Loss	Sud_Nat	FALSE	FALSE	FALSE	TRUE
SN_334	1	32527623	32528217	Loss	Sud_Nat	FALSE	FALSE	FALSE	TRUE
SN_335	1	32535965	32537652	Loss	Sud_Nat	FALSE	TRUE	FALSE	FALSE
SN_336	1	32544371	32548765	Loss	Sud_Nat	FALSE	FALSE	TRUE	FALSE
SN_337	1	32548014	32553653	Loss	Sud_Nat	FALSE	FALSE	TRUE	FALSE
SN_338	1	32551071	32552940	Loss	Sud_Nat	FALSE	FALSE	TRUE	FALSE
SN_339	1	32554454	32556315	Loss	Sud_Nat	FALSE	FALSE	TRUE	FALSE
SN_340	1	32575417	32581537	GainLoss	Sud_Nat	FALSE	FALSE	TRUE	FALSE
SN_341	1	32874326	32875482	Loss	Sud_Nat	FALSE	FALSE	FALSE	TRUE
SN_342	1	32969483	32974121	Loss	Sud_Nat	FALSE	FALSE	FALSE	FALSE
SN_343	1	33049926	33056997	Loss	Sud_Nat	FALSE	FALSE	TRUE	FALSE
SN_344	1	33102049	33102922	Loss	Sud_Nat	FALSE	FALSE	TRUE	FALSE
SN_345	1	33241871	33244469	Loss	Sud_Nat	FALSE	FALSE	TRUE	FALSE
SN_346	1	33418209	33421166	Loss	Sud_Nat	FALSE	FALSE	TRUE	FALSE
SN_347	1	33785116	33788257	Loss	Sud_Nat	FALSE	TRUE	FALSE	FALSE
SN_348	1	33872231	33876506	Loss	Sud_Nat	FALSE	FALSE	FALSE	FALSE
SN_349	1	33898091	33899110	Loss	Sud_Nat	FALSE	FALSE	FALSE	TRUE
SN_350	1	34028753	34029762	Loss	Sud_Nat	FALSE	FALSE	TRUE	FALSE
SN_351	1	34417621	34424530	GainLoss	Sud_Nat	FALSE	FALSE	TRUE	FALSE
SN_352	1	34478363	34478421	Loss	Sud_Nat	FALSE	FALSE	TRUE	FALSE
SN_353	1	34588762	34589682	Loss	Sud_Nat	FALSE	FALSE	TRUE	FALSE
SN_354	1	35101427	35111985	Loss	Sud_Nat	FALSE	FALSE	FALSE	TRUE
SN_355	1	35166938	35166990	Loss	Sud_Nat	FALSE	FALSE	FALSE	TRUE
SN_356	1	35349257	35350196	Loss	Sud_Nat	FALSE	FALSE	TRUE	FALSE
SN_357	1	35504840	35507240	Loss	Sud_Nat	FALSE	FALSE	FALSE	TRUE
SN_358	1	35627104	35627431	Loss	Sud_Nat	FALSE	FALSE	FALSE	TRUE
SN_359	1	35877683	35878859	Loss	Sud_Nat	FALSE	FALSE	TRUE	FALSE
SN_360	1	36421773	36428063	Gain	Sud_Nat	FALSE	FALSE	TRUE	FALSE
SN_361	1	36733282	36733515	Loss	Sud_Nat	FALSE	FALSE	TRUE	FALSE
SN_362	1	36749217	36749269	Loss	Sud_Nat	FALSE	FALSE	TRUE	FALSE
SN_363	1	36965384	36967401	Loss	Sud_Nat	FALSE	FALSE	FALSE	TRUE
SN_364	1	37050230	37052034	Loss	Sud_Nat	FALSE	FALSE	FALSE	TRUE
SN_365	1	37494678	37494730	Loss	Sud_Nat	FALSE	FALSE	TRUE	FALSE
SN_366	1	37521869	37522704	Loss	Sud_Nat	FALSE	FALSE	FALSE	TRUE
SN_367	1	37543312	37558966	Gain	Sud_Nat	FALSE	FALSE	FALSE	TRUE
SN_368	1	37633807	37633892	Loss	Sud_Nat	FALSE	FALSE	FALSE	TRUE
SN_369	1	37679037	37679692	Loss	Sud_Nat	FALSE	FALSE	FALSE	TRUE
SN_370	1	37816478	37816722	Loss	Sud_Nat	FALSE	FALSE	FALSE	TRUE
SN_371	1	37846183	37847558	Loss	Sud_Nat	FALSE	FALSE	FALSE	TRUE
SN_372	1	37908571	37909295	Loss	Sud_Nat	FALSE	FALSE	FALSE	TRUE
SN_373	1	37918904	37927766	Loss	Sud_Nat	FALSE	FALSE	FALSE	TRUE
SN_374	1	38132306	38132989	Loss	Sud_Nat	FALSE	FALSE	FALSE	TRUE
SN_375	1	38135577	38139016	Loss	Sud_Nat	FALSE	FALSE	FALSE	TRUE
SN_376	1	38175550	38182833	Loss	Sud_Nat	FALSE	TRUE	FALSE	FALSE
SN_377	1	38602522	38604793	Loss	Sud_Nat	FALSE	FALSE	FALSE	TRUE
SN_378	1	38642131	38645112	Loss	Sud_Nat	FALSE	FALSE	FALSE	TRUE
SN_379	1	39032419	39040376	Loss	Sud_Nat	FALSE	FALSE	FALSE	TRUE
SN_380	1	39084231	39085822	Loss	Sud_Nat	FALSE	FALSE	FALSE	TRUE
SN_381	1	39128504	39137290	Loss	Sud_Nat	FALSE	FALSE	FALSE	TRUE
SN_382	1	39277013	39277955	Loss	Sud_Nat	FALSE	FALSE	FALSE	TRUE
SN_383	1	39345780	39356898	Loss	Sud_Nat	FALSE	TRUE	FALSE	FALSE
SN_384	1	39408255	39409958	Loss	Sud_Nat	FALSE	FALSE	FALSE	TRUE
SN_385	1	39433022	39440878	Loss	Sud_Nat	FALSE	FALSE	FALSE	TRUE
SN_386	1	39511831	39515006	GainLoss	Sud_Nat	FALSE	FALSE	FALSE	TRUE
SN_387	1	39561555	39562136	Loss	Sud_Nat	FALSE	FALSE	TRUE	FALSE
SN_388	1	39998246	40001288	Loss	Sud_Nat	FALSE	FALSE	FALSE	TRUE
SN_389	1	40038349	40038484	Loss	Sud_Nat	FALSE	FALSE	TRUE	FALSE
SN_390	1	40285184	40287260	Loss	Sud_Nat	FALSE	FALSE	FALSE	TRUE
SN_391	1	40552356	40553628	Loss	Sud_Nat	FALSE	FALSE	TRUE	FALSE
SN_392	1	40575439	40587374	Loss	Sud_Nat	FALSE	FALSE	FALSE	TRUE
SN_393	1	40791694	40808851	Gain	Sud_Nat	FALSE	FALSE	FALSE	TRUE
SN_394	1	40966808	40970590	GainLoss	Sud_Nat	FALSE	FALSE	FALSE	TRUE
SN_395	1	40976681	40983152	Loss	Sud_Nat	FALSE	TRUE	FALSE	FALSE
SN_396	1	40976808	40979899	Loss	Sud_Nat	FALSE	FALSE	TRUE	FALSE
SN_397	1	41021684	41028600	Loss	Sud_Nat	FALSE	FALSE	FALSE	TRUE
SN_398	1	41143259	41144008	Loss	Sud_Nat	FALSE	FALSE	FALSE	TRUE
SN_399	1	41346261	41381024	Gain	Sud_Nat	FALSE	FALSE	FALSE	TRUE
SN_400	1	41351470	41370162	Gain	Sud_Nat	FALSE	FALSE	FALSE	TRUE
SN_401	1	41419270	41421796	Loss	Sud_Nat	FALSE	FALSE	FALSE	TRUE
SN_402	1	41515181	41519598	Loss	Sud_Nat	FALSE	FALSE	TRUE	FALSE
SN_403	1	41571633	41573249	Loss	Sud_Nat	FALSE	FALSE	TRUE	FALSE
SN_404	1	41743816	41744510	Loss	Sud_Nat	FALSE	FALSE	FALSE	TRUE
SN_405	1	42071681	42072604	Loss	Sud_Nat	FALSE	FALSE	TRUE	FALSE
SN_406	1	42144091	42144415	Loss	Sud_Nat	FALSE	FALSE	TRUE	FALSE
SN_407	1	42147163	42148404	Loss	Sud_Nat	FALSE	FALSE	TRUE	FALSE
SN_408	1	42239873	42245696	Loss	Sud_Nat	FALSE	FALSE	TRUE	FALSE
SN_409	1	42345990	42349839	GainLoss	Sud_Nat	FALSE	FALSE	TRUE	FALSE
SN_410	1	42648650	42652851	Loss	Sud_Nat	FALSE	FALSE	TRUE	FALSE
SN_411	1	42838166	42839547	Loss	Sud_Nat	FALSE	FALSE	FALSE	TRUE
SN_412	1	43011378	43034628	Gain	Sud_Nat	FALSE	TRUE	FALSE	FALSE
SN_413	1	43270253	43271518	Loss	Sud_Nat	FALSE	FALSE	FALSE	TRUE
SN_414	1	43292875	43294568	Loss	Sud_Nat	FALSE	FALSE	TRUE	FALSE
SN_415	1	43322403	43325143	Loss	Sud_Nat	FALSE	FALSE	FALSE	TRUE
SN_416	1	43385223	43386566	Loss	Sud_Nat	FALSE	FALSE	FALSE	TRUE
SN_417	1	43538303	43539041	Loss	Sud_Nat	FALSE	FALSE	FALSE	TRUE
SN_418	1	43694061	43695545	Loss	Sud_Nat	FALSE	FALSE	TRUE	FALSE
SN_419	1	44009370	44009988	Loss	Sud_Nat	FALSE	FALSE	TRUE	FALSE
SN_420	1	44066084	44066421	Loss	Sud_Nat	FALSE	FALSE	TRUE	FALSE
SN_421	1	44097640	44107450	Gain	Sud_Nat	FALSE	FALSE	FALSE	TRUE
SN_422	1	44544295	44546162	Loss	Sud_Nat	FALSE	FALSE	FALSE	TRUE
SN_423	1	44544605	44545907	Loss	Sud_Nat	FALSE	FALSE	FALSE	TRUE
SN_424	1	44577534	44581092	Loss	Sud_Nat	FALSE	FALSE	FALSE	TRUE
SN_425	1	44776980	44778202	Loss	Sud_Nat	FALSE	FALSE	TRUE	FALSE
SN_426	1	44879444	44882757	Gain	Sud_Nat	FALSE	FALSE	TRUE	FALSE
SN_427	1	45019917	45023291	Loss	Sud_Nat	FALSE	FALSE	TRUE	FALSE
SN_428	1	45021223	45022311	Loss	Sud_Nat	FALSE	FALSE	TRUE	FALSE
SN_429	1	45175115	45176119	Loss	Sud_Nat	FALSE	FALSE	FALSE	FALSE
SN_430	1	45314836	45314913	Loss	Sud_Nat	FALSE	FALSE	FALSE	TRUE
SN_431	1	45537743	45541059	Loss	Sud_Nat	FALSE	FALSE	TRUE	FALSE
SN_432	1	45618060	45623436	Loss	Sud_Nat	FALSE	FALSE	TRUE	FALSE
SN_433	1	45629855	45647397	Loss	Sud_Nat	FALSE	FALSE	TRUE	FALSE
SN_434	1	45708588	45709251	Loss	Sud_Nat	FALSE	FALSE	FALSE	FALSE
SN_435	1	45822649	45823485	Loss	Sud_Nat	FALSE	FALSE	TRUE	FALSE
SN_436	1	45855701	45882133	Loss	Sud_Nat	FALSE	TRUE	FALSE	FALSE
SN_437	1	45870230	45871206	Loss	Sud_Nat	FALSE	FALSE	TRUE	FALSE
SN_438	1	45965037	45965102	Loss	Sud_Nat	FALSE	TRUE	FALSE	FALSE
SN_439	1	46013311	46014515	Loss	Sud_Nat	FALSE	FALSE	FALSE	TRUE
SN_440	1	46082501	46096227	Gain	Sud_Nat	TRUE	TRUE	FALSE	FALSE
SN_441	1	46130830	46134592	Loss	Sud_Nat	FALSE	FALSE	TRUE	FALSE
SN_442	1	46243513	46251925	Loss	Sud_Nat	FALSE	FALSE	FALSE	TRUE
SN_443	1	46287087	46288448	Loss	Sud_Nat	FALSE	FALSE	TRUE	FALSE
SN_444	1	46457778	46461778	Loss	Sud_Nat	FALSE	FALSE	TRUE	FALSE
SN_445	1	46496380	46619884	Gain	Sud_Nat	FALSE	TRUE	FALSE	FALSE
SN_446	1	46988627	46988773	Loss	Sud_Nat	FALSE	FALSE	FALSE	TRUE
SN_447	1	47193393	47198251	Loss	Sud_Nat	FALSE	FALSE	FALSE	TRUE
SN_448	1	47346571	47363650	Loss	Sud_Nat	FALSE	FALSE	FALSE	TRUE
SN_449	1	47363207	47415964	Gain	Sud_Nat	TRUE	FALSE	FALSE	FALSE
SN_450	1	47403009	47429931	Gain	Sud_Nat	FALSE	TRUE	FALSE	FALSE
SN_451	1	47413397	47419516	Loss	Sud_Nat	FALSE	FALSE	FALSE	TRUE
SN_452	1	47441038	47444432	Loss	Sud_Nat	FALSE	FALSE	FALSE	FALSE
SN_453	1	47507071	47525241	Gain	Sud_Nat	FALSE	TRUE	FALSE	FALSE
SN_454	1	47623401	47625593	Loss	Sud_Nat	FALSE	FALSE	FALSE	TRUE
SN_455	1	47713997	47724221	Gain	Sud_Nat	FALSE	TRUE	FALSE	FALSE
SN_456	1	48221151	48224277	Loss	Sud_Nat	FALSE	FALSE	FALSE	TRUE
SN_457	1	48352571	48353250	Loss	Sud_Nat	FALSE	FALSE	FALSE	FALSE
SN_458	1	48722098	48723666	Loss	Sud_Nat	FALSE	FALSE	FALSE	TRUE
SN_459	1	48748135	48779526	Loss	Sud_Nat	FALSE	TRUE	FALSE	FALSE
SN_460	1	48881698	48898575	Loss	Sud_Nat	FALSE	FALSE	TRUE	FALSE
SN_461	1	48992346	48995781	Loss	Sud_Nat	FALSE	FALSE	FALSE	TRUE
SN_462	1	49068909	49069541	Loss	Sud_Nat	FALSE	FALSE	TRUE	FALSE
SN_463	1	49463350	49467287	Loss	Sud_Nat	FALSE	FALSE	TRUE	FALSE
SN_464	1	49535079	49537571	Loss	Sud_Nat	FALSE	FALSE	TRUE	FALSE
SN_465	1	49549776	49549830	Loss	Sud_Nat	FALSE	FALSE	TRUE	FALSE
SN_466	1	49619255	49620057	Loss	Sud_Nat	FALSE	FALSE	TRUE	FALSE
SN_467	1	49914496	49998562	Loss	Sud_Nat	FALSE	TRUE	FALSE	FALSE
SN_468	1	49931813	49947386	Loss	Sud_Nat	FALSE	FALSE	TRUE	FALSE
SN_469	1	50021162	50029568	Loss	Sud_Nat	FALSE	FALSE	TRUE	FALSE
SN_470	1	50302526	50306966	Loss	Sud_Nat	FALSE	FALSE	TRUE	FALSE
SN_471	1	50769439	50771525	Loss	Sud_Nat	FALSE	FALSE	FALSE	TRUE
SN_472	1	50822521	50827077	Loss	Sud_Nat	FALSE	FALSE	FALSE	TRUE
SN_473	1	50861089	50877148	Loss	Sud_Nat	FALSE	FALSE	FALSE	TRUE
SN_474	1	51102445	51103491	Loss	Sud_Nat	FALSE	FALSE	TRUE	FALSE
SN_475	1	51128231	51130313	Loss	Sud_Nat	FALSE	FALSE	TRUE	FALSE
SN_476	1	51354955	51373879	Loss	Sud_Nat	FALSE	FALSE	TRUE	FALSE
SN_477	1	51590637	51603729	Gain	Sud_Nat	FALSE	TRUE	FALSE	FALSE
SN_478	1	51608548	51609451	Loss	Sud_Nat	FALSE	FALSE	TRUE	FALSE
SN_479	1	51677046	51692680	Loss	Sud_Nat	FALSE	FALSE	FALSE	TRUE
SN_480	1	51714064	51720324	Loss	Sud_Nat	FALSE	FALSE	TRUE	FALSE
SN_481	1	51778903	51783152	Loss	Sud_Nat	FALSE	FALSE	TRUE	FALSE
SN_482	1	51915145	51917455	Loss	Sud_Nat	FALSE	FALSE	TRUE	FALSE
SN_483	1	52020868	52035135	Loss	Sud_Nat	FALSE	FALSE	FALSE	TRUE
SN_484	1	52094397	52096199	Loss	Sud_Nat	FALSE	FALSE	TRUE	FALSE
SN_485	1	52146313	52148414	Loss	Sud_Nat	FALSE	FALSE	TRUE	FALSE
SN_486	1	52872999	52873116	Loss	Sud_Nat	FALSE	FALSE	TRUE	FALSE
SN_487	1	53025349	53027236	Loss	Sud_Nat	FALSE	FALSE	FALSE	TRUE
SN_488	1	53355267	53357912	Loss	Sud_Nat	FALSE	FALSE	TRUE	FALSE
SN_489	1	53417128	53419841	Loss	Sud_Nat	FALSE	FALSE	TRUE	FALSE
SN_490	1	53594104	53594942	Loss	Sud_Nat	FALSE	FALSE	TRUE	FALSE
SN_491	1	53594175	53595598	Loss	Sud_Nat	FALSE	FALSE	TRUE	FALSE
SN_492	1	53595112	53595602	Loss	Sud_Nat	FALSE	FALSE	TRUE	FALSE
SN_493	1	53875682	53876787	Loss	Sud_Nat	FALSE	FALSE	FALSE	TRUE
SN_494	1	53933585	53933942	Loss	Sud_Nat	FALSE	FALSE	FALSE	TRUE
SN_495	1	53981820	53983007	Loss	Sud_Nat	FALSE	FALSE	TRUE	FALSE
SN_496	1	53999369	54002665	Loss	Sud_Nat	FALSE	FALSE	TRUE	FALSE
SN_497	1	54244596	54247565	Loss	Sud_Nat	FALSE	FALSE	TRUE	FALSE
SN_498	1	54351275	54353398	Loss	Sud_Nat	FALSE	TRUE	FALSE	FALSE
SN_499	1	54367603	54369751	Loss	Sud_Nat	FALSE	TRUE	FALSE	FALSE
SN_500	1	54578538	54592574	Gain	Sud_Nat	FALSE	FALSE	FALSE	TRUE
SN_501	1	54611874	54615207	Loss	Sud_Nat	FALSE	FALSE	TRUE	FALSE
SN_502	1	54623947	54625154	Loss	Sud_Nat	FALSE	FALSE	FALSE	FALSE
SN_503	1	54738486	54742278	Loss	Sud_Nat	FALSE	FALSE	TRUE	FALSE
SN_504	1	54809649	54809739	Loss	Sud_Nat	FALSE	FALSE	TRUE	FALSE
SN_505	1	54894007	54897603	Loss	Sud_Nat	FALSE	FALSE	FALSE	TRUE
SN_506	1	55024355	55050323	Gain	Sud_Nat	FALSE	FALSE	TRUE	FALSE
SN_507	1	55030468	55052760	Gain	Sud_Nat	FALSE	TRUE	FALSE	FALSE
SN_508	1	55056456	55064127	Gain	Sud_Nat	FALSE	TRUE	FALSE	FALSE
SN_509	1	55092043	55096006	Loss	Sud_Nat	FALSE	FALSE	TRUE	FALSE
SN_510	1	55300973	55305530	Loss	Sud_Nat	FALSE	FALSE	TRUE	FALSE
SN_511	1	55341923	55343586	Loss	Sud_Nat	FALSE	FALSE	TRUE	FALSE
SN_512	1	55342224	55343377	Loss	Sud_Nat	FALSE	FALSE	TRUE	FALSE
SN_513	1	55363923	55369186	Loss	Sud_Nat	FALSE	FALSE	FALSE	TRUE
SN_514	1	55371416	55372203	Loss	Sud_Nat	FALSE	FALSE	FALSE	TRUE
SN_515	1	55851980	55855453	Loss	Sud_Nat	FALSE	FALSE	FALSE	TRUE
SN_516	1	55864285	55864339	Loss	Sud_Nat	FALSE	FALSE	FALSE	TRUE
SN_517	1	55927718	55929231	Loss	Sud_Nat	FALSE	FALSE	FALSE	TRUE
SN_518	1	55995472	55995577	Loss	Sud_Nat	FALSE	FALSE	FALSE	TRUE
SN_519	1	56166628	56167800	Loss	Sud_Nat	FALSE	FALSE	FALSE	TRUE
SN_520	1	56260673	56292967	Gain	Sud_Nat	FALSE	FALSE	FALSE	TRUE
SN_521	1	56266873	56298992	Gain	Sud_Nat	FALSE	FALSE	FALSE	TRUE
SN_522	1	57208746	57210391	Loss	Sud_Nat	FALSE	TRUE	FALSE	FALSE
SN_523	1	57384819	57385642	Loss	Sud_Nat	FALSE	FALSE	FALSE	TRUE
SN_524	1	57783058	57787425	Loss	Sud_Nat	FALSE	FALSE	TRUE	FALSE
SN_525	1	58540185	58540253	Loss	Sud_Nat	FALSE	FALSE	TRUE	FALSE
SN_526	1	58647370	58649137	Loss	Sud_Nat	FALSE	FALSE	TRUE	FALSE
SN_527	1	58722032	58735992	Gain	Sud_Nat	FALSE	FALSE	FALSE	FALSE
SN_528	1	58743910	58744826	Loss	Sud_Nat	FALSE	FALSE	FALSE	FALSE
SN_529	1	58795378	58803922	Loss	Sud_Nat	FALSE	FALSE	FALSE	FALSE
SN_530	1	59433862	59433923	Loss	Sud_Nat	FALSE	FALSE	FALSE	TRUE
SN_531	1	59597423	59597689	Loss	Sud_Nat	FALSE	FALSE	FALSE	TRUE
SN_532	1	59674321	59675495	Loss	Sud_Nat	FALSE	FALSE	FALSE	TRUE
SN_533	1	59753427	59755786	Loss	Sud_Nat	FALSE	FALSE	FALSE	TRUE
SN_534	1	59845688	59846512	Loss	Sud_Nat	FALSE	FALSE	TRUE	FALSE
SN_535	1	59996812	60036534	Loss	Sud_Nat	FALSE	TRUE	FALSE	FALSE
SN_536	1	60043095	60047811	Loss	Sud_Nat	FALSE	FALSE	TRUE	FALSE
SN_537	1	60046725	60050638	Loss	Sud_Nat	FALSE	FALSE	TRUE	FALSE
SN_538	1	60048628	60049655	Loss	Sud_Nat	FALSE	FALSE	TRUE	FALSE
SN_539	1	60106249	60107104	Loss	Sud_Nat	FALSE	TRUE	FALSE	FALSE
SN_540	1	60308955	60319273	Loss	Sud_Nat	FALSE	TRUE	FALSE	FALSE
SN_541	1	60487912	60488512	Loss	Sud_Nat	FALSE	FALSE	TRUE	FALSE
SN_542	1	60578970	60579020	Loss	Sud_Nat	FALSE	FALSE	FALSE	TRUE
SN_543	1	60613940	60624695	Loss	Sud_Nat	FALSE	FALSE	FALSE	TRUE
SN_544	1	60697880	60800563	Gain	Sud_Nat	FALSE	FALSE	FALSE	TRUE
SN_545	1	60736381	60738453	Loss	Sud_Nat	FALSE	FALSE	FALSE	TRUE
SN_546	1	60956725	60966104	Loss	Sud_Nat	FALSE	FALSE	FALSE	TRUE
SN_547	1	61000968	61073173	Gain	Sud_Nat	FALSE	FALSE	FALSE	TRUE
SN_548	1	61293386	61294181	Loss	Sud_Nat	FALSE	FALSE	FALSE	TRUE
SN_549	1	62082822	62083701	Loss	Sud_Nat	FALSE	FALSE	FALSE	TRUE
SN_550	1	62113386	62119528	Loss	Sud_Nat	FALSE	FALSE	FALSE	TRUE
SN_551	1	62437436	62452547	Loss	Sud_Nat	FALSE	TRUE	FALSE	FALSE
SN_552	1	62479250	62480681	Loss	Sud_Nat	FALSE	FALSE	TRUE	FALSE
SN_553	1	62622902	62624303	Loss	Sud_Nat	FALSE	FALSE	TRUE	FALSE
SN_554	1	62654739	62657162	Loss	Sud_Nat	FALSE	FALSE	FALSE	TRUE
SN_555	1	62765360	62770786	Loss	Sud_Nat	FALSE	FALSE	TRUE	FALSE
SN_556	1	62864653	62871377	Loss	Sud_Nat	FALSE	FALSE	FALSE	TRUE
SN_557	1	63159852	63159935	Loss	Sud_Nat	FALSE	FALSE	FALSE	TRUE
SN_558	1	63490080	63493188	Loss	Sud_Nat	FALSE	FALSE	FALSE	TRUE
SN_559	1	63611048	63616563	Loss	Sud_Nat	FALSE	FALSE	FALSE	TRUE
SN_560	1	63614619	63615963	Loss	Sud_Nat	FALSE	FALSE	FALSE	TRUE
SN_561	1	63673737	63673949	Loss	Sud_Nat	FALSE	FALSE	FALSE	TRUE
SN_562	1	64388047	64389748	Loss	Sud_Nat	FALSE	FALSE	TRUE	FALSE
SN_563	1	64446557	64448034	Loss	Sud_Nat	FALSE	FALSE	TRUE	FALSE
SN_564	1	64545979	64547163	Loss	Sud_Nat	FALSE	FALSE	TRUE	FALSE
SN_565	1	64839750	64851343	Loss	Sud_Nat	FALSE	FALSE	FALSE	TRUE
SN_566	1	64843721	64846495	Loss	Sud_Nat	FALSE	FALSE	FALSE	TRUE
SN_567	1	64846773	64848457	Loss	Sud_Nat	FALSE	FALSE	FALSE	TRUE
SN_568	1	65100590	65101712	Loss	Sud_Nat	FALSE	FALSE	TRUE	FALSE
SN_569	1	65412505	65413758	Loss	Sud_Nat	FALSE	FALSE	TRUE	FALSE
SN_570	1	65682234	65682602	Loss	Sud_Nat	FALSE	FALSE	TRUE	FALSE
SN_571	1	65846235	65855597	GainLoss	Sud_Nat	FALSE	TRUE	FALSE	FALSE
SN_572	1	66040926	66043885	Loss	Sud_Nat	FALSE	FALSE	TRUE	FALSE
SN_573	1	66584504	66585315	Loss	Sud_Nat	FALSE	FALSE	TRUE	FALSE
SN_574	1	66605060	66605141	Loss	Sud_Nat	FALSE	FALSE	TRUE	FALSE
SN_575	1	66694579	66694640	Loss	Sud_Nat	FALSE	FALSE	TRUE	FALSE
SN_576	1	67321683	67324274	Loss	Sud_Nat	FALSE	FALSE	TRUE	FALSE
SN_577	1	67384709	67385915	Loss	Sud_Nat	FALSE	TRUE	FALSE	FALSE
SN_578	1	67571702	67576455	Loss	Sud_Nat	FALSE	FALSE	TRUE	FALSE
SN_579	1	67936163	67940078	Gain	Sud_Nat	FALSE	FALSE	FALSE	TRUE
SN_580	1	68007970	68008811	Loss	Sud_Nat	FALSE	FALSE	FALSE	TRUE
SN_581	1	68015384	68024019	Loss	Sud_Nat	FALSE	FALSE	FALSE	TRUE
SN_582	1	68375746	68376836	Loss	Sud_Nat	FALSE	FALSE	FALSE	TRUE
SN_583	1	68847586	68851622	Loss	Sud_Nat	FALSE	FALSE	FALSE	TRUE
SN_584	1	69020016	69021218	Loss	Sud_Nat	FALSE	FALSE	FALSE	TRUE
SN_585	1	69073832	69075051	Loss	Sud_Nat	FALSE	FALSE	FALSE	TRUE
SN_586	1	69479743	69480631	Loss	Sud_Nat	FALSE	FALSE	FALSE	TRUE
SN_587	1	69737748	69737812	Loss	Sud_Nat	FALSE	FALSE	FALSE	TRUE
SN_588	1	69996359	70002732	Loss	Sud_Nat	FALSE	FALSE	FALSE	TRUE
SN_589	1	70011052	70012446	Loss	Sud_Nat	FALSE	FALSE	FALSE	TRUE
SN_590	1	70107266	70130550	Gain	Sud_Nat	FALSE	FALSE	FALSE	FALSE
SN_591	1	70375395	70390626	GainLoss	Sud_Nat	FALSE	FALSE	TRUE	FALSE
SN_592	1	70424730	70429033	Gain	Sud_Nat	FALSE	FALSE	TRUE	FALSE
SN_593	1	70648220	70650322	Loss	Sud_Nat	FALSE	FALSE	TRUE	FALSE
SN_594	1	70755433	70755967	Loss	Sud_Nat	FALSE	FALSE	TRUE	FALSE
SN_595	1	70820401	70825007	Loss	Sud_Nat	FALSE	TRUE	FALSE	FALSE
SN_596	1	70932383	70932482	Loss	Sud_Nat	FALSE	FALSE	FALSE	TRUE
SN_597	1	70987622	70989418	Loss	Sud_Nat	FALSE	FALSE	FALSE	TRUE
SN_598	1	71018937	71026171	Loss	Sud_Nat	FALSE	FALSE	FALSE	TRUE
SN_599	1	71027268	71027319	Loss	Sud_Nat	FALSE	FALSE	FALSE	TRUE
SN_600	1	71044372	71046630	Loss	Sud_Nat	FALSE	FALSE	FALSE	TRUE
SN_601	1	71148798	71149047	Loss	Sud_Nat	FALSE	FALSE	FALSE	TRUE
SN_602	1	71162300	71162393	Loss	Sud_Nat	FALSE	FALSE	FALSE	TRUE
SN_603	1	71163767	71168060	Loss	Sud_Nat	FALSE	FALSE	FALSE	TRUE
SN_604	1	71237361	71240331	Loss	Sud_Nat	FALSE	FALSE	FALSE	TRUE
SN_605	1	71244098	71249596	Loss	Sud_Nat	FALSE	FALSE	FALSE	TRUE
SN_606	1	71302528	71315092	Loss	Sud_Nat	FALSE	FALSE	FALSE	TRUE
SN_607	1	71351243	71367020	Loss	Sud_Nat	FALSE	TRUE	FALSE	FALSE
SN_608	1	71352804	71366426	Loss	Sud_Nat	FALSE	FALSE	FALSE	FALSE
SN_609	1	71353504	71353654	Loss	Sud_Nat	FALSE	FALSE	FALSE	FALSE
SN_610	1	71429604	71471728	Loss	Sud_Nat	FALSE	TRUE	FALSE	FALSE
SN_611	1	71487188	71489783	Loss	Sud_Nat	FALSE	FALSE	TRUE	FALSE
SN_612	1	71592553	71665573	GainLoss	Sud_Nat	FALSE	FALSE	FALSE	TRUE
SN_613	1	71614186	71615820	Loss	Sud_Nat	FALSE	FALSE	FALSE	TRUE
SN_614	1	71718761	71731545	Loss	Sud_Nat	FALSE	FALSE	FALSE	TRUE
SN_615	1	71784758	71854644	GainLoss	Sud_Nat	FALSE	FALSE	FALSE	TRUE
SN_616	1	71820428	71823708	Loss	Sud_Nat	FALSE	FALSE	FALSE	TRUE
SN_617	1	72407365	72477635	Loss	Sud_Nat	FALSE	FALSE	TRUE	FALSE
SN_618	1	72449620	72450027	Loss	Sud_Nat	FALSE	FALSE	TRUE	FALSE
SN_619	1	72516113	72546537	GainLoss	Sud_Nat	FALSE	FALSE	TRUE	FALSE
SN_620	1	72581113	72625107	Loss	Sud_Nat	FALSE	FALSE	TRUE	FALSE
SN_621	1	72590797	72604520	Loss	Sud_Nat	FALSE	FALSE	TRUE	FALSE
SN_622	1	72618680	72657550	Loss	Sud_Nat	FALSE	FALSE	TRUE	FALSE
SN_623	1	72755694	72764095	Loss	Sud_Nat	FALSE	FALSE	FALSE	TRUE
SN_624	1	72766343	72811815	Loss	Sud_Nat	FALSE	FALSE	FALSE	TRUE
SN_625	1	72778537	72784594	Loss	Sud_Nat	FALSE	FALSE	FALSE	TRUE
SN_626	1	72821848	72829143	GainLoss	Sud_Nat	FALSE	FALSE	FALSE	TRUE
SN_627	1	73011033	73093127	Loss	Sud_Nat	FALSE	FALSE	FALSE	TRUE
SN_628	1	73012472	73094877	Loss	Sud_Nat	FALSE	FALSE	FALSE	TRUE
SN_629	1	73450689	73457706	GainLoss	Sud_Nat	FALSE	FALSE	FALSE	TRUE
SN_630	1	73539295	73586691	Loss	Sud_Nat	FALSE	FALSE	FALSE	TRUE
SN_631	1	73770840	73775478	GainLoss	Sud_Nat	FALSE	FALSE	FALSE	TRUE
SN_632	1	74235902	74238623	Loss	Sud_Nat	FALSE	FALSE	FALSE	TRUE
SN_633	1	74312425	74312678	Loss	Sud_Nat	FALSE	FALSE	FALSE	TRUE
SN_634	1	74351405	74364368	GainLoss	Sud_Nat	FALSE	FALSE	FALSE	TRUE
SN_635	1	74432323	74435267	Loss	Sud_Nat	FALSE	FALSE	FALSE	TRUE
SN_636	1	74648740	74674679	GainLoss	Sud_Nat	FALSE	TRUE	FALSE	FALSE
SN_637	1	74800295	74813886	Loss	Sud_Nat	FALSE	TRUE	FALSE	FALSE
SN_638	1	74829761	74830516	Loss	Sud_Nat	FALSE	FALSE	TRUE	FALSE
SN_639	1	75183559	75186106	Loss	Sud_Nat	FALSE	TRUE	FALSE	FALSE
SN_640	1	75278575	75279681	Loss	Sud_Nat	FALSE	FALSE	FALSE	TRUE
SN_641	1	75534665	75539882	Loss	Sud_Nat	FALSE	FALSE	FALSE	TRUE
SN_642	1	75718974	75727768	Loss	Sud_Nat	FALSE	FALSE	TRUE	FALSE
SN_643	1	75875250	75877387	Loss	Sud_Nat	FALSE	FALSE	TRUE	FALSE
SN_644	1	76133952	76135001	Loss	Sud_Nat	FALSE	FALSE	FALSE	TRUE
SN_645	1	76900598	76903357	Loss	Sud_Nat	FALSE	FALSE	TRUE	FALSE
SN_646	1	76910860	76919424	Gain	Sud_Nat	FALSE	FALSE	TRUE	FALSE
SN_647	1	76982224	76985494	Loss	Sud_Nat	FALSE	FALSE	TRUE	FALSE
SN_648	1	77166921	77192625	Gain	Sud_Nat	FALSE	FALSE	FALSE	TRUE
SN_649	1	77221940	77222907	Loss	Sud_Nat	FALSE	FALSE	FALSE	TRUE
SN_650	1	77253890	77260233	Loss	Sud_Nat	FALSE	FALSE	FALSE	TRUE
SN_651	1	77261876	77263602	Loss	Sud_Nat	FALSE	FALSE	FALSE	TRUE
SN_652	1	77343673	77353376	Loss	Sud_Nat	FALSE	FALSE	TRUE	FALSE
SN_653	1	77448472	77448805	Loss	Sud_Nat	FALSE	FALSE	TRUE	FALSE
SN_654	1	77467683	77474531	Loss	Sud_Nat	FALSE	FALSE	TRUE	FALSE
SN_655	1	77579028	77580955	Loss	Sud_Nat	FALSE	FALSE	TRUE	FALSE
SN_656	1	77774504	77781600	Loss	Sud_Nat	FALSE	TRUE	FALSE	FALSE
SN_657	1	77825358	77840740	Loss	Sud_Nat	FALSE	TRUE	FALSE	FALSE
SN_658	1	77830614	77832676	Loss	Sud_Nat	FALSE	FALSE	TRUE	FALSE
SN_659	1	78564232	78565625	Loss	Sud_Nat	FALSE	FALSE	TRUE	FALSE
SN_660	1	78649157	78654148	Loss	Sud_Nat	FALSE	FALSE	FALSE	TRUE
SN_661	1	78833892	78835891	Loss	Sud_Nat	FALSE	FALSE	TRUE	FALSE
SN_662	1	78884196	78889183	GainLoss	Sud_Nat	FALSE	FALSE	TRUE	FALSE
SN_663	1	78884312	78890077	Loss	Sud_Nat	FALSE	FALSE	TRUE	FALSE
SN_664	1	78936409	78940574	Loss	Sud_Nat	FALSE	FALSE	TRUE	FALSE
SN_665	1	78960283	78964810	Loss	Sud_Nat	FALSE	TRUE	FALSE	FALSE
SN_666	1	79021916	79025915	GainLoss	Sud_Nat	FALSE	FALSE	FALSE	TRUE
SN_667	1	79042110	79043021	Loss	Sud_Nat	FALSE	FALSE	FALSE	TRUE
SN_668	1	79094618	79097570	Loss	Sud_Nat	FALSE	TRUE	FALSE	FALSE
SN_669	1	79160066	79160141	Loss	Sud_Nat	FALSE	FALSE	FALSE	TRUE
SN_670	1	79365463	79365811	Loss	Sud_Nat	FALSE	FALSE	TRUE	FALSE
SN_671	1	79393604	79399527	Loss	Sud_Nat	FALSE	FALSE	TRUE	FALSE
SN_672	1	79514337	79514819	Loss	Sud_Nat	FALSE	FALSE	FALSE	TRUE
SN_673	1	79705362	79711902	Loss	Sud_Nat	FALSE	FALSE	FALSE	TRUE
SN_674	1	79741153	79744818	Loss	Sud_Nat	FALSE	FALSE	FALSE	TRUE
SN_675	1	80115072	80117402	Loss	Sud_Nat	FALSE	FALSE	FALSE	TRUE
SN_676	1	80116488	80117280	Loss	Sud_Nat	FALSE	FALSE	FALSE	TRUE
SN_677	1	80219618	80221295	Loss	Sud_Nat	FALSE	FALSE	FALSE	TRUE
SN_678	1	80221781	80223032	Loss	Sud_Nat	FALSE	FALSE	FALSE	TRUE
SN_679	1	80319677	80322225	Loss	Sud_Nat	FALSE	FALSE	FALSE	TRUE
SN_680	1	80503984	80504059	Loss	Sud_Nat	FALSE	FALSE	FALSE	TRUE
SN_681	1	80504615	80505145	Loss	Sud_Nat	FALSE	FALSE	FALSE	TRUE
SN_682	1	80640362	80640485	Loss	Sud_Nat	FALSE	FALSE	FALSE	TRUE
SN_683	1	80957969	80967431	Loss	Sud_Nat	FALSE	FALSE	FALSE	TRUE
SN_684	1	81193226	81194660	Loss	Sud_Nat	FALSE	FALSE	FALSE	TRUE
SN_685	1	81422415	81424642	Loss	Sud_Nat	FALSE	FALSE	FALSE	TRUE
SN_686	1	81436355	81444050	Loss	Sud_Nat	FALSE	FALSE	FALSE	TRUE
SN_687	1	81654586	81655431	Loss	Sud_Nat	FALSE	FALSE	FALSE	TRUE
SN_688	1	82353594	82358327	Gain	Sud_Nat	FALSE	FALSE	TRUE	FALSE
SN_689	1	82822107	82822175	Loss	Sud_Nat	FALSE	FALSE	FALSE	TRUE
SN_690	1	82985928	82986104	Loss	Sud_Nat	FALSE	FALSE	FALSE	TRUE
SN_691	1	83302303	83304303	Loss	Sud_Nat	FALSE	FALSE	FALSE	TRUE
SN_692	1	83373489	83375038	Loss	Sud_Nat	FALSE	FALSE	FALSE	TRUE
SN_693	1	83632944	83640826	Loss	Sud_Nat	FALSE	FALSE	FALSE	TRUE
SN_694	1	83638058	83649373	Loss	Sud_Nat	FALSE	FALSE	FALSE	TRUE
SN_695	1	83807367	83816091	GainLoss	Sud_Nat	FALSE	FALSE	FALSE	TRUE
SN_696	1	84056670	84057356	Loss	Sud_Nat	FALSE	FALSE	FALSE	TRUE
SN_697	1	84108096	84109830	Loss	Sud_Nat	FALSE	FALSE	FALSE	TRUE
SN_698	1	84126145	84127093	Loss	Sud_Nat	FALSE	FALSE	FALSE	TRUE
SN_699	1	84388330	84388946	Loss	Sud_Nat	FALSE	FALSE	TRUE	FALSE
SN_700	1	84712009	84715872	Loss	Sud_Nat	FALSE	FALSE	FALSE	TRUE
SN_701	1	84727741	84728848	Loss	Sud_Nat	FALSE	FALSE	FALSE	TRUE
SN_702	1	84882972	84884736	Loss	Sud_Nat	FALSE	FALSE	FALSE	TRUE
SN_703	1	85041721	85041804	Loss	Sud_Nat	FALSE	FALSE	FALSE	TRUE
SN_704	1	85310917	85311615	Loss	Sud_Nat	FALSE	FALSE	TRUE	FALSE
SN_705	1	85529569	85535936	Gain	Sud_Nat	FALSE	FALSE	TRUE	FALSE
SN_706	1	85910910	85915009	GainLoss	Sud_Nat	FALSE	FALSE	TRUE	FALSE
SN_707	1	85910957	85915409	Loss	Sud_Nat	FALSE	FALSE	TRUE	FALSE
SN_708	1	85980461	86006144	GainLoss	Sud_Nat	FALSE	TRUE	FALSE	FALSE
SN_709	1	86292518	86297603	GainLoss	Sud_Nat	FALSE	FALSE	TRUE	FALSE
SN_710	1	86400829	86404534	Loss	Sud_Nat	FALSE	FALSE	TRUE	FALSE
SN_711	1	86666225	86667347	Loss	Sud_Nat	FALSE	FALSE	FALSE	TRUE
SN_712	1	86994125	86994526	Loss	Sud_Nat	FALSE	FALSE	FALSE	TRUE
SN_713	1	87011072	87067792	Gain	Sud_Nat	TRUE	FALSE	FALSE	FALSE
SN_714	1	87028195	87039346	Loss	Sud_Nat	FALSE	TRUE	FALSE	FALSE
SN_715	1	87064962	87095965	Gain	Sud_Nat	FALSE	FALSE	FALSE	TRUE
SN_716	1	87077058	87092937	Gain	Sud_Nat	FALSE	FALSE	FALSE	TRUE
SN_717	1	87096974	87098443	Loss	Sud_Nat	FALSE	FALSE	FALSE	TRUE
SN_718	1	87096990	87101662	Loss	Sud_Nat	FALSE	FALSE	FALSE	TRUE
SN_719	1	87298247	87300663	Loss	Sud_Nat	FALSE	FALSE	FALSE	TRUE
SN_720	1	87523395	87524655	Loss	Sud_Nat	FALSE	FALSE	TRUE	FALSE
SN_721	1	88047131	88047237	Loss	Sud_Nat	FALSE	FALSE	FALSE	TRUE
SN_722	1	88337181	88342451	Loss	Sud_Nat	FALSE	FALSE	FALSE	TRUE
SN_723	1	88873547	88873598	Loss	Sud_Nat	FALSE	FALSE	FALSE	TRUE
SN_724	1	88902490	88903981	Loss	Sud_Nat	FALSE	FALSE	FALSE	TRUE
SN_725	1	89046691	89049544	Loss	Sud_Nat	FALSE	FALSE	FALSE	TRUE
SN_726	1	89075517	89076815	Loss	Sud_Nat	FALSE	FALSE	FALSE	TRUE
SN_727	1	89094521	89095354	Loss	Sud_Nat	FALSE	FALSE	FALSE	TRUE
SN_728	1	89257193	89300092	GainLoss	Sud_Nat	FALSE	TRUE	FALSE	FALSE
SN_729	1	89257880	89259822	Loss	Sud_Nat	FALSE	FALSE	TRUE	FALSE
SN_730	1	89337552	89339024	Loss	Sud_Nat	FALSE	FALSE	TRUE	FALSE
SN_731	1	89380082	89385146	Loss	Sud_Nat	FALSE	FALSE	FALSE	TRUE
SN_732	1	89475930	89478613	Loss	Sud_Nat	FALSE	TRUE	FALSE	FALSE
SN_733	1	89677611	89681145	Loss	Sud_Nat	FALSE	FALSE	FALSE	TRUE
SN_734	1	89767760	89768510	Loss	Sud_Nat	FALSE	FALSE	FALSE	TRUE
SN_735	1	89811425	89812284	Loss	Sud_Nat	FALSE	FALSE	FALSE	TRUE
SN_736	1	89852216	89878223	Gain	Sud_Nat	FALSE	FALSE	FALSE	TRUE
SN_737	1	89868156	89868964	Loss	Sud_Nat	FALSE	FALSE	FALSE	TRUE
SN_738	1	90022074	90022848	Loss	Sud_Nat	FALSE	FALSE	TRUE	FALSE
SN_739	1	90069767	90075314	Loss	Sud_Nat	FALSE	FALSE	FALSE	TRUE
SN_740	1	90169024	90174196	Loss	Sud_Nat	FALSE	TRUE	FALSE	FALSE
SN_741	1	90602307	90604628	Loss	Sud_Nat	FALSE	FALSE	FALSE	TRUE
SN_742	1	90658386	90659855	Loss	Sud_Nat	FALSE	FALSE	FALSE	TRUE
SN_743	1	91006622	91037791	Loss	Sud_Nat	FALSE	FALSE	FALSE	TRUE
SN_744	1	91561080	91562174	Loss	Sud_Nat	FALSE	FALSE	FALSE	TRUE
SN_745	1	91878937	91880030	Loss	Sud_Nat	FALSE	FALSE	FALSE	TRUE
SN_746	1	92232051	92233331	Loss	Sud_Nat	FALSE	FALSE	TRUE	FALSE
SN_747	1	92348271	92349875	Loss	Sud_Nat	FALSE	FALSE	TRUE	FALSE
SN_748	1	92383248	92384147	Loss	Sud_Nat	FALSE	FALSE	FALSE	TRUE
SN_749	1	92483035	92484013	Loss	Sud_Nat	FALSE	FALSE	FALSE	TRUE
SN_750	1	92579191	92585021	Loss	Sud_Nat	FALSE	FALSE	TRUE	FALSE
SN_751	1	92775093	92775153	Loss	Sud_Nat	FALSE	FALSE	TRUE	FALSE
SN_752	1	92892965	92901360	Loss	Sud_Nat	FALSE	FALSE	FALSE	TRUE
SN_753	1	93184649	93186054	Loss	Sud_Nat	FALSE	FALSE	TRUE	FALSE
SN_754	1	93236096	93237919	Loss	Sud_Nat	FALSE	FALSE	TRUE	FALSE
SN_755	1	93291972	93292789	Loss	Sud_Nat	FALSE	FALSE	FALSE	TRUE
SN_756	1	93357476	93361554	Loss	Sud_Nat	FALSE	FALSE	TRUE	FALSE
SN_757	1	93443733	93443813	Loss	Sud_Nat	FALSE	FALSE	FALSE	TRUE
SN_758	1	93804052	93807125	Loss	Sud_Nat	FALSE	FALSE	FALSE	TRUE
SN_759	1	93807303	93807373	Loss	Sud_Nat	FALSE	FALSE	FALSE	TRUE
SN_760	1	94212821	94213586	Loss	Sud_Nat	FALSE	FALSE	TRUE	FALSE
SN_761	1	94288372	94291260	Loss	Sud_Nat	FALSE	FALSE	TRUE	FALSE
SN_762	1	94296355	94302703	Loss	Sud_Nat	FALSE	FALSE	TRUE	FALSE
SN_763	1	95129016	95155122	Loss	Sud_Nat	FALSE	FALSE	FALSE	TRUE
SN_764	1	95179026	95179149	Loss	Sud_Nat	FALSE	FALSE	FALSE	TRUE
SN_765	1	95522242	95526087	Loss	Sud_Nat	FALSE	FALSE	TRUE	FALSE
SN_766	1	95891710	95895300	Loss	Sud_Nat	FALSE	FALSE	FALSE	TRUE
SN_767	1	96901851	96905466	Loss	Sud_Nat	FALSE	FALSE	FALSE	TRUE
SN_768	1	96952599	96955555	Loss	Sud_Nat	FALSE	FALSE	FALSE	TRUE
SN_769	1	96996364	96997214	Loss	Sud_Nat	FALSE	FALSE	FALSE	TRUE
SN_770	1	97334403	97334680	Loss	Sud_Nat	FALSE	FALSE	FALSE	TRUE
SN_771	1	97390754	97395521	Loss	Sud_Nat	FALSE	FALSE	FALSE	TRUE
SN_772	1	97640730	97640828	Loss	Sud_Nat	FALSE	FALSE	TRUE	FALSE
SN_773	1	98038851	98042400	GainLoss	Sud_Nat	FALSE	TRUE	FALSE	FALSE
SN_774	1	98616751	98616806	Loss	Sud_Nat	FALSE	FALSE	FALSE	TRUE
SN_775	1	98698424	98706000	Loss	Sud_Nat	FALSE	FALSE	FALSE	TRUE
SN_776	1	98903485	98904146	Loss	Sud_Nat	FALSE	FALSE	FALSE	TRUE
SN_777	1	98973787	98975234	Loss	Sud_Nat	FALSE	FALSE	FALSE	TRUE
SN_778	1	99044269	99044759	Loss	Sud_Nat	FALSE	FALSE	FALSE	TRUE
SN_779	1	99404771	99407786	GainLoss	Sud_Nat	FALSE	FALSE	TRUE	FALSE
SN_780	1	99533278	99536657	Loss	Sud_Nat	FALSE	FALSE	FALSE	TRUE
SN_781	1	99540033	99540483	Loss	Sud_Nat	FALSE	FALSE	FALSE	TRUE
SN_782	1	99711830	99719207	Gain	Sud_Nat	FALSE	FALSE	FALSE	TRUE
SN_783	1	99890888	99891651	Loss	Sud_Nat	FALSE	FALSE	FALSE	TRUE
SN_784	1	99912034	99912237	Loss	Sud_Nat	FALSE	FALSE	FALSE	TRUE
SN_785	1	100036838	100040030	Loss	Sud_Nat	FALSE	FALSE	FALSE	TRUE
SN_786	1	100779694	100780650	Loss	Sud_Nat	FALSE	FALSE	FALSE	TRUE
SN_787	1	100794898	100797343	Loss	Sud_Nat	FALSE	FALSE	FALSE	TRUE
SN_788	1	100843536	100843594	Loss	Sud_Nat	FALSE	FALSE	TRUE	FALSE
SN_789	1	101037986	101039681	Loss	Sud_Nat	FALSE	FALSE	FALSE	TRUE
SN_790	1	101101811	101106610	Gain	Sud_Nat	FALSE	FALSE	FALSE	TRUE
SN_791	1	101119949	101122359	Loss	Sud_Nat	FALSE	FALSE	FALSE	TRUE
SN_792	1	101231398	101232439	Loss	Sud_Nat	FALSE	FALSE	FALSE	TRUE
SN_793	1	101318710	101320209	Loss	Sud_Nat	FALSE	FALSE	FALSE	TRUE
SN_794	1	101338952	101339038	Loss	Sud_Nat	FALSE	TRUE	FALSE	FALSE
SN_795	1	101454213	101457671	GainLoss	Sud_Nat	TRUE	TRUE	FALSE	FALSE
SN_796	1	101616199	101617458	Loss	Sud_Nat	FALSE	FALSE	FALSE	TRUE
SN_797	1	101693230	101699110	Loss	Sud_Nat	FALSE	FALSE	FALSE	TRUE
SN_798	1	101695346	101697782	Loss	Sud_Nat	FALSE	FALSE	FALSE	TRUE
SN_799	1	101722704	101724071	Loss	Sud_Nat	FALSE	FALSE	FALSE	TRUE
SN_800	1	101848109	101858517	Loss	Sud_Nat	FALSE	FALSE	FALSE	TRUE
SN_801	1	101979071	101986917	Loss	Sud_Nat	FALSE	FALSE	FALSE	TRUE
SN_802	1	102096674	102098787	Loss	Sud_Nat	FALSE	FALSE	FALSE	TRUE
SN_803	1	102097881	102098558	Loss	Sud_Nat	FALSE	FALSE	FALSE	TRUE
SN_804	1	102288334	102289585	Loss	Sud_Nat	FALSE	FALSE	TRUE	FALSE
SN_805	1	102321436	102326963	Loss	Sud_Nat	FALSE	FALSE	TRUE	FALSE
SN_806	1	102325353	102327002	Loss	Sud_Nat	FALSE	FALSE	TRUE	FALSE
SN_807	1	102350204	102358509	Loss	Sud_Nat	FALSE	FALSE	TRUE	FALSE
SN_808	1	102353740	102363553	Loss	Sud_Nat	FALSE	FALSE	TRUE	FALSE
SN_809	1	102485282	102495599	Loss	Sud_Nat	FALSE	FALSE	FALSE	TRUE
SN_810	1	102656055	102861233	Loss	Sud_Nat	FALSE	FALSE	FALSE	TRUE
SN_811	1	102656092	102699682	Loss	Sud_Nat	FALSE	FALSE	FALSE	TRUE
SN_812	1	102674049	102678229	Loss	Sud_Nat	FALSE	FALSE	FALSE	TRUE
SN_813	1	102946074	102955569	Gain	Sud_Nat	FALSE	FALSE	FALSE	TRUE
SN_814	1	102983325	102984827	Loss	Sud_Nat	FALSE	FALSE	FALSE	TRUE
SN_815	1	104102743	104136676	GainLoss	Sud_Nat	FALSE	TRUE	FALSE	FALSE
SN_816	1	104303431	104335412	GainLoss	Sud_Nat	FALSE	FALSE	FALSE	TRUE
SN_817	1	104359763	104361471	Loss	Sud_Nat	FALSE	FALSE	FALSE	TRUE
SN_818	1	104384840	104385513	Loss	Sud_Nat	FALSE	FALSE	FALSE	TRUE
SN_819	1	104406147	104415883	Loss	Sud_Nat	FALSE	FALSE	FALSE	TRUE
SN_820	1	104412003	104419956	Loss	Sud_Nat	FALSE	FALSE	FALSE	TRUE
SN_821	1	104443176	104443721	Loss	Sud_Nat	FALSE	FALSE	FALSE	TRUE
SN_822	1	104503597	104515248	Loss	Sud_Nat	FALSE	FALSE	FALSE	TRUE
SN_823	1	104672029	104689773	GainLoss	Sud_Nat	FALSE	FALSE	FALSE	TRUE
SN_824	1	104677145	104678373	Loss	Sud_Nat	FALSE	FALSE	FALSE	TRUE
SN_825	1	104686734	104700441	GainLoss	Sud_Nat	FALSE	FALSE	FALSE	TRUE
SN_826	1	104706647	104708051	Loss	Sud_Nat	FALSE	FALSE	FALSE	TRUE
SN_827	1	104789494	104790112	Loss	Sud_Nat	FALSE	FALSE	FALSE	TRUE
SN_828	1	104793839	104794419	Loss	Sud_Nat	FALSE	FALSE	FALSE	TRUE
SN_829	1	104861940	104865188	Loss	Sud_Nat	FALSE	FALSE	FALSE	TRUE
SN_830	1	105038849	105042378	GainLoss	Sud_Nat	FALSE	FALSE	FALSE	TRUE
SN_831	1	105091218	105092753	Loss	Sud_Nat	FALSE	FALSE	FALSE	TRUE
SN_832	1	105199035	105201509	Loss	Sud_Nat	FALSE	FALSE	FALSE	TRUE
SN_833	1	105218662	105219460	Loss	Sud_Nat	FALSE	FALSE	FALSE	TRUE
SN_834	1	105255038	105256195	Loss	Sud_Nat	FALSE	FALSE	FALSE	TRUE
SN_835	1	105269141	105269597	Loss	Sud_Nat	FALSE	FALSE	FALSE	TRUE
SN_836	1	105557152	105559031	Loss	Sud_Nat	FALSE	FALSE	FALSE	TRUE
SN_837	1	105625044	105630925	Loss	Sud_Nat	FALSE	FALSE	FALSE	TRUE
SN_838	1	105667567	105668446	Loss	Sud_Nat	FALSE	FALSE	FALSE	TRUE
SN_839	1	105832823	105844373	Loss	Sud_Nat	FALSE	FALSE	FALSE	TRUE
SN_840	1	106015797	106023398	Loss	Sud_Nat	FALSE	FALSE	FALSE	TRUE
SN_841	1	106034504	106093170	GainLoss	Sud_Nat	FALSE	FALSE	FALSE	TRUE
SN_842	1	106059379	106071956	Loss	Sud_Nat	FALSE	FALSE	FALSE	TRUE
SN_843	1	106135139	106137443	Loss	Sud_Nat	FALSE	FALSE	FALSE	TRUE
SN_844	1	106164389	106215453	Loss	Sud_Nat	FALSE	FALSE	FALSE	TRUE
SN_845	1	106307493	106317948	Loss	Sud_Nat	FALSE	FALSE	FALSE	TRUE
SN_846	1	106404288	106408060	Loss	Sud_Nat	FALSE	FALSE	FALSE	TRUE
SN_847	1	106541721	106542208	Loss	Sud_Nat	FALSE	FALSE	FALSE	TRUE
SN_848	1	106606805	106608626	Loss	Sud_Nat	FALSE	FALSE	FALSE	TRUE
SN_849	1	106978443	106981592	Loss	Sud_Nat	FALSE	FALSE	FALSE	TRUE
SN_850	1	106987177	106997232	Loss	Sud_Nat	FALSE	FALSE	FALSE	TRUE
SN_851	1	107081794	107082334	Loss	Sud_Nat	FALSE	FALSE	FALSE	TRUE
SN_852	1	107095671	107101397	Loss	Sud_Nat	FALSE	FALSE	FALSE	TRUE
SN_853	1	107125383	107125764	Loss	Sud_Nat	FALSE	FALSE	FALSE	TRUE
SN_854	1	107220681	107224674	Loss	Sud_Nat	FALSE	FALSE	FALSE	TRUE
SN_855	1	107247717	107247805	Loss	Sud_Nat	FALSE	FALSE	FALSE	TRUE
SN_856	1	107403124	107405351	Loss	Sud_Nat	FALSE	FALSE	FALSE	TRUE
SN_857	1	107488199	107488845	Loss	Sud_Nat	FALSE	FALSE	FALSE	TRUE
SN_858	1	107655107	107663859	Loss	Sud_Nat	FALSE	FALSE	FALSE	TRUE
SN_859	1	107759242	107763239	Loss	Sud_Nat	FALSE	FALSE	TRUE	FALSE
SN_860	1	107777564	107777969	Loss	Sud_Nat	FALSE	FALSE	TRUE	FALSE
SN_861	1	107896853	107899383	Loss	Sud_Nat	FALSE	FALSE	TRUE	FALSE
SN_862	1	108170584	108170714	Loss	Sud_Nat	FALSE	FALSE	TRUE	FALSE
SN_863	1	108201047	108202427	Loss	Sud_Nat	FALSE	FALSE	TRUE	FALSE
SN_864	1	108222809	108225243	Loss	Sud_Nat	FALSE	FALSE	TRUE	FALSE
SN_865	1	108369370	108369999	Loss	Sud_Nat	FALSE	FALSE	TRUE	FALSE
SN_866	1	108402972	108405499	Loss	Sud_Nat	FALSE	TRUE	FALSE	FALSE
SN_867	1	108411655	108411714	Loss	Sud_Nat	FALSE	FALSE	TRUE	FALSE
SN_868	1	108451704	108458133	Loss	Sud_Nat	FALSE	FALSE	TRUE	FALSE
SN_869	1	108598997	108609964	Loss	Sud_Nat	FALSE	FALSE	FALSE	TRUE
SN_870	1	108607718	108609953	Loss	Sud_Nat	FALSE	FALSE	FALSE	TRUE
SN_871	1	108644528	108660826	Loss	Sud_Nat	FALSE	FALSE	FALSE	TRUE
SN_872	1	108656210	108657767	Loss	Sud_Nat	FALSE	FALSE	FALSE	TRUE
SN_873	1	108733288	108737237	GainLoss	Sud_Nat	FALSE	TRUE	FALSE	FALSE
SN_874	1	108854982	108870891	Gain	Sud_Nat	FALSE	FALSE	FALSE	TRUE
SN_875	1	109016790	109057159	Gain	Sud_Nat	FALSE	FALSE	FALSE	TRUE
SN_876	1	109028617	109028676	Loss	Sud_Nat	FALSE	FALSE	FALSE	TRUE
SN_877	1	109216681	109223305	Loss	Sud_Nat	FALSE	FALSE	FALSE	TRUE
SN_878	1	109348674	109349553	Loss	Sud_Nat	FALSE	FALSE	TRUE	FALSE
SN_879	1	109366972	109372000	Loss	Sud_Nat	FALSE	TRUE	FALSE	FALSE
SN_880	1	109494584	109499878	Loss	Sud_Nat	FALSE	FALSE	TRUE	FALSE
SN_881	1	109496490	109501636	Loss	Sud_Nat	FALSE	FALSE	TRUE	FALSE
SN_882	1	109573240	109575184	Loss	Sud_Nat	FALSE	FALSE	TRUE	FALSE
SN_883	1	109602616	109603316	Loss	Sud_Nat	FALSE	FALSE	FALSE	TRUE
SN_884	1	110187159	110191392	Loss	Sud_Nat	FALSE	FALSE	FALSE	TRUE
SN_885	1	110203516	110217098	Loss	Sud_Nat	FALSE	TRUE	FALSE	FALSE
SN_886	1	110225019	110245280	Loss	Sud_Nat	FALSE	TRUE	FALSE	FALSE
SN_887	1	110230075	110241247	GainLoss	Sud_Nat	FALSE	TRUE	FALSE	FALSE
SN_888	1	110244978	110253379	GainLoss	Sud_Nat	FALSE	TRUE	FALSE	FALSE
SN_889	1	110462285	110463015	Loss	Sud_Nat	FALSE	FALSE	TRUE	FALSE
SN_890	1	110876132	110878893	Loss	Sud_Nat	FALSE	FALSE	FALSE	TRUE
SN_891	1	111013750	111014940	Loss	Sud_Nat	FALSE	FALSE	FALSE	TRUE
SN_892	1	111026431	111028454	Loss	Sud_Nat	FALSE	FALSE	FALSE	TRUE
SN_893	1	111221078	111228967	Loss	Sud_Nat	FALSE	FALSE	FALSE	TRUE
SN_894	1	111359565	111360435	Loss	Sud_Nat	FALSE	FALSE	FALSE	TRUE
SN_895	1	111376650	111388643	Loss	Sud_Nat	FALSE	FALSE	FALSE	TRUE
SN_896	1	111383249	111384514	Loss	Sud_Nat	FALSE	FALSE	FALSE	TRUE
SN_897	1	111472607	111477755	Loss	Sud_Nat	FALSE	FALSE	FALSE	TRUE
SN_898	1	111827762	111836104	Loss	Sud_Nat	FALSE	TRUE	FALSE	FALSE
SN_899	1	111928797	111934864	Loss	Sud_Nat	FALSE	FALSE	FALSE	TRUE
SN_900	1	112074694	112074805	Loss	Sud_Nat	FALSE	FALSE	FALSE	FALSE
SN_901	1	112085468	112088516	Loss	Sud_Nat	FALSE	FALSE	TRUE	FALSE
SN_902	1	112691740	112704718	Loss	Sud_Nat	FALSE	FALSE	FALSE	TRUE
SN_903	1	112696055	112740320	Gain	Sud_Nat	FALSE	FALSE	FALSE	TRUE
SN_904	1	112825667	112826276	Loss	Sud_Nat	FALSE	FALSE	FALSE	TRUE
SN_905	1	112834896	112837824	Loss	Sud_Nat	FALSE	FALSE	FALSE	TRUE
SN_906	1	112983538	112987621	Loss	Sud_Nat	FALSE	FALSE	TRUE	FALSE
SN_907	1	113036692	113037956	Loss	Sud_Nat	FALSE	FALSE	FALSE	FALSE
SN_908	1	113206118	113207422	Loss	Sud_Nat	FALSE	FALSE	TRUE	FALSE
SN_909	1	113219964	113224478	Loss	Sud_Nat	FALSE	FALSE	TRUE	FALSE
SN_910	1	113378387	113379341	Loss	Sud_Nat	FALSE	FALSE	FALSE	TRUE
SN_911	1	113402157	113406605	Loss	Sud_Nat	FALSE	FALSE	FALSE	TRUE
SN_912	1	113427626	113429899	Loss	Sud_Nat	FALSE	FALSE	FALSE	TRUE
SN_913	1	113529206	113532706	Loss	Sud_Nat	FALSE	FALSE	FALSE	TRUE
SN_914	1	113532164	113536693	Loss	Sud_Nat	FALSE	FALSE	FALSE	TRUE
SN_915	1	113568590	113578129	Loss	Sud_Nat	FALSE	FALSE	FALSE	TRUE
SN_916	1	113716372	113722170	Loss	Sud_Nat	FALSE	FALSE	FALSE	TRUE
SN_917	1	113799625	113800089	Loss	Sud_Nat	FALSE	FALSE	FALSE	TRUE
SN_918	1	113955952	113958022	Loss	Sud_Nat	FALSE	FALSE	TRUE	FALSE
SN_919	1	114099331	114102347	Loss	Sud_Nat	FALSE	FALSE	TRUE	FALSE
SN_920	1	114241657	114265871	Loss	Sud_Nat	FALSE	TRUE	FALSE	FALSE
SN_921	1	114308291	114333303	GainLoss	Sud_Nat	FALSE	TRUE	FALSE	FALSE
SN_922	1	114394883	114396074	Loss	Sud_Nat	FALSE	FALSE	TRUE	FALSE
SN_923	1	114669018	114671030	Loss	Sud_Nat	FALSE	FALSE	TRUE	FALSE
SN_924	1	114739237	114742896	Loss	Sud_Nat	FALSE	FALSE	FALSE	TRUE
SN_925	1	114813945	114817796	Loss	Sud_Nat	FALSE	FALSE	FALSE	TRUE
SN_926	1	114877078	114885151	Loss	Sud_Nat	FALSE	FALSE	FALSE	TRUE
SN_927	1	114925678	114926984	Loss	Sud_Nat	FALSE	FALSE	FALSE	TRUE
SN_928	1	115193622	115195665	Loss	Sud_Nat	FALSE	FALSE	TRUE	FALSE
SN_929	1	115194476	115197094	Loss	Sud_Nat	FALSE	FALSE	TRUE	FALSE
SN_930	1	115445072	115445435	Loss	Sud_Nat	FALSE	FALSE	TRUE	FALSE
SN_931	1	115587799	115596824	Loss	Sud_Nat	FALSE	TRUE	FALSE	FALSE
SN_932	1	115680818	115681924	Loss	Sud_Nat	FALSE	FALSE	FALSE	TRUE
SN_933	1	115720303	115728276	Loss	Sud_Nat	FALSE	FALSE	FALSE	TRUE
SN_934	1	115911866	115921656	Loss	Sud_Nat	FALSE	FALSE	FALSE	TRUE
SN_935	1	115980653	116000158	GainLoss	Sud_Nat	FALSE	FALSE	FALSE	TRUE
SN_936	1	116229468	116232839	Loss	Sud_Nat	FALSE	FALSE	TRUE	FALSE
SN_937	1	116486546	116493142	Loss	Sud_Nat	FALSE	FALSE	FALSE	TRUE
SN_938	1	116831299	116836099	Loss	Sud_Nat	FALSE	FALSE	FALSE	TRUE
SN_939	1	117002162	117002292	Loss	Sud_Nat	FALSE	FALSE	FALSE	TRUE
SN_940	1	117254424	117254661	Loss	Sud_Nat	FALSE	FALSE	FALSE	TRUE
SN_941	1	117297804	117301362	Loss	Sud_Nat	FALSE	FALSE	TRUE	FALSE
SN_942	1	117593370	117594971	Loss	Sud_Nat	FALSE	FALSE	FALSE	TRUE
SN_943	1	117880406	117881842	Loss	Sud_Nat	FALSE	FALSE	FALSE	TRUE
SN_944	1	117905202	117905399	Loss	Sud_Nat	FALSE	FALSE	FALSE	TRUE
SN_945	1	118017129	118021459	Loss	Sud_Nat	FALSE	FALSE	TRUE	FALSE
SN_946	1	118058745	118061316	Loss	Sud_Nat	FALSE	FALSE	TRUE	FALSE
SN_947	1	118263749	118263990	Loss	Sud_Nat	FALSE	FALSE	FALSE	TRUE
SN_948	1	118396745	118396807	Loss	Sud_Nat	FALSE	FALSE	FALSE	TRUE
SN_949	1	118593410	118593585	Loss	Sud_Nat	FALSE	FALSE	TRUE	FALSE
SN_950	1	118767335	118767422	Loss	Sud_Nat	FALSE	FALSE	FALSE	TRUE
SN_951	1	118868624	118870210	Loss	Sud_Nat	FALSE	FALSE	FALSE	TRUE
SN_952	1	118983667	118986271	Loss	Sud_Nat	FALSE	FALSE	FALSE	TRUE
SN_953	1	119199703	119222086	Loss	Sud_Nat	FALSE	FALSE	FALSE	TRUE
SN_954	1	119482202	119483660	Loss	Sud_Nat	FALSE	FALSE	TRUE	FALSE
SN_955	1	119526940	119531049	Loss	Sud_Nat	FALSE	TRUE	FALSE	FALSE
SN_956	1	119923224	119923360	Loss	Sud_Nat	FALSE	TRUE	FALSE	FALSE
SN_957	1	120012853	120013656	Loss	Sud_Nat	FALSE	FALSE	FALSE	TRUE
SN_958	1	120097223	120135549	GainLoss	Sud_Nat	FALSE	FALSE	FALSE	TRUE
SN_959	1	120127345	120158462	Loss	Sud_Nat	FALSE	FALSE	FALSE	TRUE
SN_960	1	120141568	120152539	GainLoss	Sud_Nat	FALSE	FALSE	FALSE	TRUE
SN_961	1	120151904	120154464	Loss	Sud_Nat	FALSE	FALSE	FALSE	TRUE
SN_962	1	120747699	120760526	Loss	Sud_Nat	FALSE	FALSE	FALSE	TRUE
SN_963	1	121141175	121170321	Loss	Sud_Nat	FALSE	FALSE	FALSE	TRUE
SN_964	1	121167229	121170441	Loss	Sud_Nat	FALSE	FALSE	FALSE	TRUE
SN_965	1	121170751	121219058	Gain	Sud_Nat	FALSE	FALSE	FALSE	TRUE
SN_966	1	142678798	142719505	Loss	Sud_Nat	FALSE	FALSE	FALSE	TRUE
SN_967	1	142691593	142713913	GainLoss	Sud_Nat	FALSE	FALSE	FALSE	TRUE
SN_968	1	143118175	143136183	GainLoss	Sud_Nat	FALSE	FALSE	FALSE	TRUE
SN_969	1	143123694	143127497	Loss	Sud_Nat	FALSE	FALSE	FALSE	TRUE
SN_970	1	143206368	143282836	GainLoss	Sud_Nat	FALSE	FALSE	FALSE	TRUE
SN_971	1	143711586	143770484	Loss	Sud_Nat	TRUE	FALSE	FALSE	FALSE
SN_972	1	143984622	144094733	GainLoss	Sud_Nat	FALSE	FALSE	FALSE	TRUE
SN_973	1	144468090	144480623	Loss	Sud_Nat	FALSE	FALSE	FALSE	FALSE
SN_974	1	144691202	144710622	GainLoss	Sud_Nat	FALSE	FALSE	FALSE	TRUE
SN_975	1	144839080	144849492	GainLoss	Sud_Nat	FALSE	FALSE	FALSE	FALSE
SN_976	1	144862244	144892802	GainLoss	Sud_Nat	FALSE	TRUE	FALSE	FALSE
SN_977	1	144896457	144906760	Gain	Sud_Nat	FALSE	TRUE	FALSE	FALSE
SN_978	1	144913699	144951391	GainLoss	Sud_Nat	FALSE	TRUE	FALSE	FALSE
SN_979	1	144949058	144949392	Loss	Sud_Nat	FALSE	FALSE	TRUE	FALSE
SN_980	1	144954627	144955376	Loss	Sud_Nat	FALSE	TRUE	FALSE	FALSE
SN_981	1	144973077	144989257	Gain	Sud_Nat	FALSE	FALSE	TRUE	FALSE
SN_982	1	145120320	145182150	GainLoss	Sud_Nat	FALSE	FALSE	FALSE	TRUE
SN_983	1	145515121	145541736	Gain	Sud_Nat	TRUE	TRUE	FALSE	FALSE
SN_984	1	145529907	145610744	Gain	Sud_Nat	TRUE	TRUE	FALSE	FALSE
SN_985	1	145684026	145785911	GainLoss	Sud_Nat	TRUE	TRUE	FALSE	FALSE
SN_986	1	145684358	145686992	Loss	Sud_Nat	FALSE	TRUE	FALSE	FALSE
SN_987	1	145719681	145722871	Loss	Sud_Nat	FALSE	FALSE	FALSE	TRUE
SN_988	1	145829821	145993142	Loss	Sud_Nat	TRUE	FALSE	FALSE	FALSE
SN_989	1	146081807	146164363	GainLoss	Sud_Nat	FALSE	TRUE	FALSE	FALSE
SN_990	1	146477770	146490604	GainLoss	Sud_Nat	FALSE	FALSE	FALSE	TRUE
SN_991	1	146591662	146601721	Loss	Sud_Nat	FALSE	FALSE	FALSE	TRUE
SN_992	1	146594322	146598888	Loss	Sud_Nat	FALSE	FALSE	FALSE	TRUE
SN_993	1	146617605	146620584	Loss	Sud_Nat	FALSE	FALSE	FALSE	TRUE
SN_994	1	146660636	146670292	Loss	Sud_Nat	FALSE	TRUE	FALSE	FALSE
SN_995	1	146916415	146920482	Loss	Sud_Nat	FALSE	FALSE	FALSE	TRUE
SN_996	1	147718462	147802306	Loss	Sud_Nat	FALSE	FALSE	FALSE	TRUE
SN_997	1	147745982	147746749	Loss	Sud_Nat	FALSE	FALSE	FALSE	TRUE
SN_998	1	147796703	147796778	Loss	Sud_Nat	FALSE	FALSE	FALSE	TRUE
SN_999	1	147803021	147803536	Loss	Sud_Nat	FALSE	FALSE	FALSE	TRUE
SN_1000	1	147807339	147810495	Loss	Sud_Nat	FALSE	FALSE	FALSE	TRUE
SN_1001	1	148511449	148574703	GainLoss	Sud_Nat	FALSE	TRUE	FALSE	FALSE
SN_1002	1	148832244	148954132	GainLoss	Sud_Nat	FALSE	FALSE	FALSE	TRUE
SN_1003	1	149015523	149036627	GainLoss	Sud_Nat	FALSE	FALSE	FALSE	TRUE
SN_1004	1	149071634	149169501	GainLoss	Sud_Nat	FALSE	FALSE	FALSE	TRUE
SN_1005	1	149090849	149092378	Loss	Sud_Nat	FALSE	FALSE	FALSE	TRUE
SN_1006	1	149151838	149203736	GainLoss	Sud_Nat	FALSE	FALSE	FALSE	TRUE
SN_1007	1	149207860	149218152	GainLoss	Sud_Nat	FALSE	FALSE	FALSE	TRUE
SN_1008	1	149225406	149230941	GainLoss	Sud_Nat	FALSE	FALSE	FALSE	TRUE
SN_1009	1	149227780	149230747	Loss	Sud_Nat	FALSE	FALSE	FALSE	TRUE
SN_1010	1	149231192	149241216	GainLoss	Sud_Nat	FALSE	FALSE	FALSE	TRUE
SN_1011	1	149240213	149249883	GainLoss	Sud_Nat	FALSE	FALSE	FALSE	TRUE
SN_1012	1	149249429	149284877	GainLoss	Sud_Nat	FALSE	FALSE	FALSE	TRUE
SN_1013	1	149289438	149358445	GainLoss	Sud_Nat	FALSE	FALSE	FALSE	TRUE
SN_1014	1	149328931	149332759	Loss	Sud_Nat	FALSE	FALSE	FALSE	TRUE
SN_1015	1	149532289	149572952	Loss	Sud_Nat	TRUE	FALSE	FALSE	FALSE
SN_1016	1	149765121	149767735	Loss	Sud_Nat	FALSE	TRUE	FALSE	FALSE
SN_1017	1	149929047	149929399	Loss	Sud_Nat	FALSE	FALSE	TRUE	FALSE
SN_1018	1	150417770	150418359	Loss	Sud_Nat	FALSE	FALSE	TRUE	FALSE
SN_1019	1	150543465	150544697	Loss	Sud_Nat	FALSE	FALSE	FALSE	TRUE
SN_1020	1	150589206	150590209	Loss	Sud_Nat	FALSE	FALSE	FALSE	FALSE
SN_1021	1	150743678	150745433	Loss	Sud_Nat	FALSE	FALSE	FALSE	TRUE
SN_1022	1	150850415	150852221	Loss	Sud_Nat	FALSE	FALSE	FALSE	TRUE
SN_1023	1	150851322	150851830	Loss	Sud_Nat	FALSE	FALSE	FALSE	TRUE
SN_1024	1	150860254	150862805	Loss	Sud_Nat	FALSE	FALSE	FALSE	TRUE
SN_1025	1	150888683	150895278	Loss	Sud_Nat	FALSE	FALSE	FALSE	TRUE
SN_1026	1	151047027	151051344	Loss	Sud_Nat	FALSE	FALSE	TRUE	FALSE
SN_1027	1	151209849	151239810	GainLoss	Sud_Nat	FALSE	TRUE	FALSE	FALSE
SN_1028	1	151332095	151408463	Gain	Sud_Nat	TRUE	TRUE	FALSE	FALSE
SN_1029	1	151332732	151385382	Gain	Sud_Nat	TRUE	TRUE	FALSE	FALSE
SN_1030	1	151333216	151413627	GainLoss	Sud_Nat	TRUE	TRUE	FALSE	FALSE
SN_1031	1	151423647	151426019	Loss	Sud_Nat	FALSE	FALSE	TRUE	FALSE
SN_1032	1	152053099	152054174	Loss	Sud_Nat	FALSE	FALSE	FALSE	TRUE
SN_1033	1	152142929	152143365	Loss	Sud_Nat	FALSE	FALSE	FALSE	TRUE
SN_1034	1	152260684	152271403	Loss	Sud_Nat	FALSE	FALSE	FALSE	TRUE
SN_1035	1	152275202	152288975	Gain	Sud_Nat	FALSE	TRUE	FALSE	FALSE
SN_1036	1	152315042	152317851	Loss	Sud_Nat	FALSE	FALSE	FALSE	TRUE
SN_1037	1	152351820	152356727	Loss	Sud_Nat	FALSE	FALSE	FALSE	TRUE
SN_1038	1	152408415	152436850	GainLoss	Sud_Nat	FALSE	FALSE	FALSE	TRUE
SN_1039	1	152414904	152419061	Loss	Sud_Nat	FALSE	FALSE	FALSE	TRUE
SN_1040	1	152444503	152456440	GainLoss	Sud_Nat	FALSE	FALSE	FALSE	TRUE
SN_1041	1	152445404	152447729	Loss	Sud_Nat	FALSE	FALSE	FALSE	TRUE
SN_1042	1	152465315	152481896	Gain	Sud_Nat	FALSE	FALSE	FALSE	TRUE
SN_1043	1	152495206	152497869	Loss	Sud_Nat	FALSE	FALSE	FALSE	TRUE
SN_1044	1	152521684	152555569	GainLoss	Sud_Nat	TRUE	FALSE	FALSE	FALSE
SN_1045	1	152555495	152586932	Loss	Sud_Nat	TRUE	FALSE	FALSE	FALSE
SN_1046	1	152643788	152646692	Loss	Sud_Nat	FALSE	FALSE	FALSE	TRUE
SN_1047	1	152648554	152663651	Gain	Sud_Nat	FALSE	TRUE	FALSE	FALSE
SN_1048	1	152760084	152770547	Loss	Sud_Nat	FALSE	TRUE	FALSE	FALSE
SN_1049	1	153045096	153067949	GainLoss	Sud_Nat	FALSE	TRUE	FALSE	FALSE
SN_1050	1	153068826	153087248	Gain	Sud_Nat	TRUE	TRUE	FALSE	FALSE
SN_1051	1	153133703	153133960	Loss	Sud_Nat	FALSE	FALSE	FALSE	TRUE
SN_1052	1	153161766	153165173	GainLoss	Sud_Nat	FALSE	FALSE	FALSE	TRUE
SN_1053	1	153226281	153227456	Loss	Sud_Nat	FALSE	FALSE	FALSE	TRUE
SN_1054	1	153490736	153492377	Loss	Sud_Nat	FALSE	FALSE	FALSE	TRUE
SN_1055	1	153492623	153502246	GainLoss	Sud_Nat	FALSE	FALSE	FALSE	TRUE
SN_1056	1	153682976	153696281	Gain	Sud_Nat	FALSE	FALSE	FALSE	TRUE
SN_1057	1	153831851	153841494	Loss	Sud_Nat	FALSE	FALSE	TRUE	FALSE
SN_1058	1	153857280	153858282	Loss	Sud_Nat	FALSE	FALSE	TRUE	FALSE
SN_1059	1	154008327	154009189	Loss	Sud_Nat	FALSE	FALSE	TRUE	FALSE
SN_1060	1	154080945	154084660	Loss	Sud_Nat	FALSE	FALSE	TRUE	FALSE
SN_1061	1	154157587	154161373	Loss	Sud_Nat	FALSE	TRUE	FALSE	FALSE
SN_1062	1	154273874	154274869	Loss	Sud_Nat	FALSE	FALSE	FALSE	TRUE
SN_1063	1	154286034	154290520	Loss	Sud_Nat	FALSE	FALSE	FALSE	TRUE
SN_1064	1	154324167	154326407	Loss	Sud_Nat	FALSE	FALSE	FALSE	TRUE
SN_1065	1	154639081	154641227	Loss	Sud_Nat	FALSE	FALSE	FALSE	TRUE
SN_1066	1	154854902	154856417	Loss	Sud_Nat	FALSE	FALSE	FALSE	TRUE
SN_1067	1	154993325	154994400	Loss	Sud_Nat	FALSE	FALSE	TRUE	FALSE
SN_1068	1	155182795	155205979	GainLoss	Sud_Nat	FALSE	TRUE	FALSE	FALSE
SN_1069	1	155509462	155520806	Loss	Sud_Nat	FALSE	FALSE	TRUE	FALSE
SN_1070	1	155515555	155519228	Loss	Sud_Nat	FALSE	FALSE	TRUE	FALSE
SN_1071	1	155589492	155665271	GainLoss	Sud_Nat	TRUE	TRUE	FALSE	FALSE
SN_1072	1	155659699	155664464	Loss	Sud_Nat	FALSE	FALSE	TRUE	FALSE
SN_1073	1	155662338	155666714	Loss	Sud_Nat	FALSE	FALSE	TRUE	FALSE
SN_1074	1	156168085	156168374	Loss	Sud_Nat	FALSE	TRUE	FALSE	FALSE
SN_1075	1	156301735	156318028	Gain	Sud_Nat	TRUE	TRUE	FALSE	FALSE
SN_1076	1	156671984	156672739	Loss	Sud_Nat	FALSE	FALSE	TRUE	FALSE
SN_1077	1	157004017	157013471	Loss	Sud_Nat	FALSE	FALSE	TRUE	FALSE
SN_1078	1	157018860	157019250	Loss	Sud_Nat	FALSE	FALSE	FALSE	TRUE
SN_1079	1	157033381	157036424	Loss	Sud_Nat	FALSE	FALSE	FALSE	TRUE
SN_1080	1	157087252	157088503	Loss	Sud_Nat	FALSE	FALSE	FALSE	TRUE
SN_1081	1	157172874	157176038	Loss	Sud_Nat	FALSE	FALSE	FALSE	TRUE
SN_1082	1	157173860	157175390	Loss	Sud_Nat	FALSE	FALSE	FALSE	TRUE
SN_1083	1	157540655	157540871	Loss	Sud_Nat	FALSE	FALSE	FALSE	TRUE
SN_1084	1	157986127	157989150	Loss	Sud_Nat	FALSE	FALSE	TRUE	FALSE
SN_1085	1	158204973	158209940	Loss	Sud_Nat	FALSE	FALSE	FALSE	TRUE
SN_1086	1	158336928	158340293	Loss	Sud_Nat	FALSE	FALSE	FALSE	TRUE
SN_1087	1	158360357	158360430	Loss	Sud_Nat	FALSE	FALSE	FALSE	TRUE
SN_1088	1	158458404	158484071	GainLoss	Sud_Nat	FALSE	FALSE	FALSE	TRUE
SN_1089	1	158488410	158488679	Loss	Sud_Nat	FALSE	FALSE	FALSE	TRUE
SN_1090	1	158489615	158491973	Loss	Sud_Nat	FALSE	FALSE	FALSE	TRUE
SN_1091	1	158492216	158497867	Loss	Sud_Nat	FALSE	FALSE	FALSE	TRUE
SN_1092	1	158517149	158521679	GainLoss	Sud_Nat	FALSE	TRUE	FALSE	FALSE
SN_1093	1	158694006	158727518	Loss	Sud_Nat	TRUE	FALSE	FALSE	FALSE
SN_1094	1	158726918	158728010	Loss	Sud_Nat	FALSE	FALSE	FALSE	TRUE
SN_1095	1	158786139	158787356	Loss	Sud_Nat	FALSE	FALSE	FALSE	TRUE
SN_1096	1	158867540	158869980	Loss	Sud_Nat	FALSE	FALSE	FALSE	TRUE
SN_1097	1	158961353	158966208	Loss	Sud_Nat	FALSE	FALSE	FALSE	TRUE
SN_1098	1	159014810	159018679	GainLoss	Sud_Nat	FALSE	TRUE	FALSE	FALSE
SN_1099	1	159066091	159068301	Loss	Sud_Nat	FALSE	FALSE	FALSE	FALSE
SN_1100	1	159120062	159125564	Loss	Sud_Nat	FALSE	FALSE	FALSE	TRUE
SN_1101	1	159648708	159649659	Loss	Sud_Nat	FALSE	FALSE	FALSE	TRUE
SN_1102	1	159803875	159807674	GainLoss	Sud_Nat	FALSE	TRUE	FALSE	FALSE
SN_1103	1	159922334	159934118	Loss	Sud_Nat	FALSE	TRUE	FALSE	FALSE
SN_1104	1	159927064	159929248	Loss	Sud_Nat	FALSE	FALSE	FALSE	TRUE
SN_1105	1	159997328	160007677	Loss	Sud_Nat	TRUE	TRUE	FALSE	FALSE
SN_1106	1	160205012	160205624	Loss	Sud_Nat	FALSE	FALSE	TRUE	FALSE
SN_1107	1	160434462	160437598	Loss	Sud_Nat	FALSE	FALSE	FALSE	TRUE
SN_1108	1	160564312	160565873	Loss	Sud_Nat	FALSE	FALSE	FALSE	TRUE
SN_1109	1	160749872	160749946	Loss	Sud_Nat	FALSE	FALSE	FALSE	TRUE
SN_1110	1	160846876	160851396	Loss	Sud_Nat	FALSE	TRUE	FALSE	FALSE
SN_1111	1	160935117	160939846	Loss	Sud_Nat	FALSE	FALSE	FALSE	TRUE
SN_1112	1	160953903	160960767	Loss	Sud_Nat	FALSE	FALSE	FALSE	TRUE
SN_1113	1	160979498	160979991	Loss	Sud_Nat	FALSE	FALSE	TRUE	FALSE
SN_1114	1	160986424	160999189	Gain	Sud_Nat	FALSE	TRUE	FALSE	FALSE
SN_1115	1	160997479	160999062	Loss	Sud_Nat	FALSE	FALSE	FALSE	FALSE
SN_1116	1	161344946	161346844	Loss	Sud_Nat	FALSE	FALSE	FALSE	TRUE
SN_1117	1	161488444	161519959	GainLoss	Sud_Nat	TRUE	TRUE	FALSE	FALSE
SN_1118	1	161519612	161593482	Loss	Sud_Nat	FALSE	TRUE	FALSE	FALSE
SN_1119	1	161570323	161598180	GainLoss	Sud_Nat	FALSE	TRUE	FALSE	FALSE
SN_1120	1	161590275	161598101	Loss	Sud_Nat	FALSE	TRUE	FALSE	FALSE
SN_1121	1	161803548	161804775	Loss	Sud_Nat	FALSE	FALSE	TRUE	FALSE
SN_1122	1	162095297	162095575	Loss	Sud_Nat	FALSE	FALSE	FALSE	FALSE
SN_1123	1	162284037	162297142	Loss	Sud_Nat	FALSE	FALSE	FALSE	FALSE
SN_1124	1	162327297	162327767	Loss	Sud_Nat	FALSE	FALSE	FALSE	FALSE
SN_1125	1	162420713	162427307	Loss	Sud_Nat	FALSE	FALSE	FALSE	TRUE
SN_1126	1	162611906	162613466	Loss	Sud_Nat	FALSE	FALSE	TRUE	FALSE
SN_1127	1	162981626	162985728	Loss	Sud_Nat	FALSE	FALSE	FALSE	TRUE
SN_1128	1	163007620	163007672	Loss	Sud_Nat	FALSE	FALSE	FALSE	TRUE
SN_1129	1	163007640	163007720	Loss	Sud_Nat	FALSE	FALSE	FALSE	TRUE
SN_1130	1	163353841	163358256	Loss	Sud_Nat	FALSE	FALSE	FALSE	TRUE
SN_1131	1	163393358	163394288	Loss	Sud_Nat	FALSE	FALSE	FALSE	TRUE
SN_1132	1	163551423	163552711	Loss	Sud_Nat	FALSE	FALSE	FALSE	TRUE
SN_1133	1	163771302	163772034	Loss	Sud_Nat	FALSE	FALSE	FALSE	TRUE
SN_1134	1	163861898	163861949	Loss	Sud_Nat	FALSE	FALSE	FALSE	TRUE
SN_1135	1	163919436	164067447	Loss	Sud_Nat	FALSE	FALSE	FALSE	TRUE
SN_1136	1	164275256	164280872	Loss	Sud_Nat	FALSE	FALSE	FALSE	TRUE
SN_1137	1	164335804	164337275	Loss	Sud_Nat	FALSE	FALSE	FALSE	TRUE
SN_1138	1	164495047	164506986	Loss	Sud_Nat	FALSE	FALSE	FALSE	TRUE
SN_1139	1	164748335	164751215	Loss	Sud_Nat	FALSE	FALSE	TRUE	FALSE
SN_1140	1	164970080	164979150	Loss	Sud_Nat	FALSE	FALSE	FALSE	TRUE
SN_1141	1	165242325	165247004	GainLoss	Sud_Nat	FALSE	FALSE	TRUE	FALSE
SN_1142	1	165421803	165424208	Loss	Sud_Nat	FALSE	FALSE	FALSE	TRUE
SN_1143	1	165636290	165636417	Loss	Sud_Nat	FALSE	FALSE	TRUE	FALSE
SN_1144	1	165731209	165731489	Loss	Sud_Nat	FALSE	FALSE	TRUE	FALSE
SN_1145	1	165900427	165910268	Loss	Sud_Nat	FALSE	FALSE	FALSE	TRUE
SN_1146	1	166179413	166194663	GainLoss	Sud_Nat	FALSE	FALSE	FALSE	TRUE
SN_1147	1	166368662	166371088	Loss	Sud_Nat	FALSE	FALSE	FALSE	TRUE
SN_1148	1	166372634	166379677	Loss	Sud_Nat	FALSE	FALSE	FALSE	TRUE
SN_1149	1	166396577	166397091	Loss	Sud_Nat	FALSE	FALSE	FALSE	TRUE
SN_1150	1	166464462	166471329	Loss	Sud_Nat	FALSE	FALSE	FALSE	TRUE
SN_1151	1	166467730	166469861	Loss	Sud_Nat	FALSE	FALSE	FALSE	TRUE
SN_1152	1	166534539	166582614	Loss	Sud_Nat	FALSE	FALSE	FALSE	TRUE
SN_1153	1	166551470	166552838	Loss	Sud_Nat	FALSE	FALSE	FALSE	TRUE
SN_1154	1	166551580	166552537	Loss	Sud_Nat	FALSE	FALSE	FALSE	TRUE
SN_1155	1	166575372	166579960	Loss	Sud_Nat	FALSE	FALSE	FALSE	TRUE
SN_1156	1	166725522	166734671	Loss	Sud_Nat	FALSE	FALSE	FALSE	TRUE
SN_1157	1	166913224	166914642	Loss	Sud_Nat	FALSE	FALSE	TRUE	FALSE
SN_1158	1	167013193	167014715	Loss	Sud_Nat	FALSE	FALSE	FALSE	TRUE
SN_1159	1	167663109	167663162	Loss	Sud_Nat	FALSE	FALSE	TRUE	FALSE
SN_1160	1	167710532	167715682	Loss	Sud_Nat	FALSE	FALSE	TRUE	FALSE
SN_1161	1	167765305	167767578	Loss	Sud_Nat	FALSE	FALSE	FALSE	TRUE
SN_1162	1	168089034	168091474	Loss	Sud_Nat	FALSE	FALSE	TRUE	FALSE
SN_1163	1	168178392	168180378	Loss	Sud_Nat	FALSE	FALSE	FALSE	TRUE
SN_1164	1	168287990	168290158	Loss	Sud_Nat	FALSE	FALSE	FALSE	TRUE
SN_1165	1	168427027	168428839	Loss	Sud_Nat	FALSE	FALSE	FALSE	TRUE
SN_1166	1	168546355	168548116	Loss	Sud_Nat	FALSE	FALSE	TRUE	FALSE
SN_1167	1	168572217	168574233	Loss	Sud_Nat	FALSE	FALSE	FALSE	TRUE
SN_1168	1	168656343	168663103	GainLoss	Sud_Nat	FALSE	FALSE	FALSE	TRUE
SN_1169	1	169004356	169005229	Loss	Sud_Nat	FALSE	FALSE	FALSE	TRUE
SN_1170	1	169144201	169148085	Loss	Sud_Nat	FALSE	FALSE	TRUE	FALSE
SN_1171	1	169225213	169245324	Loss	Sud_Nat	FALSE	FALSE	TRUE	FALSE
SN_1172	1	169320169	169327928	Loss	Sud_Nat	FALSE	FALSE	TRUE	FALSE
SN_1173	1	169575744	169581855	Loss	Sud_Nat	FALSE	TRUE	FALSE	FALSE
SN_1174	1	170123706	170128283	Loss	Sud_Nat	FALSE	TRUE	FALSE	FALSE
SN_1175	1	170367467	170387279	Loss	Sud_Nat	FALSE	FALSE	FALSE	TRUE
SN_1176	1	170413623	170417531	GainLoss	Sud_Nat	FALSE	FALSE	FALSE	TRUE
SN_1177	1	170459394	170461575	Loss	Sud_Nat	FALSE	FALSE	FALSE	TRUE
SN_1178	1	170617659	170618579	Loss	Sud_Nat	FALSE	FALSE	FALSE	TRUE
SN_1179	1	170639048	170641038	Loss	Sud_Nat	FALSE	FALSE	TRUE	FALSE
SN_1180	1	170973880	170975099	Loss	Sud_Nat	FALSE	FALSE	FALSE	FALSE
SN_1181	1	171408915	171411997	Loss	Sud_Nat	FALSE	FALSE	FALSE	TRUE
SN_1182	1	171423106	171424970	Loss	Sud_Nat	FALSE	FALSE	FALSE	TRUE
SN_1183	1	171783587	171783649	Loss	Sud_Nat	FALSE	FALSE	FALSE	TRUE
SN_1184	1	171861960	171862239	Loss	Sud_Nat	FALSE	FALSE	TRUE	FALSE
SN_1185	1	172310860	172310911	Loss	Sud_Nat	FALSE	FALSE	TRUE	FALSE
SN_1186	1	172461530	172461631	Loss	Sud_Nat	FALSE	FALSE	FALSE	TRUE
SN_1187	1	172471457	172474621	Loss	Sud_Nat	FALSE	FALSE	FALSE	TRUE
SN_1188	1	172499465	172499556	Loss	Sud_Nat	FALSE	FALSE	FALSE	TRUE
SN_1189	1	172508689	172509097	Loss	Sud_Nat	FALSE	FALSE	TRUE	FALSE
SN_1190	1	172527587	172527721	Loss	Sud_Nat	FALSE	FALSE	TRUE	FALSE
SN_1191	1	172680276	172682397	Loss	Sud_Nat	FALSE	FALSE	FALSE	TRUE
SN_1192	1	172682629	172684433	Loss	Sud_Nat	FALSE	FALSE	FALSE	TRUE
SN_1193	1	172759295	172762008	Loss	Sud_Nat	FALSE	FALSE	FALSE	TRUE
SN_1194	1	172825753	172826886	Loss	Sud_Nat	FALSE	FALSE	FALSE	TRUE
SN_1195	1	172829684	172831859	Loss	Sud_Nat	FALSE	FALSE	FALSE	TRUE
SN_1196	1	172864497	172865128	Loss	Sud_Nat	FALSE	FALSE	FALSE	TRUE
SN_1197	1	172918529	172923672	Loss	Sud_Nat	FALSE	FALSE	FALSE	TRUE
SN_1198	1	173075628	173089150	Loss	Sud_Nat	FALSE	FALSE	FALSE	TRUE
SN_1199	1	173077931	173079752	Loss	Sud_Nat	FALSE	FALSE	FALSE	TRUE
SN_1200	1	173083711	173084964	Loss	Sud_Nat	FALSE	FALSE	FALSE	TRUE
SN_1201	1	173304555	173308034	Loss	Sud_Nat	FALSE	FALSE	FALSE	TRUE
SN_1202	1	173304573	173307971	GainLoss	Sud_Nat	FALSE	FALSE	FALSE	TRUE
SN_1203	1	173543896	173544936	Loss	Sud_Nat	FALSE	FALSE	TRUE	FALSE
SN_1204	1	173963382	173968155	Loss	Sud_Nat	FALSE	FALSE	TRUE	FALSE
SN_1205	1	173972260	173976253	Loss	Sud_Nat	FALSE	FALSE	TRUE	FALSE
SN_1206	1	174611702	174619381	Loss	Sud_Nat	FALSE	FALSE	TRUE	FALSE
SN_1207	1	174796517	174801833	Loss	Sud_Nat	FALSE	FALSE	TRUE	FALSE
SN_1208	1	174802918	174819152	Loss	Sud_Nat	FALSE	FALSE	TRUE	FALSE
SN_1209	1	174804383	174819257	GainLoss	Sud_Nat	FALSE	FALSE	TRUE	FALSE
SN_1210	1	174894014	174898990	Loss	Sud_Nat	FALSE	FALSE	TRUE	FALSE
SN_1211	1	175022467	175026204	Loss	Sud_Nat	FALSE	FALSE	FALSE	TRUE
SN_1212	1	175071066	175077094	GainLoss	Sud_Nat	FALSE	FALSE	TRUE	FALSE
SN_1213	1	175152408	175164297	Loss	Sud_Nat	FALSE	TRUE	FALSE	FALSE
SN_1214	1	175342011	175345164	Loss	Sud_Nat	FALSE	FALSE	TRUE	FALSE
SN_1215	1	175411521	175412145	Loss	Sud_Nat	FALSE	FALSE	TRUE	FALSE
SN_1216	1	175744322	175747272	Loss	Sud_Nat	FALSE	FALSE	FALSE	TRUE
SN_1217	1	177114951	177117569	Loss	Sud_Nat	FALSE	FALSE	TRUE	FALSE
SN_1218	1	177368213	177368816	Loss	Sud_Nat	FALSE	FALSE	FALSE	TRUE
SN_1219	1	177502914	177506138	Loss	Sud_Nat	FALSE	FALSE	FALSE	TRUE
SN_1220	1	177509016	177560091	Loss	Sud_Nat	FALSE	FALSE	FALSE	TRUE
SN_1221	1	177544393	177549365	Loss	Sud_Nat	FALSE	FALSE	FALSE	TRUE
SN_1222	1	177759152	177759907	Loss	Sud_Nat	FALSE	FALSE	FALSE	TRUE
SN_1223	1	177946159	177952092	Loss	Sud_Nat	FALSE	FALSE	FALSE	FALSE
SN_1224	1	177946426	177951787	GainLoss	Sud_Nat	FALSE	FALSE	FALSE	FALSE
SN_1225	1	178292965	178298653	Loss	Sud_Nat	FALSE	FALSE	TRUE	FALSE
SN_1226	1	178293727	178301869	Loss	Sud_Nat	FALSE	FALSE	TRUE	FALSE
SN_1227	1	178296172	178297171	Loss	Sud_Nat	FALSE	FALSE	TRUE	FALSE
SN_1228	1	178495321	178495683	Loss	Sud_Nat	FALSE	FALSE	FALSE	FALSE
SN_1229	1	178530685	178531656	Loss	Sud_Nat	FALSE	FALSE	FALSE	TRUE
SN_1230	1	178659627	178676241	Loss	Sud_Nat	FALSE	FALSE	FALSE	TRUE
SN_1231	1	178892147	178896948	Loss	Sud_Nat	FALSE	FALSE	FALSE	TRUE
SN_1232	1	178899099	178900596	Loss	Sud_Nat	FALSE	FALSE	FALSE	TRUE
SN_1233	1	178948071	178975829	Loss	Sud_Nat	FALSE	FALSE	FALSE	TRUE
SN_1234	1	178977299	178979944	Loss	Sud_Nat	FALSE	FALSE	FALSE	TRUE
SN_1235	1	179064372	179066726	Loss	Sud_Nat	FALSE	TRUE	FALSE	FALSE
SN_1236	1	179227443	179242522	Gain	Sud_Nat	FALSE	FALSE	FALSE	TRUE
SN_1237	1	179329682	179333698	Loss	Sud_Nat	FALSE	FALSE	FALSE	TRUE
SN_1238	1	179455593	179458303	Loss	Sud_Nat	FALSE	TRUE	FALSE	FALSE
SN_1239	1	179467369	179469919	Loss	Sud_Nat	FALSE	FALSE	TRUE	FALSE
SN_1240	1	179607260	179608065	Loss	Sud_Nat	FALSE	FALSE	TRUE	FALSE
SN_1241	1	179686009	179735211	Gain	Sud_Nat	FALSE	TRUE	FALSE	FALSE
SN_1242	1	179687023	179734706	Gain	Sud_Nat	FALSE	TRUE	FALSE	FALSE
SN_1243	1	179806409	179807811	Loss	Sud_Nat	FALSE	FALSE	FALSE	TRUE
SN_1244	1	179895351	179895686	Loss	Sud_Nat	FALSE	FALSE	FALSE	TRUE
SN_1245	1	179931044	179939668	Loss	Sud_Nat	FALSE	FALSE	TRUE	FALSE
SN_1246	1	180228401	180230408	Loss	Sud_Nat	FALSE	FALSE	TRUE	FALSE
SN_1247	1	180272299	180273830	Loss	Sud_Nat	FALSE	FALSE	TRUE	FALSE
SN_1248	1	180277581	180279340	Loss	Sud_Nat	FALSE	FALSE	TRUE	FALSE
SN_1249	1	180401012	180406771	Loss	Sud_Nat	FALSE	FALSE	TRUE	FALSE
SN_1250	1	180749765	180755414	Loss	Sud_Nat	FALSE	FALSE	TRUE	FALSE
SN_1251	1	181038170	181038944	Loss	Sud_Nat	FALSE	FALSE	FALSE	TRUE
SN_1252	1	181043348	181043808	Loss	Sud_Nat	FALSE	FALSE	FALSE	TRUE
SN_1253	1	181162357	181166830	Loss	Sud_Nat	FALSE	FALSE	FALSE	TRUE
SN_1254	1	181230694	181238874	Gain	Sud_Nat	FALSE	FALSE	FALSE	TRUE
SN_1255	1	181418213	181426320	Loss	Sud_Nat	FALSE	FALSE	FALSE	FALSE
SN_1256	1	181475934	181476258	Loss	Sud_Nat	FALSE	FALSE	TRUE	FALSE
SN_1257	1	181484202	181484314	Loss	Sud_Nat	FALSE	FALSE	TRUE	FALSE
SN_1258	1	182083762	182087583	Loss	Sud_Nat	FALSE	FALSE	FALSE	TRUE
SN_1259	1	182233968	182238736	Loss	Sud_Nat	FALSE	FALSE	FALSE	TRUE
SN_1260	1	182299180	182319690	Gain	Sud_Nat	FALSE	FALSE	FALSE	TRUE
SN_1261	1	182299314	182318472	Gain	Sud_Nat	FALSE	FALSE	FALSE	TRUE
SN_1262	1	182317642	182320956	Loss	Sud_Nat	FALSE	FALSE	FALSE	TRUE
SN_1263	1	182776909	182782177	Loss	Sud_Nat	FALSE	TRUE	FALSE	FALSE
SN_1264	1	183263797	183266905	Loss	Sud_Nat	FALSE	FALSE	TRUE	FALSE
SN_1265	1	183308627	183309115	Loss	Sud_Nat	FALSE	FALSE	TRUE	FALSE
SN_1266	1	183367337	183371646	Loss	Sud_Nat	FALSE	FALSE	TRUE	FALSE
SN_1267	1	183582395	183588398	Loss	Sud_Nat	FALSE	FALSE	FALSE	TRUE
SN_1268	1	183698270	183701140	Loss	Sud_Nat	FALSE	FALSE	TRUE	FALSE
SN_1269	1	183778314	183785263	Gain	Sud_Nat	FALSE	FALSE	TRUE	FALSE
SN_1270	1	183971706	183976772	GainLoss	Sud_Nat	FALSE	FALSE	TRUE	FALSE
SN_1271	1	184402327	184403489	Loss	Sud_Nat	FALSE	FALSE	TRUE	FALSE
SN_1272	1	184504125	184504262	Loss	Sud_Nat	FALSE	FALSE	TRUE	FALSE
SN_1273	1	184961168	184971021	Loss	Sud_Nat	FALSE	FALSE	FALSE	TRUE
SN_1274	1	185009806	185011738	Loss	Sud_Nat	FALSE	FALSE	FALSE	TRUE
SN_1275	1	185147869	185147919	Loss	Sud_Nat	FALSE	FALSE	TRUE	FALSE
SN_1276	1	185416344	185418601	Loss	Sud_Nat	FALSE	FALSE	FALSE	TRUE
SN_1277	1	185783709	185785298	Loss	Sud_Nat	FALSE	FALSE	TRUE	FALSE
SN_1278	1	185857064	185861682	Loss	Sud_Nat	FALSE	FALSE	TRUE	FALSE
SN_1279	1	186317593	186317643	Loss	Sud_Nat	FALSE	FALSE	TRUE	FALSE
SN_1280	1	186461001	186471772	Gain	Sud_Nat	FALSE	FALSE	FALSE	TRUE
SN_1281	1	186551957	186553834	Loss	Sud_Nat	FALSE	FALSE	FALSE	TRUE
SN_1282	1	186675494	186680366	Loss	Sud_Nat	FALSE	FALSE	FALSE	TRUE
SN_1283	1	186784055	186791488	Loss	Sud_Nat	FALSE	FALSE	FALSE	TRUE
SN_1284	1	186965858	186975537	Loss	Sud_Nat	FALSE	FALSE	FALSE	TRUE
SN_1285	1	187295957	187301311	Loss	Sud_Nat	FALSE	FALSE	FALSE	TRUE
SN_1286	1	187399793	187405046	Loss	Sud_Nat	FALSE	FALSE	FALSE	TRUE
SN_1287	1	187464747	187466829	Loss	Sud_Nat	FALSE	FALSE	FALSE	TRUE
SN_1288	1	187572707	187582112	Loss	Sud_Nat	FALSE	FALSE	FALSE	TRUE
SN_1289	1	187584672	187586538	Loss	Sud_Nat	FALSE	FALSE	FALSE	TRUE
SN_1290	1	187593646	187596895	Loss	Sud_Nat	FALSE	FALSE	FALSE	TRUE
SN_1291	1	187636899	187670747	Loss	Sud_Nat	FALSE	FALSE	FALSE	TRUE
SN_1292	1	187639143	187779700	Loss	Sud_Nat	FALSE	FALSE	FALSE	TRUE
SN_1293	1	187716053	187722514	Loss	Sud_Nat	FALSE	FALSE	FALSE	TRUE
SN_1294	1	187722248	187772437	Loss	Sud_Nat	FALSE	FALSE	FALSE	TRUE
SN_1295	1	187748853	187772003	Loss	Sud_Nat	FALSE	FALSE	FALSE	TRUE
SN_1296	1	187932575	187933145	Loss	Sud_Nat	FALSE	FALSE	FALSE	TRUE
SN_1297	1	187939345	187947743	Loss	Sud_Nat	FALSE	FALSE	FALSE	TRUE
SN_1298	1	188009545	188013645	Loss	Sud_Nat	FALSE	FALSE	FALSE	TRUE
SN_1299	1	188458629	188461118	Loss	Sud_Nat	FALSE	FALSE	FALSE	TRUE
SN_1300	1	188523441	188530427	Loss	Sud_Nat	FALSE	FALSE	FALSE	TRUE
SN_1301	1	188539457	188540228	Loss	Sud_Nat	FALSE	FALSE	FALSE	TRUE
SN_1302	1	188573787	188575914	Loss	Sud_Nat	FALSE	FALSE	FALSE	TRUE
SN_1303	1	188759404	188765241	Loss	Sud_Nat	FALSE	FALSE	FALSE	TRUE
SN_1304	1	188798693	188810267	GainLoss	Sud_Nat	FALSE	FALSE	FALSE	TRUE
SN_1305	1	188822339	188865867	Loss	Sud_Nat	FALSE	FALSE	FALSE	TRUE
SN_1306	1	188829814	188835708	Loss	Sud_Nat	FALSE	FALSE	FALSE	TRUE
SN_1307	1	188836713	188863217	GainLoss	Sud_Nat	FALSE	FALSE	FALSE	TRUE
SN_1308	1	188852057	188852115	Loss	Sud_Nat	FALSE	FALSE	FALSE	TRUE
SN_1309	1	188887604	188894897	GainLoss	Sud_Nat	FALSE	FALSE	FALSE	TRUE
SN_1310	1	188892236	188968671	GainLoss	Sud_Nat	FALSE	FALSE	FALSE	TRUE
SN_1311	1	188959002	188966468	Loss	Sud_Nat	FALSE	FALSE	FALSE	TRUE
SN_1312	1	188995550	189038554	GainLoss	Sud_Nat	FALSE	FALSE	FALSE	TRUE
SN_1313	1	189026116	189031236	Loss	Sud_Nat	FALSE	FALSE	FALSE	TRUE
SN_1314	1	189071717	189077756	Loss	Sud_Nat	FALSE	FALSE	FALSE	TRUE
SN_1315	1	189071987	189078025	GainLoss	Sud_Nat	FALSE	FALSE	FALSE	TRUE
SN_1316	1	189085701	189085751	Loss	Sud_Nat	FALSE	FALSE	FALSE	TRUE
SN_1317	1	189087087	189093638	Loss	Sud_Nat	FALSE	FALSE	FALSE	TRUE
SN_1318	1	189123895	189133498	Loss	Sud_Nat	FALSE	FALSE	FALSE	TRUE
SN_1319	1	189200860	189201831	Loss	Sud_Nat	FALSE	FALSE	FALSE	TRUE
SN_1320	1	189243964	189246900	Loss	Sud_Nat	FALSE	FALSE	FALSE	TRUE
SN_1321	1	189279850	189279908	Loss	Sud_Nat	FALSE	FALSE	FALSE	TRUE
SN_1322	1	189318010	189323652	GainLoss	Sud_Nat	FALSE	FALSE	FALSE	TRUE
SN_1323	1	189325461	189362830	Loss	Sud_Nat	FALSE	FALSE	FALSE	TRUE
SN_1324	1	189325961	189544439	Loss	Sud_Nat	FALSE	FALSE	FALSE	TRUE
SN_1325	1	189327193	189545625	Loss	Sud_Nat	FALSE	FALSE	FALSE	TRUE
SN_1326	1	189327916	189375616	Loss	Sud_Nat	FALSE	FALSE	FALSE	TRUE
SN_1327	1	189335550	189464463	Loss	Sud_Nat	FALSE	FALSE	FALSE	TRUE
SN_1328	1	189378869	189446681	Loss	Sud_Nat	FALSE	FALSE	FALSE	TRUE
SN_1329	1	189416435	189436930	Loss	Sud_Nat	FALSE	FALSE	FALSE	TRUE
SN_1330	1	189462666	189517150	GainLoss	Sud_Nat	FALSE	FALSE	FALSE	TRUE
SN_1331	1	189490728	189548897	Loss	Sud_Nat	FALSE	FALSE	FALSE	TRUE
SN_1332	1	189530165	189530735	Loss	Sud_Nat	FALSE	FALSE	FALSE	TRUE
SN_1333	1	189531191	189621059	Loss	Sud_Nat	FALSE	FALSE	FALSE	TRUE
SN_1334	1	189536326	189617708	Loss	Sud_Nat	FALSE	FALSE	FALSE	TRUE
SN_1335	1	189578512	189580756	Loss	Sud_Nat	FALSE	FALSE	FALSE	TRUE
SN_1336	1	189752949	189753464	Loss	Sud_Nat	FALSE	FALSE	FALSE	TRUE
SN_1337	1	189767919	189767988	Loss	Sud_Nat	FALSE	FALSE	FALSE	TRUE
SN_1338	1	189771446	189777754	Loss	Sud_Nat	FALSE	FALSE	FALSE	TRUE
SN_1339	1	189777343	189785693	Gain	Sud_Nat	FALSE	FALSE	FALSE	TRUE
SN_1340	1	189785833	189787567	Loss	Sud_Nat	FALSE	FALSE	FALSE	TRUE
SN_1341	1	189853331	189854117	Loss	Sud_Nat	FALSE	FALSE	FALSE	TRUE
SN_1342	1	189867914	189878900	Gain	Sud_Nat	FALSE	FALSE	FALSE	TRUE
SN_1343	1	189887864	189891779	Loss	Sud_Nat	FALSE	FALSE	FALSE	TRUE
SN_1344	1	189893401	189929605	GainLoss	Sud_Nat	FALSE	FALSE	FALSE	TRUE
SN_1345	1	189969109	189989544	GainLoss	Sud_Nat	FALSE	FALSE	FALSE	TRUE
SN_1346	1	190052658	190053873	Loss	Sud_Nat	FALSE	FALSE	FALSE	TRUE
SN_1347	1	190197499	190201762	Loss	Sud_Nat	FALSE	FALSE	TRUE	FALSE
SN_1348	1	190248809	190281663	Loss	Sud_Nat	FALSE	TRUE	FALSE	FALSE
SN_1349	1	190252722	190304792	Loss	Sud_Nat	FALSE	FALSE	TRUE	FALSE
SN_1350	1	190276843	190283574	Loss	Sud_Nat	FALSE	FALSE	TRUE	FALSE
SN_1351	1	190309695	190311548	Loss	Sud_Nat	FALSE	FALSE	TRUE	FALSE
SN_1352	1	190326022	190327147	Loss	Sud_Nat	FALSE	FALSE	TRUE	FALSE
SN_1353	1	190368351	190370953	Loss	Sud_Nat	FALSE	FALSE	TRUE	FALSE
SN_1354	1	190493005	190493156	Loss	Sud_Nat	FALSE	FALSE	FALSE	TRUE
SN_1355	1	190511468	190511524	Loss	Sud_Nat	FALSE	FALSE	FALSE	TRUE
SN_1356	1	190715349	190716495	Loss	Sud_Nat	FALSE	FALSE	FALSE	TRUE
SN_1357	1	190837319	190837490	Loss	Sud_Nat	FALSE	FALSE	FALSE	TRUE
SN_1358	1	190873152	190876100	Loss	Sud_Nat	FALSE	FALSE	FALSE	TRUE
SN_1359	1	190952125	190952223	Loss	Sud_Nat	FALSE	FALSE	FALSE	TRUE
SN_1360	1	191006787	191010247	Loss	Sud_Nat	FALSE	FALSE	FALSE	TRUE
SN_1361	1	191197533	191201029	Loss	Sud_Nat	FALSE	FALSE	FALSE	TRUE
SN_1362	1	191467534	191473257	Loss	Sud_Nat	FALSE	FALSE	FALSE	TRUE
SN_1363	1	191657100	191661115	Loss	Sud_Nat	FALSE	FALSE	FALSE	TRUE
SN_1364	1	191716928	191726581	Loss	Sud_Nat	FALSE	FALSE	FALSE	TRUE
SN_1365	1	191762054	191885162	Loss	Sud_Nat	FALSE	FALSE	FALSE	TRUE
SN_1366	1	191781906	191793102	Loss	Sud_Nat	FALSE	FALSE	FALSE	TRUE
SN_1367	1	191797492	191825478	Loss	Sud_Nat	FALSE	FALSE	FALSE	TRUE
SN_1368	1	191827807	191868768	Loss	Sud_Nat	FALSE	FALSE	FALSE	TRUE
SN_1369	1	191856208	191885798	Loss	Sud_Nat	FALSE	FALSE	FALSE	TRUE
SN_1370	1	191860751	191865859	Loss	Sud_Nat	FALSE	FALSE	FALSE	TRUE
SN_1371	1	191867769	191868893	Loss	Sud_Nat	FALSE	FALSE	FALSE	TRUE
SN_1372	1	191916438	191918546	Loss	Sud_Nat	FALSE	FALSE	FALSE	TRUE
SN_1373	1	192090894	192092030	Loss	Sud_Nat	FALSE	FALSE	FALSE	TRUE
SN_1374	1	192180872	192180925	Loss	Sud_Nat	FALSE	FALSE	FALSE	TRUE
SN_1375	1	192370597	192370694	Loss	Sud_Nat	FALSE	FALSE	FALSE	TRUE
SN_1376	1	192466059	192474550	Gain	Sud_Nat	FALSE	FALSE	FALSE	TRUE
SN_1377	1	192539160	192540169	Loss	Sud_Nat	FALSE	FALSE	FALSE	TRUE
SN_1378	1	192609798	192609864	Loss	Sud_Nat	FALSE	FALSE	TRUE	FALSE
SN_1379	1	192675005	192683628	Loss	Sud_Nat	FALSE	FALSE	FALSE	TRUE
SN_1380	1	192715081	192719855	Gain	Sud_Nat	FALSE	FALSE	FALSE	TRUE
SN_1381	1	192860399	192861923	Loss	Sud_Nat	FALSE	FALSE	FALSE	TRUE
SN_1382	1	193074593	193077050	Loss	Sud_Nat	FALSE	TRUE	FALSE	FALSE
SN_1383	1	193465845	193466753	Loss	Sud_Nat	FALSE	FALSE	FALSE	TRUE
SN_1384	1	193531543	193534412	Loss	Sud_Nat	FALSE	FALSE	FALSE	TRUE
SN_1385	1	193537875	193538952	Loss	Sud_Nat	FALSE	FALSE	FALSE	TRUE
SN_1386	1	193661438	193711929	Loss	Sud_Nat	FALSE	FALSE	FALSE	TRUE
SN_1387	1	193868336	193869255	Loss	Sud_Nat	FALSE	FALSE	FALSE	TRUE
SN_1388	1	193873803	193917563	Gain	Sud_Nat	FALSE	FALSE	FALSE	TRUE
SN_1389	1	193873832	193917280	Gain	Sud_Nat	FALSE	FALSE	FALSE	TRUE
SN_1390	1	193895679	193907897	Loss	Sud_Nat	FALSE	FALSE	FALSE	TRUE
SN_1391	1	193999047	194000246	Loss	Sud_Nat	FALSE	FALSE	FALSE	TRUE
SN_1392	1	194361239	194362804	Loss	Sud_Nat	FALSE	FALSE	FALSE	TRUE
SN_1393	1	194367496	194369537	Loss	Sud_Nat	FALSE	FALSE	FALSE	TRUE
SN_1394	1	194428681	194448408	Loss	Sud_Nat	FALSE	FALSE	FALSE	TRUE
SN_1395	1	194451056	194454312	Loss	Sud_Nat	FALSE	FALSE	FALSE	TRUE
SN_1396	1	194517604	194517863	Loss	Sud_Nat	FALSE	FALSE	FALSE	TRUE
SN_1397	1	194575585	194578066	Loss	Sud_Nat	FALSE	FALSE	FALSE	TRUE
SN_1398	1	194582643	194593732	Gain	Sud_Nat	FALSE	FALSE	FALSE	TRUE
SN_1399	1	194759375	194760552	Loss	Sud_Nat	FALSE	FALSE	FALSE	TRUE
SN_1400	1	194800305	194835589	Gain	Sud_Nat	FALSE	FALSE	FALSE	TRUE
SN_1401	1	194802568	194807934	Loss	Sud_Nat	FALSE	FALSE	FALSE	TRUE
SN_1402	1	194818491	194826583	Loss	Sud_Nat	FALSE	FALSE	FALSE	TRUE
SN_1403	1	194877861	194951114	Gain	Sud_Nat	FALSE	FALSE	FALSE	TRUE
SN_1404	1	194936107	194946169	Loss	Sud_Nat	FALSE	FALSE	FALSE	TRUE
SN_1405	1	194952990	195003012	GainLoss	Sud_Nat	FALSE	FALSE	FALSE	TRUE
SN_1406	1	194956466	194987344	GainLoss	Sud_Nat	FALSE	FALSE	FALSE	TRUE
SN_1407	1	194973066	194975300	Loss	Sud_Nat	FALSE	FALSE	FALSE	TRUE
SN_1408	1	195013816	195019755	Loss	Sud_Nat	FALSE	FALSE	FALSE	TRUE
SN_1409	1	195120996	195187411	Gain	Sud_Nat	FALSE	FALSE	FALSE	TRUE
SN_1410	1	195289388	195291412	Loss	Sud_Nat	FALSE	FALSE	FALSE	TRUE
SN_1411	1	195289776	195317401	Gain	Sud_Nat	FALSE	FALSE	FALSE	TRUE
SN_1412	1	195359320	195365491	Loss	Sud_Nat	FALSE	FALSE	FALSE	TRUE
SN_1413	1	195393895	195402273	Loss	Sud_Nat	FALSE	FALSE	FALSE	TRUE
SN_1414	1	195406654	195445734	GainLoss	Sud_Nat	FALSE	FALSE	FALSE	TRUE
SN_1415	1	195407417	195468957	Gain	Sud_Nat	FALSE	FALSE	FALSE	TRUE
SN_1416	1	195409339	195416415	Loss	Sud_Nat	FALSE	FALSE	FALSE	TRUE
SN_1417	1	195439996	195471717	GainLoss	Sud_Nat	FALSE	FALSE	FALSE	TRUE
SN_1418	1	195526129	195531476	Loss	Sud_Nat	FALSE	FALSE	FALSE	TRUE
SN_1419	1	195739588	195747134	Loss	Sud_Nat	FALSE	FALSE	FALSE	TRUE
SN_1420	1	195826934	195875443	Loss	Sud_Nat	FALSE	FALSE	FALSE	TRUE
SN_1421	1	195885406	195888240	Loss	Sud_Nat	FALSE	FALSE	FALSE	TRUE
SN_1422	1	195893836	196014388	GainLoss	Sud_Nat	FALSE	FALSE	FALSE	TRUE
SN_1423	1	195904499	195906947	Loss	Sud_Nat	FALSE	FALSE	FALSE	TRUE
SN_1424	1	196004609	196013402	Loss	Sud_Nat	FALSE	FALSE	FALSE	TRUE
SN_1425	1	196013175	196015027	Loss	Sud_Nat	FALSE	FALSE	FALSE	TRUE
SN_1426	1	196187886	196225960	Gain	Sud_Nat	FALSE	TRUE	FALSE	FALSE
SN_1427	1	196560209	196562684	Loss	Sud_Nat	FALSE	FALSE	TRUE	FALSE
SN_1428	1	196602664	196604033	Loss	Sud_Nat	FALSE	FALSE	FALSE	TRUE
SN_1429	1	196728877	196808865	Loss	Sud_Nat	TRUE	TRUE	FALSE	FALSE
SN_1430	1	196734744	196744476	Loss	Sud_Nat	FALSE	TRUE	FALSE	FALSE
SN_1431	1	196735895	196764940	GainLoss	Sud_Nat	TRUE	FALSE	FALSE	FALSE
SN_1432	1	196772365	196774588	Loss	Sud_Nat	FALSE	FALSE	FALSE	TRUE
SN_1433	1	196782355	196903873	Loss	Sud_Nat	TRUE	TRUE	FALSE	FALSE
SN_1434	1	196819616	196870345	GainLoss	Sud_Nat	FALSE	TRUE	FALSE	FALSE
SN_1435	1	196852281	196858335	Loss	Sud_Nat	FALSE	TRUE	FALSE	FALSE
SN_1436	1	196856323	196857256	Loss	Sud_Nat	FALSE	TRUE	FALSE	FALSE
SN_1437	1	196907957	196911987	GainLoss	Sud_Nat	FALSE	FALSE	TRUE	FALSE
SN_1438	1	196939175	196952302	Loss	Sud_Nat	FALSE	TRUE	FALSE	FALSE
SN_1439	1	196956145	196980821	GainLoss	Sud_Nat	FALSE	TRUE	FALSE	FALSE
SN_1440	1	196956286	196977060	Loss	Sud_Nat	FALSE	TRUE	FALSE	FALSE
SN_1441	1	196977710	197028069	GainLoss	Sud_Nat	FALSE	TRUE	FALSE	FALSE
SN_1442	1	197229896	197233856	Loss	Sud_Nat	FALSE	FALSE	FALSE	FALSE
SN_1443	1	197232585	197235905	Loss	Sud_Nat	FALSE	FALSE	FALSE	FALSE
SN_1444	1	197268844	197269752	Loss	Sud_Nat	FALSE	FALSE	TRUE	FALSE
SN_1445	1	197311827	197442888	Loss	Sud_Nat	FALSE	TRUE	FALSE	FALSE
SN_1446	1	197330214	197334114	Loss	Sud_Nat	FALSE	FALSE	TRUE	FALSE
SN_1447	1	197720697	197722847	Loss	Sud_Nat	FALSE	FALSE	TRUE	FALSE
SN_1448	1	197894025	197894310	Loss	Sud_Nat	FALSE	FALSE	TRUE	FALSE
SN_1449	1	197907928	197909912	Loss	Sud_Nat	FALSE	FALSE	FALSE	TRUE
SN_1450	1	198003599	198007023	Loss	Sud_Nat	FALSE	FALSE	FALSE	TRUE
SN_1451	1	198017243	198019189	Loss	Sud_Nat	FALSE	FALSE	FALSE	TRUE
SN_1452	1	198304656	198310281	Loss	Sud_Nat	FALSE	FALSE	FALSE	TRUE
SN_1453	1	198374566	198411050	Loss	Sud_Nat	FALSE	FALSE	FALSE	TRUE
SN_1454	1	198444762	198464811	Loss	Sud_Nat	FALSE	FALSE	FALSE	TRUE
SN_1455	1	198740440	198740614	Loss	Sud_Nat	FALSE	FALSE	FALSE	TRUE
SN_1456	1	198773749	198775415	Loss	Sud_Nat	FALSE	FALSE	FALSE	TRUE
SN_1457	1	198886122	198886827	Loss	Sud_Nat	FALSE	FALSE	FALSE	TRUE
SN_1458	1	199110049	199113807	Loss	Sud_Nat	FALSE	FALSE	FALSE	TRUE
SN_1459	1	199540885	199545852	Loss	Sud_Nat	FALSE	FALSE	FALSE	TRUE
SN_1460	1	199564008	199566657	Loss	Sud_Nat	FALSE	FALSE	FALSE	TRUE
SN_1461	1	200063800	200064850	Loss	Sud_Nat	FALSE	FALSE	TRUE	FALSE
SN_1462	1	200189992	200190689	Loss	Sud_Nat	FALSE	FALSE	FALSE	TRUE
SN_1463	1	200219764	200221345	Loss	Sud_Nat	FALSE	FALSE	FALSE	TRUE
SN_1464	1	200652479	200655394	Loss	Sud_Nat	FALSE	FALSE	FALSE	TRUE
SN_1465	1	200898996	200904787	GainLoss	Sud_Nat	FALSE	FALSE	FALSE	TRUE
SN_1466	1	201276331	201281506	Loss	Sud_Nat	FALSE	FALSE	TRUE	FALSE
SN_1467	1	201555926	201559281	Loss	Sud_Nat	FALSE	FALSE	FALSE	TRUE
SN_1468	1	202178617	202180847	Loss	Sud_Nat	FALSE	TRUE	FALSE	FALSE
SN_1469	1	202216491	202216634	Loss	Sud_Nat	FALSE	FALSE	TRUE	FALSE
SN_1470	1	202295105	202297677	Loss	Sud_Nat	FALSE	FALSE	FALSE	TRUE
SN_1471	1	202301683	202310795	Loss	Sud_Nat	FALSE	TRUE	FALSE	FALSE
SN_1472	1	202401972	202415218	Gain	Sud_Nat	FALSE	TRUE	FALSE	FALSE
SN_1473	1	202583414	202586445	Loss	Sud_Nat	FALSE	FALSE	TRUE	FALSE
SN_1474	1	202843679	202843757	Loss	Sud_Nat	FALSE	FALSE	FALSE	TRUE
SN_1475	1	203025761	203025828	Loss	Sud_Nat	FALSE	FALSE	TRUE	FALSE
SN_1476	1	203064255	203065189	Loss	Sud_Nat	FALSE	FALSE	TRUE	FALSE
SN_1477	1	203077863	203081862	Gain	Sud_Nat	FALSE	FALSE	TRUE	FALSE
SN_1478	1	203165333	203168937	Loss	Sud_Nat	FALSE	FALSE	FALSE	TRUE
SN_1479	1	203165468	203166858	Loss	Sud_Nat	FALSE	FALSE	FALSE	TRUE
SN_1480	1	203543464	203549392	Loss	Sud_Nat	FALSE	FALSE	FALSE	TRUE
SN_1481	1	203555921	203566174	Loss	Sud_Nat	FALSE	FALSE	FALSE	TRUE
SN_1482	1	203593340	203593420	Loss	Sud_Nat	FALSE	FALSE	FALSE	TRUE
SN_1483	1	203684252	203686389	Loss	Sud_Nat	FALSE	FALSE	TRUE	FALSE
SN_1484	1	203752272	203755299	GainLoss	Sud_Nat	FALSE	FALSE	FALSE	TRUE
SN_1485	1	203786422	203787480	Loss	Sud_Nat	FALSE	FALSE	TRUE	FALSE
SN_1486	1	203826961	203831121	Loss	Sud_Nat	FALSE	TRUE	FALSE	FALSE
SN_1487	1	203859252	203862035	Loss	Sud_Nat	FALSE	FALSE	FALSE	TRUE
SN_1488	1	203887673	203889898	Loss	Sud_Nat	FALSE	FALSE	FALSE	TRUE
SN_1489	1	203894270	203895883	Loss	Sud_Nat	FALSE	FALSE	FALSE	TRUE
SN_1490	1	203907439	203922055	Loss	Sud_Nat	FALSE	FALSE	FALSE	TRUE
SN_1491	1	203935832	203945458	Loss	Sud_Nat	FALSE	FALSE	FALSE	TRUE
SN_1492	1	204180775	204214026	Gain	Sud_Nat	FALSE	TRUE	FALSE	FALSE
SN_1493	1	204315382	204316847	Loss	Sud_Nat	FALSE	FALSE	TRUE	FALSE
SN_1494	1	204381864	204384631	Loss	Sud_Nat	FALSE	FALSE	FALSE	TRUE
SN_1495	1	205106089	205108223	Loss	Sud_Nat	FALSE	FALSE	FALSE	TRUE
SN_1496	1	205251509	205252489	Loss	Sud_Nat	FALSE	FALSE	FALSE	TRUE
SN_1497	1	205442346	205456847	Gain	Sud_Nat	FALSE	FALSE	FALSE	TRUE
SN_1498	1	205616161	205617135	Loss	Sud_Nat	FALSE	FALSE	FALSE	TRUE
SN_1499	1	205660393	205675078	Loss	Sud_Nat	FALSE	FALSE	FALSE	TRUE
SN_1500	1	205826316	205845573	Gain	Sud_Nat	FALSE	FALSE	FALSE	TRUE
SN_1501	1	205853596	205853703	Loss	Sud_Nat	FALSE	FALSE	FALSE	TRUE
SN_1502	1	206199929	206205945	GainLoss	Sud_Nat	FALSE	FALSE	FALSE	TRUE
SN_1503	1	206281075	206283144	Loss	Sud_Nat	FALSE	FALSE	TRUE	FALSE
SN_1504	1	206286074	206292194	Loss	Sud_Nat	FALSE	TRUE	FALSE	FALSE
SN_1505	1	206316086	206332140	Loss	Sud_Nat	TRUE	FALSE	FALSE	FALSE
SN_1506	1	206792772	206793748	Loss	Sud_Nat	FALSE	FALSE	FALSE	TRUE
SN_1507	1	206814657	206815704	Loss	Sud_Nat	FALSE	FALSE	TRUE	FALSE
SN_1508	1	207040555	207045251	Loss	Sud_Nat	FALSE	TRUE	FALSE	FALSE
SN_1509	1	207292375	207292595	Loss	Sud_Nat	FALSE	FALSE	TRUE	FALSE
SN_1510	1	207292405	207293149	Loss	Sud_Nat	FALSE	FALSE	TRUE	FALSE
SN_1511	1	207322003	207347292	Loss	Sud_Nat	FALSE	FALSE	FALSE	TRUE
SN_1512	1	207376008	207376589	Loss	Sud_Nat	FALSE	FALSE	FALSE	TRUE
SN_1513	1	207542027	207545525	GainLoss	Sud_Nat	FALSE	FALSE	FALSE	TRUE
SN_1514	1	207841060	207845817	Loss	Sud_Nat	FALSE	TRUE	FALSE	FALSE
SN_1515	1	207950005	207951782	Loss	Sud_Nat	FALSE	FALSE	TRUE	FALSE
SN_1516	1	208016157	208021107	Loss	Sud_Nat	FALSE	FALSE	FALSE	TRUE
SN_1517	1	208044378	208048715	Loss	Sud_Nat	FALSE	FALSE	FALSE	TRUE
SN_1518	1	208434437	208435982	Loss	Sud_Nat	FALSE	FALSE	FALSE	TRUE
SN_1519	1	208444000	208457338	Gain	Sud_Nat	FALSE	FALSE	FALSE	TRUE
SN_1520	1	208444187	208457153	Gain	Sud_Nat	FALSE	FALSE	FALSE	TRUE
SN_1521	1	208448737	208448846	Loss	Sud_Nat	FALSE	FALSE	FALSE	TRUE
SN_1522	1	208624797	208626269	Loss	Sud_Nat	FALSE	FALSE	FALSE	TRUE
SN_1523	1	209094654	209096091	Loss	Sud_Nat	FALSE	FALSE	FALSE	TRUE
SN_1524	1	209844846	209844910	Loss	Sud_Nat	FALSE	FALSE	FALSE	TRUE
SN_1525	1	209854801	209856741	Loss	Sud_Nat	FALSE	FALSE	FALSE	TRUE
SN_1526	1	209935335	209936076	Loss	Sud_Nat	FALSE	TRUE	FALSE	FALSE
SN_1527	1	210078053	210085978	Loss	Sud_Nat	FALSE	FALSE	FALSE	TRUE
SN_1528	1	210141637	210144783	Loss	Sud_Nat	FALSE	FALSE	TRUE	FALSE
SN_1529	1	210261492	210262208	Loss	Sud_Nat	FALSE	FALSE	TRUE	FALSE
SN_1530	1	210284577	210289343	Loss	Sud_Nat	FALSE	FALSE	TRUE	FALSE
SN_1531	1	210347804	210351343	Loss	Sud_Nat	FALSE	FALSE	FALSE	TRUE
SN_1532	1	210601128	210603755	Loss	Sud_Nat	FALSE	FALSE	TRUE	FALSE
SN_1533	1	210601328	210614161	Loss	Sud_Nat	FALSE	TRUE	FALSE	FALSE
SN_1534	1	210722465	210724881	Loss	Sud_Nat	FALSE	FALSE	TRUE	FALSE
SN_1535	1	210781490	210784987	Loss	Sud_Nat	FALSE	FALSE	TRUE	FALSE
SN_1536	1	211369240	211370427	Loss	Sud_Nat	FALSE	FALSE	FALSE	TRUE
SN_1537	1	211383638	211390485	Loss	Sud_Nat	FALSE	FALSE	FALSE	TRUE
SN_1538	1	211643670	211651667	Gain	Sud_Nat	FALSE	TRUE	FALSE	FALSE
SN_1539	1	211655460	211656792	Loss	Sud_Nat	FALSE	FALSE	TRUE	FALSE
SN_1540	1	211965009	211965782	Loss	Sud_Nat	FALSE	FALSE	TRUE	FALSE
SN_1541	1	211980623	211981678	Loss	Sud_Nat	FALSE	FALSE	TRUE	FALSE
SN_1542	1	212096649	212097813	Loss	Sud_Nat	FALSE	FALSE	FALSE	TRUE
SN_1543	1	212290586	212291300	Loss	Sud_Nat	FALSE	FALSE	FALSE	TRUE
SN_1544	1	212297167	212302229	Loss	Sud_Nat	FALSE	FALSE	FALSE	TRUE
SN_1545	1	212323978	212324504	Loss	Sud_Nat	FALSE	FALSE	FALSE	TRUE
SN_1546	1	212324848	212327847	Loss	Sud_Nat	FALSE	FALSE	FALSE	TRUE
SN_1547	1	212384267	212386703	Loss	Sud_Nat	FALSE	FALSE	FALSE	TRUE
SN_1548	1	212471179	212472619	Loss	Sud_Nat	FALSE	FALSE	TRUE	FALSE
SN_1549	1	213002037	213013756	Loss	Sud_Nat	FALSE	TRUE	FALSE	FALSE
SN_1550	1	213083966	213086597	Loss	Sud_Nat	FALSE	FALSE	FALSE	TRUE
SN_1551	1	213234251	213234387	Loss	Sud_Nat	FALSE	FALSE	TRUE	FALSE
SN_1552	1	213292767	213292829	Loss	Sud_Nat	FALSE	FALSE	TRUE	FALSE
SN_1553	1	213312458	213320229	Loss	Sud_Nat	FALSE	FALSE	TRUE	FALSE
SN_1554	1	213440166	213441578	Loss	Sud_Nat	FALSE	FALSE	TRUE	FALSE
SN_1555	1	213501830	213502844	Loss	Sud_Nat	FALSE	FALSE	FALSE	TRUE
SN_1556	1	213571759	213576218	GainLoss	Sud_Nat	FALSE	FALSE	FALSE	TRUE
SN_1557	1	213613353	213618598	Loss	Sud_Nat	FALSE	FALSE	FALSE	TRUE
SN_1558	1	213616159	213617538	Loss	Sud_Nat	FALSE	FALSE	FALSE	TRUE
SN_1559	1	213667139	213668338	Loss	Sud_Nat	FALSE	FALSE	FALSE	TRUE
SN_1560	1	213752028	213755326	GainLoss	Sud_Nat	FALSE	FALSE	FALSE	TRUE
SN_1561	1	214344343	214352969	Gain	Sud_Nat	FALSE	FALSE	FALSE	TRUE
SN_1562	1	214853028	214856282	Loss	Sud_Nat	FALSE	FALSE	FALSE	TRUE
SN_1563	1	215004507	215010461	Loss	Sud_Nat	FALSE	FALSE	FALSE	TRUE
SN_1564	1	215261384	215261503	Loss	Sud_Nat	FALSE	FALSE	TRUE	FALSE
SN_1565	1	215348918	215362284	Loss	Sud_Nat	FALSE	FALSE	TRUE	FALSE
SN_1566	1	215453667	215531289	Loss	Sud_Nat	FALSE	FALSE	FALSE	TRUE
SN_1567	1	215492423	215501001	Loss	Sud_Nat	FALSE	FALSE	FALSE	TRUE
SN_1568	1	215500102	215528849	Loss	Sud_Nat	FALSE	FALSE	FALSE	TRUE
SN_1569	1	215626928	215626978	Loss	Sud_Nat	FALSE	FALSE	FALSE	TRUE
SN_1570	1	215686681	215689212	Loss	Sud_Nat	FALSE	FALSE	FALSE	TRUE
SN_1571	1	215858139	215862480	Loss	Sud_Nat	FALSE	FALSE	TRUE	FALSE
SN_1572	1	216181670	216187031	Loss	Sud_Nat	FALSE	FALSE	TRUE	FALSE
SN_1573	1	216231483	216232002	Loss	Sud_Nat	FALSE	FALSE	TRUE	FALSE
SN_1574	1	216373693	216377705	Loss	Sud_Nat	FALSE	FALSE	TRUE	FALSE
SN_1575	1	216600174	216603198	Loss	Sud_Nat	FALSE	FALSE	FALSE	TRUE
SN_1576	1	216610120	216612836	Loss	Sud_Nat	FALSE	FALSE	FALSE	TRUE
SN_1577	1	216977626	216985356	Loss	Sud_Nat	FALSE	TRUE	FALSE	FALSE
SN_1578	1	217050227	217057486	Loss	Sud_Nat	FALSE	FALSE	TRUE	FALSE
SN_1579	1	217269958	217270023	Loss	Sud_Nat	FALSE	FALSE	TRUE	FALSE
SN_1580	1	217457929	217458372	Loss	Sud_Nat	FALSE	FALSE	FALSE	TRUE
SN_1581	1	217497112	217497172	Loss	Sud_Nat	FALSE	FALSE	FALSE	TRUE
SN_1582	1	217695937	217697554	Loss	Sud_Nat	FALSE	FALSE	TRUE	FALSE
SN_1583	1	217828246	217829416	Loss	Sud_Nat	FALSE	FALSE	TRUE	FALSE
SN_1584	1	217845939	217851043	GainLoss	Sud_Nat	FALSE	FALSE	TRUE	FALSE
SN_1585	1	218129492	218135553	Loss	Sud_Nat	FALSE	FALSE	FALSE	TRUE
SN_1586	1	218178974	218192021	Loss	Sud_Nat	FALSE	FALSE	FALSE	TRUE
SN_1587	1	218416639	218418098	Loss	Sud_Nat	FALSE	FALSE	FALSE	TRUE
SN_1588	1	218417920	218421665	Loss	Sud_Nat	FALSE	FALSE	FALSE	TRUE
SN_1589	1	218884237	218885279	Loss	Sud_Nat	FALSE	FALSE	FALSE	TRUE
SN_1590	1	220017750	220041066	GainLoss	Sud_Nat	FALSE	FALSE	FALSE	FALSE
SN_1591	1	220221399	220224304	Loss	Sud_Nat	FALSE	FALSE	FALSE	TRUE
SN_1592	1	220232674	220245056	Loss	Sud_Nat	FALSE	TRUE	FALSE	FALSE
SN_1593	1	220288658	220291301	Loss	Sud_Nat	FALSE	FALSE	TRUE	FALSE
SN_1594	1	220291651	220293740	Loss	Sud_Nat	FALSE	FALSE	TRUE	FALSE
SN_1595	1	220436373	220440886	Loss	Sud_Nat	FALSE	TRUE	FALSE	FALSE
SN_1596	1	220483967	220485512	Loss	Sud_Nat	FALSE	FALSE	FALSE	TRUE
SN_1597	1	220484958	220503500	Loss	Sud_Nat	FALSE	FALSE	FALSE	TRUE
SN_1598	1	220502866	220503587	Loss	Sud_Nat	FALSE	FALSE	FALSE	TRUE
SN_1599	1	220608859	220618574	Gain	Sud_Nat	FALSE	FALSE	FALSE	TRUE
SN_1600	1	221071040	221072093	Loss	Sud_Nat	FALSE	FALSE	FALSE	TRUE
SN_1601	1	221113786	221118700	Loss	Sud_Nat	FALSE	FALSE	FALSE	TRUE
SN_1602	1	221325071	221326357	Loss	Sud_Nat	FALSE	FALSE	FALSE	TRUE
SN_1603	1	221379116	221382507	Loss	Sud_Nat	FALSE	FALSE	FALSE	TRUE
SN_1604	1	221497296	221498679	Loss	Sud_Nat	FALSE	FALSE	FALSE	TRUE
SN_1605	1	221672228	221674720	Loss	Sud_Nat	FALSE	FALSE	FALSE	TRUE
SN_1606	1	221743901	221754476	Loss	Sud_Nat	FALSE	FALSE	FALSE	TRUE
SN_1607	1	221804882	221805878	Loss	Sud_Nat	FALSE	FALSE	FALSE	TRUE
SN_1608	1	222291228	222292227	Loss	Sud_Nat	FALSE	FALSE	FALSE	TRUE
SN_1609	1	222374169	222380531	Loss	Sud_Nat	FALSE	FALSE	FALSE	TRUE
SN_1610	1	222479855	222481783	Loss	Sud_Nat	FALSE	FALSE	FALSE	TRUE
SN_1611	1	222550320	222551217	Loss	Sud_Nat	FALSE	FALSE	FALSE	TRUE
SN_1612	1	222676799	222692587	GainLoss	Sud_Nat	FALSE	FALSE	FALSE	TRUE
SN_1613	1	222893337	222894062	Loss	Sud_Nat	FALSE	FALSE	TRUE	FALSE
SN_1614	1	222984670	222985964	Loss	Sud_Nat	FALSE	FALSE	FALSE	TRUE
SN_1615	1	223006127	223006612	Loss	Sud_Nat	FALSE	FALSE	FALSE	FALSE
SN_1616	1	223263047	223264840	Loss	Sud_Nat	FALSE	FALSE	FALSE	TRUE
SN_1617	1	223620632	223645656	Gain	Sud_Nat	FALSE	FALSE	FALSE	TRUE
SN_1618	1	223631224	223646658	Gain	Sud_Nat	FALSE	FALSE	FALSE	TRUE
SN_1619	1	223799237	223857389	Gain	Sud_Nat	FALSE	TRUE	FALSE	FALSE
SN_1620	1	224177149	224180217	Loss	Sud_Nat	FALSE	FALSE	FALSE	TRUE
SN_1621	1	224324265	224327250	Loss	Sud_Nat	FALSE	FALSE	TRUE	FALSE
SN_1622	1	224337909	224339632	Loss	Sud_Nat	FALSE	FALSE	TRUE	FALSE
SN_1623	1	224661454	224662319	Loss	Sud_Nat	FALSE	FALSE	FALSE	FALSE
SN_1624	1	224685802	224691432	Loss	Sud_Nat	FALSE	FALSE	FALSE	FALSE
SN_1625	1	224756820	224757716	Loss	Sud_Nat	FALSE	FALSE	FALSE	FALSE
SN_1626	1	224815617	224818352	Loss	Sud_Nat	FALSE	FALSE	TRUE	FALSE
SN_1627	1	224993603	224996523	Loss	Sud_Nat	FALSE	FALSE	FALSE	TRUE
SN_1628	1	225252615	225288829	Gain	Sud_Nat	FALSE	TRUE	FALSE	FALSE
SN_1629	1	225299285	225347911	Gain	Sud_Nat	FALSE	TRUE	FALSE	FALSE
SN_1630	1	225397000	225408455	Loss	Sud_Nat	FALSE	FALSE	TRUE	FALSE
SN_1631	1	225406540	225463287	Gain	Sud_Nat	FALSE	TRUE	FALSE	FALSE
SN_1632	1	225657604	225686855	Gain	Sud_Nat	FALSE	TRUE	FALSE	FALSE
SN_1633	1	225673444	225673801	Loss	Sud_Nat	FALSE	FALSE	FALSE	TRUE
SN_1634	1	226036284	226053286	Loss	Sud_Nat	FALSE	TRUE	FALSE	FALSE
SN_1635	1	226196940	226201895	Loss	Sud_Nat	FALSE	FALSE	FALSE	TRUE
SN_1636	1	226197046	226200018	Loss	Sud_Nat	FALSE	FALSE	FALSE	TRUE
SN_1637	1	226258230	226263424	Gain	Sud_Nat	FALSE	TRUE	FALSE	FALSE
SN_1638	1	226412613	226422295	Gain	Sud_Nat	FALSE	TRUE	FALSE	FALSE
SN_1639	1	226983117	226991696	GainLoss	Sud_Nat	FALSE	FALSE	FALSE	TRUE
SN_1640	1	227135651	227145095	Gain	Sud_Nat	FALSE	FALSE	TRUE	FALSE
SN_1641	1	227263365	227266374	Loss	Sud_Nat	FALSE	FALSE	TRUE	FALSE
SN_1642	1	227444940	227449324	Loss	Sud_Nat	FALSE	FALSE	TRUE	FALSE
SN_1643	1	227539271	227545515	Loss	Sud_Nat	FALSE	FALSE	FALSE	TRUE
SN_1644	1	227776744	227779043	Loss	Sud_Nat	FALSE	FALSE	TRUE	FALSE
SN_1645	1	227842501	227842995	Loss	Sud_Nat	FALSE	TRUE	FALSE	FALSE
SN_1646	1	227937451	227937520	Loss	Sud_Nat	FALSE	FALSE	TRUE	FALSE
SN_1647	1	228160156	228161298	Loss	Sud_Nat	FALSE	FALSE	FALSE	TRUE
SN_1648	1	228206508	228214492	GainLoss	Sud_Nat	FALSE	TRUE	FALSE	FALSE
SN_1649	1	228307218	228316334	Loss	Sud_Nat	FALSE	FALSE	FALSE	TRUE
SN_1650	1	228368520	228372667	Loss	Sud_Nat	FALSE	TRUE	FALSE	FALSE
SN_1651	1	228373604	228380220	Loss	Sud_Nat	FALSE	FALSE	FALSE	TRUE
SN_1652	1	228431306	228431923	Loss	Sud_Nat	FALSE	FALSE	TRUE	FALSE
SN_1653	1	228439782	228441477	Loss	Sud_Nat	FALSE	FALSE	TRUE	FALSE
SN_1654	1	228479659	228481087	Loss	Sud_Nat	FALSE	TRUE	FALSE	FALSE
SN_1655	1	228654225	228654282	Loss	Sud_Nat	FALSE	FALSE	FALSE	TRUE
SN_1656	1	228726040	228737287	Loss	Sud_Nat	FALSE	FALSE	FALSE	TRUE
SN_1657	1	228741015	228742211	Loss	Sud_Nat	FALSE	FALSE	FALSE	TRUE
SN_1658	1	228789588	228807071	Gain	Sud_Nat	FALSE	FALSE	FALSE	TRUE
SN_1659	1	228819946	228820238	Loss	Sud_Nat	FALSE	FALSE	FALSE	TRUE
SN_1660	1	228824962	228826369	Loss	Sud_Nat	FALSE	FALSE	FALSE	TRUE
SN_1661	1	228846837	228855752	Loss	Sud_Nat	FALSE	FALSE	FALSE	TRUE
SN_1662	1	228980978	228982198	Loss	Sud_Nat	FALSE	FALSE	FALSE	TRUE
SN_1663	1	229026694	229027716	Loss	Sud_Nat	FALSE	FALSE	FALSE	TRUE
SN_1664	1	229120134	229120606	Loss	Sud_Nat	FALSE	FALSE	FALSE	TRUE
SN_1665	1	229235711	229243062	GainLoss	Sud_Nat	FALSE	FALSE	FALSE	TRUE
SN_1666	1	229373395	229373771	Loss	Sud_Nat	FALSE	FALSE	FALSE	TRUE
SN_1667	1	229383632	229383691	Loss	Sud_Nat	FALSE	FALSE	FALSE	TRUE
SN_1668	1	229411562	229413811	Loss	Sud_Nat	FALSE	FALSE	TRUE	FALSE
SN_1669	1	229466870	229468128	Loss	Sud_Nat	FALSE	FALSE	TRUE	FALSE
SN_1670	1	229514478	229545418	Gain	Sud_Nat	FALSE	FALSE	FALSE	TRUE
SN_1671	1	229530797	229532081	Loss	Sud_Nat	FALSE	FALSE	FALSE	TRUE
SN_1672	1	229812540	229820837	Loss	Sud_Nat	FALSE	FALSE	FALSE	TRUE
SN_1673	1	229960469	229961884	Loss	Sud_Nat	FALSE	FALSE	FALSE	TRUE
SN_1674	1	230015770	230020200	Loss	Sud_Nat	FALSE	FALSE	FALSE	TRUE
SN_1675	1	230132559	230133889	Loss	Sud_Nat	FALSE	FALSE	FALSE	TRUE
SN_1676	1	230451094	230451202	Loss	Sud_Nat	FALSE	FALSE	FALSE	TRUE
SN_1677	1	230517737	230517838	Loss	Sud_Nat	FALSE	FALSE	FALSE	FALSE
SN_1678	1	230573778	230573853	Loss	Sud_Nat	FALSE	FALSE	FALSE	TRUE
SN_1679	1	230580029	230589419	Loss	Sud_Nat	FALSE	FALSE	FALSE	TRUE
SN_1680	1	231049189	231050232	Loss	Sud_Nat	FALSE	FALSE	TRUE	FALSE
SN_1681	1	231319871	231321978	Loss	Sud_Nat	FALSE	FALSE	TRUE	FALSE
SN_1682	1	231346673	231346796	Loss	Sud_Nat	FALSE	FALSE	TRUE	FALSE
SN_1683	1	231420613	231420710	Loss	Sud_Nat	FALSE	FALSE	FALSE	TRUE
SN_1684	1	231535365	231546044	Loss	Sud_Nat	FALSE	FALSE	TRUE	FALSE
SN_1685	1	231568827	231581903	Loss	Sud_Nat	FALSE	FALSE	FALSE	TRUE
SN_1686	1	231692594	231695193	Loss	Sud_Nat	FALSE	FALSE	FALSE	FALSE
SN_1687	1	231980483	231981832	Loss	Sud_Nat	FALSE	FALSE	TRUE	FALSE
SN_1688	1	232457856	232461644	Loss	Sud_Nat	FALSE	FALSE	FALSE	TRUE
SN_1689	1	232458585	232460249	Loss	Sud_Nat	FALSE	FALSE	FALSE	TRUE
SN_1690	1	232813457	232814555	Loss	Sud_Nat	FALSE	FALSE	FALSE	TRUE
SN_1691	1	232836575	232836759	Loss	Sud_Nat	FALSE	FALSE	FALSE	TRUE
SN_1692	1	233057055	233057816	Loss	Sud_Nat	FALSE	FALSE	FALSE	TRUE
SN_1693	1	233078277	233078332	Loss	Sud_Nat	FALSE	FALSE	FALSE	TRUE
SN_1694	1	233962115	233963557	Loss	Sud_Nat	FALSE	FALSE	FALSE	TRUE
SN_1695	1	234086934	234087823	Loss	Sud_Nat	FALSE	FALSE	TRUE	FALSE
SN_1696	1	234142508	234143296	Loss	Sud_Nat	FALSE	FALSE	TRUE	FALSE
SN_1697	1	234158710	234170702	Loss	Sud_Nat	FALSE	FALSE	TRUE	FALSE
SN_1698	1	234252087	234253365	Loss	Sud_Nat	FALSE	FALSE	TRUE	FALSE
SN_1699	1	234286003	234286142	Loss	Sud_Nat	FALSE	FALSE	TRUE	FALSE
SN_1700	1	234318645	234319749	Loss	Sud_Nat	FALSE	FALSE	TRUE	FALSE
SN_1701	1	234530995	234531809	Loss	Sud_Nat	FALSE	FALSE	TRUE	FALSE
SN_1702	1	234570399	234571878	Loss	Sud_Nat	FALSE	FALSE	TRUE	FALSE
SN_1703	1	234646607	234647768	Loss	Sud_Nat	FALSE	FALSE	FALSE	TRUE
SN_1704	1	234684491	234685740	Loss	Sud_Nat	FALSE	FALSE	FALSE	TRUE
SN_1705	1	234702724	234709339	Loss	Sud_Nat	FALSE	FALSE	FALSE	TRUE
SN_1706	1	234753620	234753676	Loss	Sud_Nat	FALSE	FALSE	FALSE	TRUE
SN_1707	1	234797725	234797781	Loss	Sud_Nat	FALSE	FALSE	FALSE	TRUE
SN_1708	1	234897340	234897390	Loss	Sud_Nat	FALSE	FALSE	FALSE	TRUE
SN_1709	1	234916306	234916387	Loss	Sud_Nat	FALSE	FALSE	FALSE	TRUE
SN_1710	1	234965268	234965890	Loss	Sud_Nat	FALSE	FALSE	FALSE	TRUE
SN_1711	1	235113557	235113689	Loss	Sud_Nat	FALSE	FALSE	FALSE	TRUE
SN_1712	1	235119053	235120048	Loss	Sud_Nat	FALSE	FALSE	FALSE	TRUE
SN_1713	1	235138723	235141304	Loss	Sud_Nat	FALSE	FALSE	FALSE	TRUE
SN_1714	1	235254964	235256111	Loss	Sud_Nat	FALSE	FALSE	FALSE	TRUE
SN_1715	1	235509772	235515554	Loss	Sud_Nat	FALSE	FALSE	FALSE	TRUE
SN_1716	1	235513744	235525522	Gain	Sud_Nat	FALSE	FALSE	FALSE	TRUE
SN_1717	1	235537077	235538345	Loss	Sud_Nat	FALSE	FALSE	TRUE	FALSE
SN_1718	1	235551491	235560554	Loss	Sud_Nat	FALSE	FALSE	TRUE	FALSE
SN_1719	1	235690022	235696641	Loss	Sud_Nat	FALSE	FALSE	FALSE	TRUE
SN_1720	1	235785216	235790583	Loss	Sud_Nat	FALSE	FALSE	TRUE	FALSE
SN_1721	1	235872733	235873254	Loss	Sud_Nat	FALSE	FALSE	TRUE	FALSE
SN_1722	1	236279278	236279832	Loss	Sud_Nat	FALSE	FALSE	FALSE	TRUE
SN_1723	1	236297718	236300432	Loss	Sud_Nat	FALSE	FALSE	FALSE	TRUE
SN_1724	1	236362868	236366073	Loss	Sud_Nat	FALSE	FALSE	TRUE	FALSE
SN_1725	1	236476076	236478464	Loss	Sud_Nat	FALSE	FALSE	FALSE	TRUE
SN_1726	1	236510773	236516144	Loss	Sud_Nat	FALSE	TRUE	FALSE	FALSE
SN_1727	1	236538684	236540883	Loss	Sud_Nat	FALSE	FALSE	FALSE	FALSE
SN_1728	1	236548998	236551425	Loss	Sud_Nat	FALSE	FALSE	FALSE	FALSE
SN_1729	1	236584123	236584886	Loss	Sud_Nat	FALSE	FALSE	TRUE	FALSE
SN_1730	1	236636574	236636636	Loss	Sud_Nat	FALSE	FALSE	TRUE	FALSE
SN_1731	1	236672034	236679527	Gain	Sud_Nat	FALSE	FALSE	FALSE	TRUE
SN_1732	1	236881683	236891037	Loss	Sud_Nat	FALSE	TRUE	FALSE	FALSE
SN_1733	1	237118692	237133182	Gain	Sud_Nat	FALSE	FALSE	FALSE	TRUE
SN_1734	1	237342429	237343579	Loss	Sud_Nat	FALSE	FALSE	TRUE	FALSE
SN_1735	1	237633439	237634304	Loss	Sud_Nat	FALSE	FALSE	TRUE	FALSE
SN_1736	1	238083498	238086143	Loss	Sud_Nat	FALSE	FALSE	FALSE	TRUE
SN_1737	1	238258326	238263849	Loss	Sud_Nat	FALSE	FALSE	FALSE	TRUE
SN_1738	1	238316705	238318142	Loss	Sud_Nat	FALSE	FALSE	FALSE	TRUE
SN_1739	1	238457273	238459193	Loss	Sud_Nat	FALSE	FALSE	FALSE	TRUE
SN_1740	1	238483830	238486630	Loss	Sud_Nat	FALSE	FALSE	FALSE	TRUE
SN_1741	1	238527660	238530079	Loss	Sud_Nat	FALSE	FALSE	FALSE	TRUE
SN_1742	1	238650819	238665739	Gain	Sud_Nat	FALSE	FALSE	FALSE	TRUE
SN_1743	1	238661519	238729526	Gain	Sud_Nat	FALSE	FALSE	FALSE	TRUE
SN_1744	1	238693402	238701190	Loss	Sud_Nat	FALSE	FALSE	FALSE	TRUE
SN_1745	1	238709960	238794898	GainLoss	Sud_Nat	FALSE	FALSE	FALSE	TRUE
SN_1746	1	238750631	238752207	Loss	Sud_Nat	FALSE	FALSE	FALSE	TRUE
SN_1747	1	239071138	239082645	Loss	Sud_Nat	FALSE	FALSE	FALSE	TRUE
SN_1748	1	239792847	239801919	Loss	Sud_Nat	FALSE	TRUE	FALSE	FALSE
SN_1749	1	239974636	240117058	Gain	Sud_Nat	FALSE	TRUE	FALSE	FALSE
SN_1750	1	239986957	240087166	Gain	Sud_Nat	FALSE	TRUE	FALSE	FALSE
SN_1751	1	239990195	240075814	Gain	Sud_Nat	FALSE	TRUE	FALSE	FALSE
SN_1752	1	240095737	240104599	Gain	Sud_Nat	FALSE	FALSE	FALSE	TRUE
SN_1753	1	240102764	240111608	Gain	Sud_Nat	FALSE	FALSE	FALSE	TRUE
SN_1754	1	240113266	240221347	Gain	Sud_Nat	FALSE	TRUE	FALSE	FALSE
SN_1755	1	240137922	240302859	Gain	Sud_Nat	FALSE	TRUE	FALSE	FALSE
SN_1756	1	240225050	240242900	Gain	Sud_Nat	FALSE	TRUE	FALSE	FALSE
SN_1757	1	240250119	240254433	Gain	Sud_Nat	FALSE	FALSE	FALSE	FALSE
SN_1758	1	240257457	240298593	Gain	Sud_Nat	FALSE	TRUE	FALSE	FALSE
SN_1759	1	240393001	240394783	Loss	Sud_Nat	FALSE	FALSE	TRUE	FALSE
SN_1760	1	240557203	240558172	Loss	Sud_Nat	FALSE	FALSE	TRUE	FALSE
SN_1761	1	240580307	240580979	Loss	Sud_Nat	FALSE	FALSE	TRUE	FALSE
SN_1762	1	240613124	240614892	Loss	Sud_Nat	FALSE	FALSE	TRUE	FALSE
SN_1763	1	240614511	240615338	Loss	Sud_Nat	FALSE	FALSE	TRUE	FALSE
SN_1764	1	240641200	240641602	Loss	Sud_Nat	FALSE	FALSE	FALSE	FALSE
SN_1765	1	240756250	240756771	Loss	Sud_Nat	FALSE	FALSE	TRUE	FALSE
SN_1766	1	240921653	240935779	Gain	Sud_Nat	FALSE	TRUE	FALSE	FALSE
SN_1767	1	240946759	240947788	Loss	Sud_Nat	FALSE	FALSE	TRUE	FALSE
SN_1768	1	241096255	241097343	Loss	Sud_Nat	FALSE	FALSE	TRUE	FALSE
SN_1769	1	241242924	241243710	Loss	Sud_Nat	FALSE	FALSE	TRUE	FALSE
SN_1770	1	241355306	241371038	Loss	Sud_Nat	FALSE	FALSE	TRUE	FALSE
SN_1771	1	241586225	241586489	Loss	Sud_Nat	FALSE	FALSE	FALSE	TRUE
SN_1772	1	241593829	241596418	Loss	Sud_Nat	FALSE	FALSE	FALSE	TRUE
SN_1773	1	241732472	241744162	Loss	Sud_Nat	FALSE	FALSE	TRUE	FALSE
SN_1774	1	241778164	241780063	Loss	Sud_Nat	FALSE	TRUE	FALSE	FALSE
SN_1775	1	241853736	241854384	Loss	Sud_Nat	FALSE	FALSE	TRUE	FALSE
SN_1776	1	241879023	241881937	Loss	Sud_Nat	FALSE	FALSE	TRUE	FALSE
SN_1777	1	241908722	241908988	Loss	Sud_Nat	FALSE	FALSE	TRUE	FALSE
SN_1778	1	242058881	242069484	Loss	Sud_Nat	FALSE	FALSE	FALSE	TRUE
SN_1779	1	242080355	242081469	Loss	Sud_Nat	FALSE	FALSE	FALSE	TRUE
SN_1780	1	242107162	242108778	Loss	Sud_Nat	FALSE	FALSE	FALSE	TRUE
SN_1781	1	242122475	242124661	Loss	Sud_Nat	FALSE	FALSE	FALSE	TRUE
SN_1782	1	242130159	242137957	Gain	Sud_Nat	FALSE	FALSE	FALSE	TRUE
SN_1783	1	242184301	242191938	Loss	Sud_Nat	FALSE	FALSE	FALSE	TRUE
SN_1784	1	242185410	242188035	Loss	Sud_Nat	FALSE	FALSE	FALSE	TRUE
SN_1785	1	242311678	242329817	Loss	Sud_Nat	FALSE	FALSE	TRUE	FALSE
SN_1786	1	242743749	242784606	Loss	Sud_Nat	FALSE	FALSE	FALSE	TRUE
SN_1787	1	243020383	243075259	GainLoss	Sud_Nat	FALSE	FALSE	FALSE	TRUE
SN_1788	1	243042133	243045558	Loss	Sud_Nat	FALSE	FALSE	FALSE	TRUE
SN_1789	1	243069842	243082100	Loss	Sud_Nat	FALSE	FALSE	FALSE	TRUE
SN_1790	1	243085711	243126784	Gain	Sud_Nat	FALSE	FALSE	FALSE	TRUE
SN_1791	1	243094538	243095723	Loss	Sud_Nat	FALSE	FALSE	FALSE	TRUE
SN_1792	1	243127774	243129222	Loss	Sud_Nat	FALSE	FALSE	FALSE	TRUE
SN_1793	1	243127784	243131560	Loss	Sud_Nat	FALSE	FALSE	FALSE	TRUE
SN_1794	1	243302795	243302897	Loss	Sud_Nat	FALSE	FALSE	TRUE	FALSE
SN_1795	1	243660661	243661217	Loss	Sud_Nat	FALSE	FALSE	TRUE	FALSE
SN_1796	1	243677536	243677659	Loss	Sud_Nat	FALSE	FALSE	TRUE	FALSE
SN_1797	1	243782747	243783759	Loss	Sud_Nat	FALSE	FALSE	TRUE	FALSE
SN_1798	1	244058224	244061579	Loss	Sud_Nat	FALSE	FALSE	FALSE	TRUE
SN_1799	1	244287365	244287934	Loss	Sud_Nat	FALSE	FALSE	FALSE	TRUE
SN_1800	1	244619050	244621765	Loss	Sud_Nat	FALSE	TRUE	FALSE	FALSE
SN_1801	1	244679900	244681245	Loss	Sud_Nat	FALSE	FALSE	TRUE	FALSE
SN_1802	1	244883598	244884067	Loss	Sud_Nat	FALSE	FALSE	FALSE	TRUE
SN_1803	1	244892693	244900275	Loss	Sud_Nat	FALSE	FALSE	FALSE	TRUE
SN_1804	1	244894937	244899626	Loss	Sud_Nat	FALSE	FALSE	FALSE	TRUE
SN_1805	1	244985072	244986261	Loss	Sud_Nat	FALSE	FALSE	FALSE	TRUE
SN_1806	1	245055089	245056332	Loss	Sud_Nat	FALSE	FALSE	FALSE	TRUE
SN_1807	1	245164504	245165657	Loss	Sud_Nat	FALSE	TRUE	FALSE	FALSE
SN_1808	1	245173043	245177859	Loss	Sud_Nat	FALSE	FALSE	TRUE	FALSE
SN_1809	1	245198758	245202789	Loss	Sud_Nat	FALSE	FALSE	TRUE	FALSE
SN_1810	1	245217552	245219667	Loss	Sud_Nat	FALSE	FALSE	TRUE	FALSE
SN_1811	1	245257226	245259220	Loss	Sud_Nat	FALSE	FALSE	FALSE	FALSE
SN_1812	1	245351382	245368200	Loss	Sud_Nat	FALSE	FALSE	TRUE	FALSE
SN_1813	1	245359171	245362183	Loss	Sud_Nat	FALSE	FALSE	TRUE	FALSE
SN_1814	1	245360029	245361588	Loss	Sud_Nat	FALSE	FALSE	TRUE	FALSE
SN_1815	1	245397038	245402253	Loss	Sud_Nat	FALSE	FALSE	TRUE	FALSE
SN_1816	1	245438490	245443495	Loss	Sud_Nat	FALSE	FALSE	TRUE	FALSE
SN_1817	1	245636824	245648101	Loss	Sud_Nat	FALSE	FALSE	TRUE	FALSE
SN_1818	1	245639975	245642833	Loss	Sud_Nat	FALSE	FALSE	TRUE	FALSE
SN_1819	1	245727646	245729289	Loss	Sud_Nat	FALSE	FALSE	TRUE	FALSE
SN_1820	1	245768438	245769773	Loss	Sud_Nat	FALSE	FALSE	TRUE	FALSE
SN_1821	1	245778159	245778295	Loss	Sud_Nat	FALSE	FALSE	TRUE	FALSE
SN_1822	1	245842070	245845453	Loss	Sud_Nat	FALSE	FALSE	TRUE	FALSE
SN_1823	1	245930503	245943822	Loss	Sud_Nat	FALSE	FALSE	TRUE	FALSE
SN_1824	1	245970966	245999967	Loss	Sud_Nat	FALSE	TRUE	FALSE	FALSE
SN_1825	1	246029239	246037410	Loss	Sud_Nat	FALSE	FALSE	TRUE	FALSE
SN_1826	1	246125965	246126155	Loss	Sud_Nat	FALSE	FALSE	TRUE	FALSE
SN_1827	1	246167282	246167379	Loss	Sud_Nat	FALSE	FALSE	TRUE	FALSE
SN_1828	1	246177098	246225423	GainLoss	Sud_Nat	FALSE	TRUE	FALSE	FALSE
SN_1829	1	246187252	246190885	Loss	Sud_Nat	FALSE	FALSE	TRUE	FALSE
SN_1830	1	246244340	246342015	GainLoss	Sud_Nat	FALSE	TRUE	FALSE	FALSE
SN_1831	1	246300688	246383653	Loss	Sud_Nat	FALSE	TRUE	FALSE	FALSE
SN_1832	1	246343053	246489665	Loss	Sud_Nat	FALSE	TRUE	FALSE	FALSE
SN_1833	1	246368889	246388774	Loss	Sud_Nat	FALSE	FALSE	TRUE	FALSE
SN_1834	1	246373593	246447436	Loss	Sud_Nat	FALSE	FALSE	TRUE	FALSE
SN_1835	1	246384497	246508892	Loss	Sud_Nat	FALSE	TRUE	FALSE	FALSE
SN_1836	1	246410280	246412196	Loss	Sud_Nat	FALSE	FALSE	TRUE	FALSE
SN_1837	1	246585669	246594549	Loss	Sud_Nat	FALSE	FALSE	TRUE	FALSE
SN_1838	1	246600355	246607326	Loss	Sud_Nat	FALSE	FALSE	TRUE	FALSE
SN_1839	1	246869324	246870464	Loss	Sud_Nat	FALSE	FALSE	FALSE	TRUE
SN_1840	1	246998444	247009711	Gain	Sud_Nat	FALSE	TRUE	FALSE	FALSE
SN_1841	1	247031666	247032401	Loss	Sud_Nat	FALSE	FALSE	TRUE	FALSE
SN_1842	1	247086774	247090699	Loss	Sud_Nat	FALSE	FALSE	TRUE	FALSE
SN_1843	1	247090289	247091107	Loss	Sud_Nat	FALSE	FALSE	TRUE	FALSE
SN_1844	1	247124325	247154070	Loss	Sud_Nat	FALSE	TRUE	FALSE	FALSE
SN_1845	1	247186233	247187157	Loss	Sud_Nat	FALSE	FALSE	FALSE	FALSE
SN_1846	1	247230961	247249983	Loss	Sud_Nat	FALSE	TRUE	FALSE	FALSE
SN_1847	1	247231007	247232769	Loss	Sud_Nat	FALSE	FALSE	TRUE	FALSE
SN_1848	1	247296747	247301924	Loss	Sud_Nat	FALSE	TRUE	FALSE	FALSE
SN_1849	1	247339382	247348993	Loss	Sud_Nat	FALSE	FALSE	FALSE	TRUE
SN_1850	1	247354104	247361393	Loss	Sud_Nat	FALSE	FALSE	FALSE	TRUE
SN_1851	1	247384601	247390795	Loss	Sud_Nat	FALSE	FALSE	FALSE	TRUE
SN_1852	1	247481885	247481944	Loss	Sud_Nat	FALSE	FALSE	TRUE	FALSE
SN_1853	1	247491018	247491098	Loss	Sud_Nat	FALSE	FALSE	TRUE	FALSE
SN_1854	1	247569712	247569796	Loss	Sud_Nat	FALSE	FALSE	FALSE	TRUE
SN_1855	1	247653754	247655216	Loss	Sud_Nat	FALSE	FALSE	FALSE	TRUE
SN_1856	1	247871833	248160090	Gain	Sud_Nat	TRUE	TRUE	FALSE	FALSE
SN_1857	1	247925399	247926005	Loss	Sud_Nat	FALSE	FALSE	FALSE	TRUE
SN_1858	1	247959050	247959103	Loss	Sud_Nat	FALSE	FALSE	FALSE	TRUE
SN_1859	1	248151897	248220413	Loss	Sud_Nat	TRUE	FALSE	FALSE	FALSE
SN_1860	1	248154501	248155588	Loss	Sud_Nat	FALSE	FALSE	TRUE	FALSE
SN_1861	1	248162752	248200084	GainLoss	Sud_Nat	TRUE	FALSE	FALSE	FALSE
SN_1862	1	248227457	248276139	GainLoss	Sud_Nat	FALSE	TRUE	FALSE	FALSE
SN_1863	1	248251444	248285624	GainLoss	Sud_Nat	FALSE	TRUE	FALSE	FALSE
SN_1864	1	248290373	248327596	GainLoss	Sud_Nat	TRUE	FALSE	FALSE	FALSE
SN_1865	1	248324841	248427852	Loss	Sud_Nat	TRUE	FALSE	FALSE	FALSE
SN_1866	1	248347878	248429640	GainLoss	Sud_Nat	TRUE	FALSE	FALSE	FALSE
SN_1867	1	248478036	248483345	Loss	Sud_Nat	FALSE	FALSE	FALSE	TRUE
SN_1868	1	248550162	248567346	Gain	Sud_Nat	TRUE	FALSE	FALSE	FALSE
SN_1869	1	248572358	248596103	Gain	Sud_Nat	FALSE	FALSE	FALSE	TRUE
SN_1870	1	248580939	248590997	Loss	Sud_Nat	FALSE	FALSE	FALSE	TRUE
SN_1871	1	248598689	248604074	Loss	Sud_Nat	FALSE	FALSE	FALSE	TRUE
SN_1872	1	248619876	248634579	GainLoss	Sud_Nat	FALSE	FALSE	FALSE	TRUE
SN_1873	1	248755655	248758478	Loss	Sud_Nat	TRUE	FALSE	FALSE	FALSE
SN_1874	1	248756741	248797597	GainLoss	Sud_Nat	TRUE	TRUE	FALSE	FALSE
SN_1875	1	248808743	248808858	Loss	Sud_Nat	FALSE	FALSE	FALSE	TRUE
SN_1876	1	248813331	248825836	Gain	Sud_Nat	FALSE	TRUE	FALSE	FALSE
SN_1877	1	248823883	248866950	Gain	Sud_Nat	TRUE	FALSE	FALSE	FALSE
SN_1878	1	248839443	248841018	Loss	Sud_Nat	FALSE	FALSE	FALSE	TRUE
SN_1879	1	248849861	248850138	Loss	Sud_Nat	FALSE	FALSE	FALSE	TRUE
SN_1880	1	248867276	248876082	GainLoss	Sud_Nat	FALSE	FALSE	FALSE	TRUE
SN_1881	1	248875302	248908060	GainLoss	Sud_Nat	TRUE	FALSE	FALSE	FALSE
SN_1882	1	249059477	249079124	Gain	Sud_Nat	FALSE	FALSE	FALSE	TRUE
SN_1883	1	249089589	249093435	Loss	Sud_Nat	FALSE	FALSE	FALSE	TRUE
SN_1884	1	249089596	249090747	Loss	Sud_Nat	FALSE	FALSE	FALSE	TRUE
SN_1885	1	249140013	249237828	Gain	Sud_Nat	TRUE	TRUE	FALSE	FALSE
SN_1886	1	249181010	249198133	GainLoss	Sud_Nat	FALSE	FALSE	FALSE	TRUE
SN_1887	1	249209633	249222298	Gain	Sud_Nat	FALSE	TRUE	FALSE	FALSE
SN_1888	1	249220713	249232725	GainLoss	Sud_Nat	FALSE	FALSE	FALSE	TRUE
SN_1889	2	12385	18842	Loss	Sud_Nat	FALSE	FALSE	FALSE	TRUE
SN_1890	2	23163	99614	Gain	Sud_Nat	TRUE	FALSE	FALSE	FALSE
SN_1891	2	32145	34840	Loss	Sud_Nat	FALSE	FALSE	FALSE	TRUE
SN_1892	2	45283	210119	Gain	Sud_Nat	FALSE	TRUE	FALSE	FALSE
SN_1893	2	92227	98786	Loss	Sud_Nat	FALSE	FALSE	FALSE	TRUE
SN_1894	2	113750	172610	Loss	Sud_Nat	FALSE	FALSE	FALSE	TRUE
SN_1895	2	117322	178829	GainLoss	Sud_Nat	FALSE	FALSE	FALSE	TRUE
SN_1896	2	168242	172492	Loss	Sud_Nat	FALSE	FALSE	FALSE	TRUE
SN_1897	2	202555	210219	Loss	Sud_Nat	FALSE	FALSE	FALSE	TRUE
SN_1898	2	296361	296424	Loss	Sud_Nat	FALSE	FALSE	FALSE	TRUE
SN_1899	2	314968	694521	Gain	Sud_Nat	TRUE	FALSE	FALSE	FALSE
SN_1900	2	315309	841550	Gain	Sud_Nat	TRUE	FALSE	FALSE	FALSE
SN_1901	2	379615	379671	Loss	Sud_Nat	FALSE	FALSE	FALSE	TRUE
SN_1902	2	416583	416649	Loss	Sud_Nat	FALSE	FALSE	FALSE	TRUE
SN_1903	2	417442	418853	Loss	Sud_Nat	FALSE	FALSE	FALSE	TRUE
SN_1904	2	424364	427892	Loss	Sud_Nat	FALSE	FALSE	FALSE	TRUE
SN_1905	2	437312	437385	Loss	Sud_Nat	FALSE	FALSE	FALSE	TRUE
SN_1906	2	449461	450850	Loss	Sud_Nat	FALSE	FALSE	FALSE	TRUE
SN_1907	2	601140	601257	Loss	Sud_Nat	FALSE	FALSE	FALSE	TRUE
SN_1908	2	696374	857829	Gain	Sud_Nat	FALSE	FALSE	FALSE	TRUE
SN_1909	2	766949	767022	Loss	Sud_Nat	FALSE	FALSE	FALSE	TRUE
SN_1910	2	1005300	1005427	Loss	Sud_Nat	FALSE	FALSE	TRUE	FALSE
SN_1911	2	1203413	1214877	GainLoss	Sud_Nat	FALSE	TRUE	FALSE	FALSE
SN_1912	2	1374545	1376066	Loss	Sud_Nat	FALSE	FALSE	FALSE	TRUE
SN_1913	2	1426764	1486374	Gain	Sud_Nat	FALSE	TRUE	FALSE	FALSE
SN_1914	2	1809744	1809822	Loss	Sud_Nat	FALSE	FALSE	TRUE	FALSE
SN_1915	2	1826537	1826595	Loss	Sud_Nat	FALSE	FALSE	TRUE	FALSE
SN_1916	2	2152629	2159287	Loss	Sud_Nat	FALSE	FALSE	TRUE	FALSE
SN_1917	2	2178325	2179490	Loss	Sud_Nat	FALSE	FALSE	TRUE	FALSE
SN_1918	2	2266733	2267287	Loss	Sud_Nat	FALSE	FALSE	TRUE	FALSE
SN_1919	2	2438255	2441353	Gain	Sud_Nat	FALSE	FALSE	FALSE	TRUE
SN_1920	2	2468189	2470627	Loss	Sud_Nat	FALSE	FALSE	FALSE	TRUE
SN_1921	2	2598389	2598479	Loss	Sud_Nat	FALSE	FALSE	FALSE	TRUE
SN_1922	2	2627245	2628782	Loss	Sud_Nat	FALSE	FALSE	FALSE	TRUE
SN_1923	2	2741342	2741702	Loss	Sud_Nat	FALSE	FALSE	FALSE	TRUE
SN_1924	2	2798774	2799246	Loss	Sud_Nat	FALSE	FALSE	FALSE	TRUE
SN_1925	2	2860426	2860476	Loss	Sud_Nat	FALSE	FALSE	FALSE	TRUE
SN_1926	2	3383892	3387068	Loss	Sud_Nat	FALSE	FALSE	TRUE	FALSE
SN_1927	2	3732802	3738024	Loss	Sud_Nat	FALSE	FALSE	TRUE	FALSE
SN_1928	2	4116599	4132998	Loss	Sud_Nat	FALSE	FALSE	FALSE	TRUE
SN_1929	2	4116646	4125894	Loss	Sud_Nat	FALSE	FALSE	FALSE	TRUE
SN_1930	2	4212110	4223633	Loss	Sud_Nat	FALSE	FALSE	FALSE	TRUE
SN_1931	2	4280152	4281429	Loss	Sud_Nat	FALSE	FALSE	FALSE	TRUE
SN_1932	2	4566061	4576813	GainLoss	Sud_Nat	FALSE	FALSE	FALSE	TRUE
SN_1933	2	4651692	4654018	Loss	Sud_Nat	FALSE	FALSE	FALSE	TRUE
SN_1934	2	4881874	4887903	Loss	Sud_Nat	FALSE	FALSE	FALSE	TRUE
SN_1935	2	5137419	5139641	Loss	Sud_Nat	FALSE	FALSE	FALSE	TRUE
SN_1936	2	5137508	5138165	Loss	Sud_Nat	FALSE	FALSE	FALSE	TRUE
SN_1937	2	5250412	5252705	Loss	Sud_Nat	FALSE	FALSE	FALSE	TRUE
SN_1938	2	5449506	5450060	Loss	Sud_Nat	FALSE	FALSE	FALSE	TRUE
SN_1939	2	5472929	5513523	Gain	Sud_Nat	FALSE	FALSE	FALSE	TRUE
SN_1940	2	5491464	5495285	Loss	Sud_Nat	FALSE	FALSE	FALSE	TRUE
SN_1941	2	5736031	5737325	Loss	Sud_Nat	FALSE	FALSE	FALSE	TRUE
SN_1942	2	5885065	5901900	Gain	Sud_Nat	FALSE	FALSE	FALSE	TRUE
SN_1943	2	5934129	5935018	Loss	Sud_Nat	FALSE	FALSE	FALSE	TRUE
SN_1944	2	6009245	6031589	Gain	Sud_Nat	FALSE	FALSE	FALSE	TRUE
SN_1945	2	6298254	6308734	Loss	Sud_Nat	FALSE	FALSE	FALSE	TRUE
SN_1946	2	6301530	6304271	Loss	Sud_Nat	FALSE	FALSE	FALSE	TRUE
SN_1947	2	6326017	6327356	Loss	Sud_Nat	FALSE	FALSE	FALSE	TRUE
SN_1948	2	6400504	6402196	Loss	Sud_Nat	FALSE	FALSE	FALSE	TRUE
SN_1949	2	6654231	6655261	Loss	Sud_Nat	FALSE	FALSE	FALSE	TRUE
SN_1950	2	6693415	6707844	Loss	Sud_Nat	FALSE	FALSE	FALSE	TRUE
SN_1951	2	6848283	6849162	Loss	Sud_Nat	FALSE	FALSE	FALSE	TRUE
SN_1952	2	6887688	6897522	GainLoss	Sud_Nat	FALSE	FALSE	FALSE	TRUE
SN_1953	2	6972997	6986299	Loss	Sud_Nat	FALSE	TRUE	FALSE	FALSE
SN_1954	2	7229958	7235779	Loss	Sud_Nat	FALSE	FALSE	FALSE	TRUE
SN_1955	2	7742348	7743050	Loss	Sud_Nat	FALSE	FALSE	FALSE	TRUE
SN_1956	2	8129702	8137180	Loss	Sud_Nat	FALSE	FALSE	FALSE	TRUE
SN_1957	2	8170891	8182766	Loss	Sud_Nat	FALSE	FALSE	FALSE	TRUE
SN_1958	2	8265736	8267776	Loss	Sud_Nat	FALSE	FALSE	FALSE	TRUE
SN_1959	2	8391684	8393675	Loss	Sud_Nat	FALSE	FALSE	FALSE	TRUE
SN_1960	2	8566572	8568060	Loss	Sud_Nat	FALSE	FALSE	FALSE	TRUE
SN_1961	2	8568302	8583863	Loss	Sud_Nat	FALSE	FALSE	FALSE	TRUE
SN_1962	2	8858630	8859126	Loss	Sud_Nat	FALSE	FALSE	FALSE	TRUE
SN_1963	2	9185114	9185172	Loss	Sud_Nat	FALSE	FALSE	FALSE	TRUE
SN_1964	2	9442189	9442404	Loss	Sud_Nat	FALSE	FALSE	TRUE	FALSE
SN_1965	2	9601905	9603167	Loss	Sud_Nat	FALSE	FALSE	TRUE	FALSE
SN_1966	2	9709971	9712342	Loss	Sud_Nat	FALSE	FALSE	FALSE	TRUE
SN_1967	2	9800539	9810823	Loss	Sud_Nat	FALSE	FALSE	FALSE	TRUE
SN_1968	2	9807812	9811736	Loss	Sud_Nat	FALSE	FALSE	FALSE	TRUE
SN_1969	2	9925419	9928927	GainLoss	Sud_Nat	FALSE	FALSE	FALSE	TRUE
SN_1970	2	9950593	9979069	Gain	Sud_Nat	FALSE	FALSE	FALSE	TRUE
SN_1971	2	10076617	10077796	Loss	Sud_Nat	FALSE	FALSE	FALSE	TRUE
SN_1972	2	10176413	10176499	Loss	Sud_Nat	FALSE	FALSE	FALSE	TRUE
SN_1973	2	10334124	10386855	Gain	Sud_Nat	FALSE	TRUE	FALSE	FALSE
SN_1974	2	10433369	10438865	Loss	Sud_Nat	FALSE	FALSE	FALSE	TRUE
SN_1975	2	10537704	10545144	Loss	Sud_Nat	FALSE	FALSE	TRUE	FALSE
SN_1976	2	10629548	10636121	Loss	Sud_Nat	FALSE	FALSE	FALSE	TRUE
SN_1977	2	10702514	10706482	Loss	Sud_Nat	FALSE	FALSE	FALSE	TRUE
SN_1978	2	10842094	10843529	Loss	Sud_Nat	FALSE	FALSE	FALSE	TRUE
SN_1979	2	10865793	10867406	Loss	Sud_Nat	FALSE	TRUE	FALSE	FALSE
SN_1980	2	10885628	10893536	Gain	Sud_Nat	FALSE	FALSE	TRUE	FALSE
SN_1981	2	10922186	10922239	Loss	Sud_Nat	FALSE	FALSE	TRUE	FALSE
SN_1982	2	11081839	11082195	Loss	Sud_Nat	FALSE	FALSE	FALSE	TRUE
SN_1983	2	11246347	11247435	Loss	Sud_Nat	FALSE	FALSE	FALSE	TRUE
SN_1984	2	11395086	11400668	Loss	Sud_Nat	FALSE	FALSE	TRUE	FALSE
SN_1985	2	11486888	11497987	Gain	Sud_Nat	FALSE	TRUE	FALSE	FALSE
SN_1986	2	11503616	11504582	Loss	Sud_Nat	FALSE	FALSE	FALSE	TRUE
SN_1987	2	12019014	12022988	Loss	Sud_Nat	FALSE	FALSE	FALSE	TRUE
SN_1988	2	12426560	12426638	Loss	Sud_Nat	FALSE	FALSE	FALSE	TRUE
SN_1989	2	12596211	12596358	Loss	Sud_Nat	FALSE	FALSE	FALSE	TRUE
SN_1990	2	12857043	12860292	Loss	Sud_Nat	FALSE	TRUE	FALSE	FALSE
SN_1991	2	13049620	13051514	Loss	Sud_Nat	FALSE	FALSE	FALSE	TRUE
SN_1992	2	13087253	13093170	Loss	Sud_Nat	FALSE	FALSE	FALSE	TRUE
SN_1993	2	13199895	13284265	Gain	Sud_Nat	FALSE	FALSE	FALSE	TRUE
SN_1994	2	13200672	13249918	Gain	Sud_Nat	FALSE	FALSE	FALSE	TRUE
SN_1995	2	13385963	13386390	Loss	Sud_Nat	FALSE	FALSE	FALSE	TRUE
SN_1996	2	13532986	13549311	Loss	Sud_Nat	FALSE	FALSE	FALSE	TRUE
SN_1997	2	13635034	13689846	GainLoss	Sud_Nat	FALSE	FALSE	FALSE	TRUE
SN_1998	2	13781560	13782914	Loss	Sud_Nat	FALSE	FALSE	FALSE	TRUE
SN_1999	2	13785526	13787946	Loss	Sud_Nat	FALSE	FALSE	FALSE	TRUE
[truncated: 45,842 more rows]
