# Supplementary material for: Intronic CNVs and gene expression variation in human populations
Source: PLoS Genet. 2019 Jan 24;15(1):e1007902. doi: 10.1371/journal.pgen.1007902 (PMC6345438; doi:10.1371/journal.pgen.1007902)
Supplement: S8 Table — (TSV) [file pgen.1007902.s021.tsv]

	HUGO_symbol	seqnames	start	end	GeneAge	BirthType	Handsaker_WholeGeneLoss	Zarrei_WholeGeneLoss	Abyzov_WholeGeneLoss	Handsaker_ExonicLoss	Zarrei_ExonicLoss	Abyzov_ExonicLoss	Handsaker_IntronicLoss	Zarrei_IntronicLoss	Abyzov_IntronicLoss
ENSG00000215405	GOLGA6L6	15	20737094	20747114	HomoSapiens	Duplicate	TRUE	TRUE	TRUE	FALSE	FALSE	FALSE	FALSE	FALSE	FALSE
ENSG00000230031	POTEB2	15	21040701	21071643	HomoSapiens	Duplicate	TRUE	TRUE	FALSE	FALSE	FALSE	FALSE	FALSE	FALSE	FALSE
ENSG00000138593	SECISBP2L	15	49280673	49338760	Euteleostomi	Duplicate	FALSE	FALSE	FALSE	FALSE	FALSE	FALSE	FALSE	FALSE	FALSE
ENSG00000166157	TPTE	21	10906201	11029719	HomoPanGorilla	Duplicate	FALSE	TRUE	FALSE	TRUE	FALSE	FALSE	FALSE	FALSE	TRUE
ENSG00000166351	POTED	21	14982498	15013906	HomoSapiens	Duplicate	TRUE	TRUE	FALSE	FALSE	FALSE	FALSE	FALSE	FALSE	FALSE
ENSG00000168675	LDLRAD4	18	13217497	13652754	Euteleostomi	Duplicate	FALSE	FALSE	FALSE	FALSE	FALSE	FALSE	FALSE	TRUE	TRUE
ENSG00000188992	LIPI	21	15481134	15583166	Tetrapoda	Duplicate	FALSE	FALSE	FALSE	FALSE	FALSE	FALSE	FALSE	FALSE	FALSE
ENSG00000185272	RBM11	21	15588451	15600693	Euteleostomi	Duplicate	FALSE	FALSE	FALSE	FALSE	FALSE	FALSE	FALSE	FALSE	FALSE
ENSG00000182974	OR4M2	15	22368478	22369561	HomoPanGorilla	Duplicate	TRUE	TRUE	FALSE	FALSE	FALSE	FALSE	FALSE	FALSE	FALSE
ENSG00000183706	OR4N4	15	22382382	22383507	Eutheria	Duplicate	FALSE	TRUE	TRUE	FALSE	FALSE	FALSE	FALSE	FALSE	FALSE
ENSG00000155304	HSPA13	21	15743436	15755805	Bilateria	Duplicate	FALSE	FALSE	FALSE	FALSE	FALSE	FALSE	FALSE	FALSE	FALSE
ENSG00000197414	GOLGA6L1	15	22736246	22746002	HomoSapiens	Duplicate	FALSE	TRUE	FALSE	FALSE	FALSE	FALSE	FALSE	FALSE	FALSE
ENSG00000166200	COPS2	15	49398268	49447858	Bilateria	Duplicate	FALSE	FALSE	FALSE	FALSE	FALSE	FALSE	FALSE	FALSE	FALSE
ENSG00000155307	SAMSN1	21	15857549	15955723	Euteleostomi	Duplicate	FALSE	FALSE	FALSE	FALSE	FALSE	FALSE	FALSE	FALSE	FALSE
ENSG00000243440		21	15964251	16031142	Amniota	Singleton	FALSE	FALSE	FALSE	FALSE	FALSE	FALSE	FALSE	FALSE	FALSE
ENSG00000153575	TUBGCP5	15	22833395	22873892	Chordata	Duplicate	FALSE	TRUE	FALSE	FALSE	FALSE	FALSE	FALSE	FALSE	FALSE
ENSG00000180530	NRIP1	21	16333556	16437321	Euteleostomi	Singleton	FALSE	FALSE	FALSE	FALSE	FALSE	FALSE	FALSE	TRUE	FALSE
ENSG00000137824	RMDN3	15	41028082	41048049	Euteleostomi	Duplicate	FALSE	FALSE	FALSE	FALSE	FALSE	FALSE	FALSE	FALSE	FALSE
ENSG00000137880	GCHFR	15	41056218	41059906	Bilateria	Singleton	FALSE	FALSE	FALSE	FALSE	FALSE	FALSE	FALSE	FALSE	FALSE
ENSG00000104129	DNAJC17	15	41060067	41099675	Bilateria	Duplicate	FALSE	FALSE	FALSE	FALSE	FALSE	FALSE	FALSE	FALSE	FALSE
ENSG00000177150	FAM210A	18	13663346	13726662	Bilateria	Duplicate	FALSE	FALSE	FALSE	FALSE	FALSE	FALSE	FALSE	TRUE	FALSE
ENSG00000155313	USP25	21	17102344	17252377	Euteleostomi	Duplicate	FALSE	FALSE	FALSE	FALSE	FALSE	FALSE	FALSE	FALSE	FALSE
ENSG00000101638	ST8SIA5	18	44259081	44339220	Euteleostomi	Duplicate	FALSE	FALSE	FALSE	FALSE	FALSE	FALSE	FALSE	FALSE	FALSE
ENSG00000154639	CXADR	21	18884700	18965897	Euteleostomi	Duplicate	FALSE	FALSE	FALSE	FALSE	FALSE	FALSE	FALSE	FALSE	FALSE
ENSG00000101654	RNMT	18	13726659	13764557	FungiMetazoa	Singleton	FALSE	FALSE	FALSE	FALSE	FALSE	FALSE	FALSE	FALSE	FALSE
ENSG00000078043	PIAS2	18	44388353	44500123	Euteleostomi	Duplicate	FALSE	FALSE	FALSE	FALSE	FALSE	FALSE	FALSE	TRUE	FALSE
ENSG00000156958	GALK2	15	49447853	49660066	Bilateria	Duplicate	FALSE	FALSE	FALSE	FALSE	FALSE	FALSE	FALSE	TRUE	TRUE
ENSG00000154640	BTG3	21	18965971	18985265	Euteleostomi	Duplicate	FALSE	FALSE	FALSE	FALSE	FALSE	FALSE	FALSE	FALSE	FALSE
ENSG00000188277	C15orf62	15	41062159	41064643	Amniota	Singleton	FALSE	FALSE	FALSE	FALSE	FALSE	FALSE	FALSE	FALSE	FALSE
ENSG00000158901	WFDC8	20	44179792	44207965	Theria	Duplicate	FALSE	FALSE	FALSE	FALSE	FALSE	FALSE	TRUE	TRUE	TRUE
ENSG00000140416	TPM1	15	63334831	63364114	Euteleostomi	Duplicate	FALSE	FALSE	FALSE	FALSE	FALSE	FALSE	FALSE	FALSE	FALSE
ENSG00000180205	WFDC9	20	44236578	44259907	Eutheria	Singleton	FALSE	FALSE	FALSE	FALSE	FALSE	FALSE	FALSE	FALSE	FALSE
ENSG00000154642	C21orf91	21	19161284	19191703	Euteleostomi	Singleton	FALSE	FALSE	FALSE	FALSE	FALSE	FALSE	FALSE	FALSE	FALSE
ENSG00000140577	CRTC3	15	91073157	91188577	Euteleostomi	Duplicate	FALSE	FALSE	FALSE	FALSE	FALSE	FALSE	FALSE	TRUE	TRUE
ENSG00000166140	ZFYVE19	15	41099284	41106767	Bilateria	Singleton	FALSE	FALSE	FALSE	FALSE	FALSE	FALSE	FALSE	FALSE	FALSE
ENSG00000101138	CSTF1	20	54967427	54979518	Bilateria	Duplicate	FALSE	FALSE	FALSE	FALSE	FALSE	FALSE	FALSE	FALSE	FALSE
ENSG00000154645	CHODL	21	19273580	19639690	Euteleostomi	Duplicate	FALSE	FALSE	FALSE	FALSE	FALSE	FALSE	FALSE	FALSE	FALSE
ENSG00000180305	WFDC10A	20	44258165	44259835	Eutheria	Singleton	FALSE	FALSE	FALSE	FALSE	FALSE	FALSE	FALSE	FALSE	FALSE
ENSG00000068793	CYFIP1	15	22892005	23006016	Euteleostomi	Duplicate	FALSE	TRUE	FALSE	FALSE	FALSE	FALSE	FALSE	FALSE	FALSE
ENSG00000180083	WFDC11	20	44277202	44298909	Eutheria	Singleton	FALSE	FALSE	FALSE	FALSE	FALSE	FALSE	FALSE	FALSE	FALSE
ENSG00000182931	WFDC10B	20	44313292	44333658	Eutheria	Singleton	FALSE	FALSE	FALSE	FALSE	FALSE	FALSE	FALSE	FALSE	FALSE
ENSG00000154646	TMPRSS15	21	19641433	19858197	Euteleostomi	Duplicate	FALSE	FALSE	FALSE	FALSE	FALSE	FALSE	FALSE	FALSE	FALSE
ENSG00000168634	WFDC13	20	44330655	44337456	Eutheria	Singleton	FALSE	FALSE	FALSE	FALSE	FALSE	FALSE	FALSE	FALSE	FALSE
ENSG00000149651	SPINT4	20	44350990	44354469	Eutheria	Singleton	TRUE	FALSE	FALSE	FALSE	FALSE	FALSE	FALSE	FALSE	FALSE
ENSG00000101365	IDH3B	20	2639041	2644865	Bilateria	Duplicate	FALSE	FALSE	FALSE	FALSE	FALSE	FALSE	FALSE	FALSE	FALSE
ENSG00000167216	KATNAL2	18	44497455	44627658	Bilateria	Duplicate	FALSE	FALSE	FALSE	FALSE	FALSE	FALSE	FALSE	FALSE	FALSE
ENSG00000124116	WFDC3	20	44376583	44420571	Theria	Singleton	FALSE	FALSE	FALSE	FALSE	FALSE	FALSE	FALSE	FALSE	FALSE
ENSG00000087589	CASS4	20	54987168	55034396	Euteleostomi	Duplicate	FALSE	FALSE	FALSE	FALSE	FALSE	FALSE	FALSE	TRUE	TRUE
ENSG00000154654	NCAM2	21	22370633	22915650	Euteleostomi	Duplicate	FALSE	FALSE	FALSE	FALSE	FALSE	FALSE	FALSE	FALSE	TRUE
ENSG00000166143	PPP1R14D	15	41107650	41120907	Euteleostomi	Duplicate	FALSE	FALSE	FALSE	FALSE	FALSE	FALSE	FALSE	FALSE	FALSE
ENSG00000166262	FAM227B	15	49619159	49913128	Chordata	Duplicate	FALSE	FALSE	FALSE	FALSE	FALSE	FALSE	FALSE	FALSE	FALSE
ENSG00000176136	MC5R	18	13824154	13826861	Euteleostomi	Duplicate	FALSE	FALSE	FALSE	FALSE	FALSE	FALSE	FALSE	FALSE	FALSE
ENSG00000185231	MC2R	18	13882043	13915706	Euteleostomi	Duplicate	FALSE	FALSE	FALSE	FALSE	FALSE	FALSE	FALSE	TRUE	FALSE
ENSG00000103642	LACTB	15	63413999	63434260	Bilateria	Singleton	FALSE	FALSE	FALSE	FALSE	FALSE	FALSE	FALSE	FALSE	FALSE
ENSG00000197299	BLM	15	91260558	91358859	Bilateria	Duplicate	FALSE	FALSE	FALSE	FALSE	FALSE	FALSE	FALSE	FALSE	FALSE
ENSG00000154719	MRPL39	21	26957968	26979829	Bilateria	Duplicate	FALSE	FALSE	FALSE	FALSE	FALSE	FALSE	FALSE	FALSE	FALSE
ENSG00000175322	ZNF519	18	14057456	14132489	Eutheria	Singleton	FALSE	FALSE	FALSE	FALSE	FALSE	FALSE	FALSE	FALSE	FALSE
ENSG00000101160	CTSZ	20	57570240	57582302	Bilateria	Duplicate	FALSE	FALSE	FALSE	FALSE	FALSE	FALSE	FALSE	FALSE	FALSE
ENSG00000022277	RTFDC1	20	55043647	55093943	Bilateria	Singleton	FALSE	FALSE	FALSE	FALSE	FALSE	FALSE	FALSE	FALSE	FALSE
ENSG00000166145	SPINT1	15	41136216	41150405	Euteleostomi	Duplicate	FALSE	FALSE	FALSE	FALSE	FALSE	FALSE	FALSE	FALSE	FALSE
ENSG00000088881	EBF4	20	2673524	2740753	Euteleostomi	Duplicate	FALSE	FALSE	FALSE	FALSE	FALSE	FALSE	FALSE	FALSE	FALSE
ENSG00000101162	TUBB1	20	57594309	57601709	Euteleostomi	Duplicate	FALSE	FALSE	FALSE	FALSE	FALSE	FALSE	FALSE	FALSE	FALSE
ENSG00000140285	FGF7	15	49715293	49780972	Euteleostomi	Duplicate	FALSE	FALSE	FALSE	FALSE	FALSE	FALSE	FALSE	FALSE	FALSE
ENSG00000183206	POTEC	18	14507338	14543584	HomoPanGorilla	Duplicate	TRUE	TRUE	FALSE	FALSE	FALSE	TRUE	FALSE	FALSE	FALSE
ENSG00000101457	DNTTIP1	20	44420576	44440066	Bilateria	Singleton	FALSE	FALSE	FALSE	FALSE	FALSE	FALSE	FALSE	FALSE	FALSE
ENSG00000154721	JAM2	21	27011584	27089874	Euteleostomi	Duplicate	FALSE	FALSE	FALSE	FALSE	FALSE	FALSE	FALSE	FALSE	FALSE
ENSG00000124172	ATP5E	20	57600522	57607437	Hominoidea	Duplicate	FALSE	FALSE	FALSE	FALSE	FALSE	FALSE	FALSE	FALSE	FALSE
ENSG00000234298	TCEB3CL	18	44548658	44550534	HomoSapiens	Duplicate	FALSE	TRUE	FALSE	FALSE	FALSE	FALSE	FALSE	FALSE	FALSE
ENSG00000185088	RPS27L	15	63418071	63450220	Euteleostomi	Duplicate	FALSE	FALSE	FALSE	FALSE	FALSE	FALSE	FALSE	FALSE	FALSE
ENSG00000183791	TCEB3C	18	44554573	44556449	HomoSapiens	Duplicate	FALSE	TRUE	FALSE	FALSE	FALSE	FALSE	FALSE	FALSE	FALSE
ENSG00000206181	TCEB3B	18	44558943	44561988	Hominoidea	Duplicate	FALSE	TRUE	FALSE	FALSE	FALSE	FALSE	FALSE	FALSE	FALSE
ENSG00000170122	FOXD4	9	116237	118417	HomoPanGorilla	Duplicate	FALSE	TRUE	FALSE	FALSE	FALSE	FALSE	FALSE	FALSE	FALSE
ENSG00000166128	RAB8B	15	63481668	63559981	Bilateria	Duplicate	FALSE	FALSE	FALSE	FALSE	FALSE	FALSE	FALSE	FALSE	FALSE
ENSG00000175063	UBE2C	20	44441215	44445596	Bilateria	Duplicate	FALSE	FALSE	FALSE	FALSE	FALSE	FALSE	FALSE	FALSE	FALSE
ENSG00000101166	SLMO2	20	57608200	57617964	Euteleostomi	Duplicate	FALSE	FALSE	FALSE	FALSE	FALSE	FALSE	FALSE	FALSE	FALSE
ENSG00000167220	HDHD2	18	44633774	44676891	Bilateria	Duplicate	FALSE	FALSE	FALSE	FALSE	FALSE	FALSE	FALSE	FALSE	FALSE
ENSG00000154723	ATP5J	21	27088815	27107984	Bilateria	Singleton	FALSE	FALSE	FALSE	FALSE	FALSE	FALSE	FALSE	FALSE	FALSE
ENSG00000171448	ZBTB26	9	125677845	125693779	Sarcopterygii	Duplicate	FALSE	FALSE	FALSE	FALSE	FALSE	FALSE	FALSE	FALSE	FALSE
ENSG00000124103	FAM209A	20	55092243	55101198	Hominoidea	Duplicate	FALSE	FALSE	FALSE	FALSE	FALSE	FALSE	FALSE	FALSE	FALSE
ENSG00000104047	DTWD1	15	49913177	49937333	Bilateria	Singleton	FALSE	FALSE	FALSE	FALSE	FALSE	FALSE	FALSE	FALSE	FALSE
ENSG00000088882	CPXM1	20	2774715	2781283	Euteleostomi	Duplicate	FALSE	FALSE	FALSE	FALSE	FALSE	FALSE	FALSE	FALSE	FALSE
ENSG00000213714	FAM209B	20	55108302	55111576	Hominoidea	Duplicate	FALSE	FALSE	FALSE	FALSE	FALSE	FALSE	FALSE	FALSE	FALSE
ENSG00000104140	RHOV	15	41164412	41166487	Bilateria	Duplicate	FALSE	FALSE	FALSE	FALSE	FALSE	FALSE	FALSE	FALSE	FALSE
ENSG00000140564	FURIN	15	91411822	91426688	Euteleostomi	Duplicate	FALSE	FALSE	FALSE	FALSE	FALSE	FALSE	FALSE	FALSE	FALSE
ENSG00000140157	NIPA2	15	23004684	23034427	Euteleostomi	Duplicate	FALSE	TRUE	FALSE	FALSE	FALSE	FALSE	FALSE	FALSE	FALSE
ENSG00000154727	GABPA	21	27106881	27144771	Bilateria	Duplicate	FALSE	FALSE	FALSE	FALSE	FALSE	FALSE	FALSE	FALSE	FALSE
ENSG00000087510	TFAP2C	20	55204358	55214339	Euteleostomi	Duplicate	FALSE	FALSE	FALSE	FALSE	FALSE	FALSE	FALSE	FALSE	FALSE
ENSG00000124203	ZNF831	20	57766075	57834168	Euteleostomi	Duplicate	FALSE	FALSE	FALSE	FALSE	FALSE	FALSE	FALSE	TRUE	TRUE
ENSG00000101470	TNNC2	20	44451853	44462384	Euteleostomi	Duplicate	FALSE	FALSE	FALSE	FALSE	FALSE	FALSE	FALSE	FALSE	FALSE
ENSG00000104142	VPS18	15	41186628	41196173	FungiMetazoa	Singleton	FALSE	FALSE	FALSE	FALSE	FALSE	FALSE	FALSE	FALSE	FALSE
ENSG00000138613	APH1B	15	63568217	63601325	Euteleostomi	Duplicate	FALSE	FALSE	FALSE	FALSE	FALSE	FALSE	FALSE	FALSE	FALSE
ENSG00000011454	RABGAP1	9	125703112	125867145	Euteleostomi	Duplicate	FALSE	FALSE	FALSE	FALSE	FALSE	FALSE	FALSE	FALSE	FALSE
ENSG00000134049	IER3IP1	18	44681413	44702745	HomoSapiens	Duplicate	FALSE	FALSE	FALSE	FALSE	FALSE	FALSE	FALSE	FALSE	FALSE
ENSG00000124205	EDN3	20	57875482	57901047	Euteleostomi	Duplicate	FALSE	FALSE	FALSE	FALSE	FALSE	FALSE	FALSE	FALSE	FALSE
ENSG00000128917	DLL4	15	41221538	41231237	Euteleostomi	Duplicate	FALSE	FALSE	FALSE	FALSE	FALSE	FALSE	FALSE	FALSE	FALSE
ENSG00000198326	TMEM239	20	2795614	2800930	Theria	Singleton	FALSE	FALSE	FALSE	FALSE	FALSE	FALSE	FALSE	FALSE	FALSE
ENSG00000180777	ANKRD30B	18	14728271	14852737	HomoPanGorilla	Duplicate	FALSE	FALSE	FALSE	FALSE	FALSE	FALSE	FALSE	FALSE	TRUE
ENSG00000101144	BMP7	20	55743804	55841685	Euteleostomi	Duplicate	FALSE	FALSE	FALSE	FALSE	FALSE	FALSE	FALSE	TRUE	FALSE
ENSG00000215474	SKOR2	18	44746293	44775554	Euteleostomi	Duplicate	FALSE	FALSE	FALSE	FALSE	FALSE	FALSE	FALSE	FALSE	FALSE
ENSG00000188394	GPR21	9	125796806	125797975	Euteleostomi	Duplicate	FALSE	FALSE	FALSE	FALSE	FALSE	FALSE	FALSE	FALSE	FALSE
ENSG00000172785	CBWD1	9	121041	188979	HomoSapiens	Duplicate	FALSE	TRUE	FALSE	FALSE	FALSE	FALSE	FALSE	FALSE	TRUE
ENSG00000132635	PCED1A	20	2815960	2821836	Eutheria	Duplicate	FALSE	FALSE	FALSE	FALSE	FALSE	FALSE	FALSE	FALSE	FALSE
ENSG00000175387	SMAD2	18	45357922	45457515	Euteleostomi	Duplicate	FALSE	FALSE	FALSE	FALSE	FALSE	FALSE	FALSE	TRUE	TRUE
ENSG00000104043	ATP8B4	15	50150435	50475014	Euteleostomi	Duplicate	FALSE	FALSE	FALSE	FALSE	FALSE	FALSE	FALSE	TRUE	FALSE
ENSG00000165209	STRBP	9	125871779	126030855	Euteleostomi	Duplicate	FALSE	FALSE	FALSE	FALSE	FALSE	FALSE	FALSE	FALSE	FALSE
ENSG00000182511	FES	15	91426925	91439006	Euteleostomi	Duplicate	FALSE	FALSE	FALSE	FALSE	FALSE	FALSE	FALSE	FALSE	FALSE
ENSG00000170113	NIPA1	15	23043277	23100005	Chordata	Duplicate	FALSE	TRUE	FALSE	TRUE	FALSE	FALSE	FALSE	FALSE	TRUE
ENSG00000054796	SPO11	20	55904815	55919050	Bilateria	Singleton	FALSE	FALSE	FALSE	FALSE	FALSE	FALSE	FALSE	FALSE	FALSE
ENSG00000074410	CA12	15	63613577	63674360	Euteleostomi	Duplicate	FALSE	FALSE	FALSE	FALSE	FALSE	FALSE	FALSE	FALSE	FALSE
ENSG00000087495	PHACTR3	20	58152564	58422766	Euteleostomi	Duplicate	FALSE	FALSE	FALSE	FALSE	FALSE	FALSE	FALSE	TRUE	FALSE
ENSG00000183784	C9orf66	9	213108	215893	Eutheria	Singleton	TRUE	TRUE	FALSE	FALSE	FALSE	FALSE	FALSE	FALSE	FALSE
ENSG00000067900	ROCK1	18	18526867	18691812	Euteleostomi	Duplicate	FALSE	FALSE	FALSE	FALSE	FALSE	FALSE	FALSE	FALSE	FALSE
ENSG00000128965	CHAC1	15	41245160	41248710	Bilateria	Duplicate	FALSE	FALSE	FALSE	FALSE	FALSE	FALSE	FALSE	FALSE	FALSE
ENSG00000124104	SNX21	20	44462449	44471914	Euteleostomi	Duplicate	FALSE	FALSE	FALSE	FALSE	FALSE	FALSE	FALSE	FALSE	FALSE
ENSG00000148204	CRB2	9	126118449	126142603	Euteleostomi	Duplicate	FALSE	FALSE	FALSE	FALSE	FALSE	FALSE	FALSE	FALSE	FALSE
ENSG00000101146	RAE1	20	55926066	55954267	Bilateria	Duplicate	FALSE	FALSE	FALSE	FALSE	FALSE	FALSE	FALSE	FALSE	FALSE
ENSG00000215305	VPS16	20	2821349	2847378	FungiMetazoa	Singleton	FALSE	FALSE	FALSE	FALSE	FALSE	FALSE	FALSE	FALSE	FALSE
ENSG00000142192	APP	21	27252861	27543446	Euteleostomi	Duplicate	FALSE	FALSE	FALSE	FALSE	FALSE	FALSE	FALSE	TRUE	TRUE
ENSG00000101473	ACOT8	20	44470360	44486045	FungiMetazoa	Singleton	FALSE	FALSE	FALSE	FALSE	FALSE	FALSE	FALSE	FALSE	FALSE
ENSG00000128908	INO80	15	41271078	41408552	FungiMetazoa	Singleton	FALSE	FALSE	FALSE	FALSE	FALSE	FALSE	FALSE	FALSE	FALSE
ENSG00000140284	SLC27A2	15	50474393	50528592	Euteleostomi	Duplicate	FALSE	FALSE	FALSE	FALSE	FALSE	FALSE	FALSE	FALSE	FALSE
ENSG00000198033	TUBA3C	13	19747910	19755992	Hominidae	Duplicate	FALSE	FALSE	FALSE	FALSE	FALSE	FALSE	FALSE	FALSE	FALSE
ENSG00000132819	RBM38	20	55966463	55984389	Euteleostomi	Duplicate	FALSE	FALSE	FALSE	FALSE	FALSE	FALSE	FALSE	FALSE	FALSE
ENSG00000107099	DOCK8	9	214854	465259	Euteleostomi	Duplicate	FALSE	FALSE	FALSE	FALSE	FALSE	FALSE	FALSE	FALSE	TRUE
ENSG00000119522	DENND1A	9	126141933	126692431	Euteleostomi	Duplicate	FALSE	FALSE	FALSE	FALSE	FALSE	FALSE	TRUE	TRUE	FALSE
ENSG00000141449	GREB1L	18	18822203	19105378	Euteleostomi	Duplicate	FALSE	FALSE	FALSE	FALSE	FALSE	FALSE	FALSE	FALSE	FALSE
ENSG00000166265	CYYR1	21	27838528	27945603	Euteleostomi	Singleton	FALSE	FALSE	FALSE	FALSE	FALSE	FALSE	FALSE	FALSE	FALSE
ENSG00000196074	SYCP2	20	58438618	58508710	Euteleostomi	Duplicate	FALSE	FALSE	FALSE	FALSE	FALSE	FALSE	FALSE	FALSE	FALSE
ENSG00000140287	HDC	15	50534144	50558223	Bilateria	Duplicate	FALSE	FALSE	FALSE	FALSE	FALSE	FALSE	FALSE	FALSE	FALSE
ENSG00000132958	TPTE2	13	19997017	20110903	HomoPanGorilla	Duplicate	FALSE	TRUE	FALSE	FALSE	FALSE	FALSE	FALSE	FALSE	FALSE
ENSG00000140455	USP3	15	63796793	63886839	Bilateria	Duplicate	FALSE	FALSE	FALSE	FALSE	FALSE	FALSE	FALSE	FALSE	FALSE
ENSG00000184828	ZBTB7C	18	45553044	45937123	Euteleostomi	Duplicate	FALSE	FALSE	FALSE	FALSE	FALSE	FALSE	FALSE	TRUE	TRUE
ENSG00000154734	ADAMTS1	21	28208066	28217728	Euteleostomi	Duplicate	FALSE	FALSE	FALSE	FALSE	FALSE	FALSE	FALSE	FALSE	FALSE
ENSG00000106689	LHX2	9	126763949	126795580	Euteleostomi	Duplicate	FALSE	FALSE	FALSE	FALSE	FALSE	FALSE	FALSE	FALSE	FALSE
ENSG00000154736	ADAMTS5	21	28290231	28338832	Euteleostomi	Duplicate	FALSE	FALSE	FALSE	FALSE	FALSE	FALSE	FALSE	FALSE	FALSE
ENSG00000196199	MPHOSPH8	13	20207788	20247599	Chordata	Singleton	FALSE	TRUE	FALSE	FALSE	FALSE	FALSE	FALSE	FALSE	FALSE
ENSG00000178997	EXD1	15	41474923	41522941	Bilateria	Singleton	FALSE	FALSE	FALSE	FALSE	FALSE	FALSE	FALSE	FALSE	FALSE
ENSG00000156239	N6AMT1	21	30244513	30257693	FungiMetazoa	Singleton	TRUE	FALSE	FALSE	FALSE	FALSE	FALSE	FALSE	FALSE	FALSE
ENSG00000196547	MAN2A2	15	91445448	91465814	Euteleostomi	Duplicate	FALSE	FALSE	FALSE	FALSE	FALSE	FALSE	FALSE	FALSE	FALSE
ENSG00000107104	KANK1	9	470291	746105	Euteleostomi	Duplicate	FALSE	FALSE	FALSE	FALSE	FALSE	FALSE	TRUE	TRUE	TRUE
ENSG00000121390	PSPC1	13	20248896	20357142	Euteleostomi	Duplicate	FALSE	FALSE	FALSE	FALSE	FALSE	FALSE	TRUE	FALSE	FALSE
ENSG00000174450	GOLGA6L2	15	23684645	23692381	Hominoidea	Duplicate	FALSE	FALSE	FALSE	FALSE	FALSE	FALSE	FALSE	FALSE	FALSE
ENSG00000119408	NEK6	9	127019885	127115586	Euteleostomi	Duplicate	FALSE	FALSE	FALSE	FALSE	FALSE	FALSE	FALSE	FALSE	FALSE
ENSG00000137090	DMRT1	9	841690	969090	Bilateria	Duplicate	FALSE	FALSE	FALSE	FALSE	FALSE	FALSE	FALSE	TRUE	FALSE
ENSG00000104064	GABPB1	15	50569389	50647605	Euteleostomi	Duplicate	FALSE	FALSE	FALSE	FALSE	FALSE	FALSE	FALSE	TRUE	FALSE
ENSG00000179455	MKRN3	15	23810454	23873064	Theria	Duplicate	FALSE	FALSE	FALSE	FALSE	FALSE	FALSE	FALSE	FALSE	FALSE
ENSG00000134030	CTIF	18	46065417	46389588	Euteleostomi	Duplicate	FALSE	FALSE	FALSE	FALSE	FALSE	FALSE	FALSE	TRUE	TRUE
ENSG00000064218	DMRT3	9	976964	991731	Euteleostomi	Duplicate	FALSE	FALSE	FALSE	FALSE	FALSE	FALSE	FALSE	FALSE	FALSE
ENSG00000132950	ZMYM5	13	20397622	20437776	Eutheria	Duplicate	FALSE	FALSE	FALSE	FALSE	FALSE	FALSE	FALSE	FALSE	FALSE
ENSG00000128322	IGLL1	22	23915312	23922495	Simiiformes	Duplicate	FALSE	FALSE	FALSE	FALSE	FALSE	FALSE	FALSE	FALSE	FALSE
ENSG00000198862	LTN1	21	30300466	30365270	FungiMetazoa	Singleton	FALSE	FALSE	FALSE	FALSE	FALSE	FALSE	FALSE	FALSE	FALSE
ENSG00000182636	NDN	15	23930565	23932450	Eutheria	Duplicate	FALSE	FALSE	FALSE	FALSE	FALSE	FALSE	FALSE	FALSE	FALSE
ENSG00000132801	ZSWIM3	20	44486256	44507761	Sarcopterygii	Duplicate	FALSE	FALSE	FALSE	FALSE	FALSE	FALSE	FALSE	FALSE	FALSE
ENSG00000136930	PSMB7	9	127115745	127177723	Euteleostomi	Duplicate	FALSE	FALSE	FALSE	FALSE	FALSE	FALSE	FALSE	FALSE	FALSE
ENSG00000185823	NPAP1	15	24920541	24928593	Eutheria	Singleton	FALSE	FALSE	FALSE	FALSE	FALSE	FALSE	FALSE	FALSE	FALSE
ENSG00000173253	DMRT2	9	1050354	1057552	Bilateria	Duplicate	FALSE	FALSE	FALSE	FALSE	FALSE	FALSE	FALSE	FALSE	FALSE
ENSG00000168612	ZSWIM1	20	44509866	44513905	Sarcopterygii	Duplicate	FALSE	FALSE	FALSE	FALSE	FALSE	FALSE	FALSE	FALSE	FALSE
ENSG00000124092	CTCFL	20	56071035	56100708	Euteleostomi	Duplicate	FALSE	FALSE	FALSE	FALSE	FALSE	FALSE	FALSE	FALSE	FALSE
ENSG00000187446	CHP1	15	41523037	41574043	Euteleostomi	Duplicate	FALSE	FALSE	FALSE	FALSE	FALSE	FALSE	FALSE	FALSE	FALSE
ENSG00000149634	SPATA25	20	44515128	44516274	Amniota	Singleton	FALSE	FALSE	FALSE	FALSE	FALSE	FALSE	FALSE	FALSE	FALSE
ENSG00000124257	NEURL2	20	44517264	44519926	Bilateria	Duplicate	FALSE	FALSE	FALSE	FALSE	FALSE	FALSE	FALSE	FALSE	FALSE
ENSG00000180264	GPR144	9	127213423	127239379	Euteleostomi	Duplicate	FALSE	FALSE	FALSE	FALSE	FALSE	FALSE	FALSE	FALSE	FALSE
ENSG00000104147	OIP5	15	41601466	41624819	Euteleostomi	Singleton	FALSE	FALSE	FALSE	FALSE	FALSE	FALSE	FALSE	TRUE	FALSE
ENSG00000189269	C22orf43	22	23950639	23974508	Catarrhini	Singleton	FALSE	TRUE	FALSE	TRUE	FALSE	FALSE	FALSE	FALSE	FALSE
ENSG00000156253	RWDD2B	21	30376705	30391699	Euteleostomi	Duplicate	FALSE	FALSE	FALSE	FALSE	FALSE	FALSE	FALSE	FALSE	FALSE
ENSG00000136931	NR5A1	9	127243516	127269709	Euteleostomi	Duplicate	FALSE	FALSE	FALSE	FALSE	FALSE	FALSE	FALSE	FALSE	FALSE
ENSG00000101665	SMAD7	18	46446223	46477081	Euteleostomi	Duplicate	FALSE	FALSE	FALSE	FALSE	FALSE	FALSE	FALSE	FALSE	FALSE
ENSG00000196227	FAM217B	20	58508819	58523735	Euteleostomi	Singleton	FALSE	FALSE	FALSE	FALSE	FALSE	FALSE	FALSE	FALSE	FALSE
ENSG00000132670	PTPRA	20	2844830	3019722	Euteleostomi	Duplicate	FALSE	FALSE	FALSE	FALSE	FALSE	FALSE	FALSE	TRUE	TRUE
ENSG00000132825	PPP1R3D	20	58511894	58515352	Euteleostomi	Duplicate	FALSE	FALSE	FALSE	FALSE	FALSE	FALSE	FALSE	FALSE	FALSE
ENSG00000128739	SNRPN	15	25068794	25223870	Eutheria	Duplicate	FALSE	FALSE	FALSE	FALSE	FALSE	FALSE	TRUE	TRUE	TRUE
ENSG00000148200	NR6A1	9	127279554	127533589	Chordata	Duplicate	FALSE	FALSE	FALSE	FALSE	FALSE	FALSE	FALSE	FALSE	TRUE
ENSG00000124215	CDH26	20	58533471	58609066	Euteleostomi	Duplicate	FALSE	FALSE	FALSE	FALSE	FALSE	FALSE	FALSE	FALSE	FALSE
ENSG00000159496	RGL4	22	24030323	24041363	Euteleostomi	Duplicate	FALSE	FALSE	FALSE	FALSE	FALSE	FALSE	FALSE	FALSE	FALSE
ENSG00000064601	CTSA	20	44518783	44527459	Bilateria	Duplicate	FALSE	FALSE	FALSE	FALSE	FALSE	FALSE	FALSE	FALSE	FALSE
ENSG00000185585	OLFML2A	9	127539437	127577164	Euteleostomi	Duplicate	FALSE	FALSE	FALSE	FALSE	FALSE	FALSE	FALSE	FALSE	FALSE
ENSG00000156256	USP16	21	30396950	30426809	Euteleostomi	Duplicate	FALSE	FALSE	FALSE	FALSE	FALSE	FALSE	FALSE	FALSE	FALSE
ENSG00000141446	ESCO1	18	19109242	19180845	Euteleostomi	Duplicate	FALSE	FALSE	FALSE	FALSE	FALSE	FALSE	FALSE	FALSE	FALSE
ENSG00000121741	ZMYM2	13	20532810	20665968	Eutheria	Duplicate	FALSE	FALSE	FALSE	FALSE	FALSE	FALSE	FALSE	TRUE	TRUE
ENSG00000137804	NUSAP1	15	41624892	41673248	Chordata	Singleton	FALSE	FALSE	FALSE	FALSE	FALSE	FALSE	FALSE	FALSE	FALSE
ENSG00000197361	FBXL22	15	63889552	63894627	Euteleostomi	Singleton	FALSE	FALSE	FALSE	FALSE	FALSE	FALSE	FALSE	FALSE	FALSE
ENSG00000136918	WDR38	9	127615755	127620160	Chordata	Duplicate	FALSE	FALSE	FALSE	FALSE	FALSE	FALSE	FALSE	FALSE	FALSE
ENSG00000080503	SMARCA2	9	2015342	2193624	Chordata	Duplicate	FALSE	FALSE	FALSE	FALSE	FALSE	FALSE	TRUE	TRUE	TRUE
ENSG00000136942	RPL35	9	127620159	127624260	FungiMetazoa	Singleton	FALSE	FALSE	FALSE	FALSE	FALSE	FALSE	FALSE	FALSE	FALSE
ENSG00000136950	ARPC5L	9	127624409	127640003	Euteleostomi	Duplicate	FALSE	FALSE	FALSE	FALSE	FALSE	FALSE	FALSE	FALSE	FALSE
ENSG00000187792	ZNF70	22	24083769	24093279	Chordata	Singleton	FALSE	FALSE	FALSE	FALSE	FALSE	FALSE	FALSE	FALSE	FALSE
ENSG00000167088	SNRPD1	18	19192228	19210417	FungiMetazoa	Singleton	FALSE	FALSE	FALSE	FALSE	FALSE	FALSE	FALSE	FALSE	FALSE
ENSG00000128218	VPREB3	22	24094930	24096655	Amniota	Duplicate	FALSE	FALSE	FALSE	FALSE	FALSE	FALSE	FALSE	FALSE	FALSE
ENSG00000138592	USP8	15	50716577	50793280	Chordata	Duplicate	FALSE	FALSE	FALSE	FALSE	FALSE	FALSE	FALSE	TRUE	TRUE
ENSG00000179242	CDH4	20	59827482	60515673	Euteleostomi	Duplicate	FALSE	FALSE	FALSE	FALSE	FALSE	FALSE	TRUE	TRUE	TRUE
ENSG00000136935	GOLGA1	9	127640646	127710771	Bilateria	Singleton	FALSE	FALSE	FALSE	FALSE	FALSE	FALSE	FALSE	FALSE	FALSE
ENSG00000169314	C22orf15	22	24105208	24108048	Euteleostomi	Singleton	FALSE	FALSE	FALSE	FALSE	FALSE	FALSE	FALSE	FALSE	FALSE
ENSG00000173281	PPP1R3B	8	8993765	9009084	Bilateria	Duplicate	FALSE	FALSE	FALSE	FALSE	FALSE	FALSE	FALSE	FALSE	FALSE
ENSG00000103657	HERC1	15	63900817	64126141	Bilateria	Duplicate	FALSE	FALSE	FALSE	FALSE	FALSE	FALSE	FALSE	FALSE	FALSE
ENSG00000158201	ABHD3	18	19230858	19284766	Euteleostomi	Duplicate	FALSE	FALSE	FALSE	FALSE	FALSE	FALSE	FALSE	FALSE	FALSE
ENSG00000250479	CHCHD10	22	24108021	24110630	Euteleostomi	Duplicate	FALSE	FALSE	FALSE	FALSE	FALSE	FALSE	FALSE	FALSE	FALSE
ENSG00000124253	PCK1	20	56136136	56141513	Euteleostomi	Duplicate	FALSE	FALSE	FALSE	FALSE	FALSE	FALSE	FALSE	FALSE	FALSE
ENSG00000121743	GJA3	13	20712394	20735188	Euteleostomi	Duplicate	FALSE	FALSE	FALSE	FALSE	FALSE	FALSE	FALSE	FALSE	FALSE
ENSG00000141627	DYM	18	46570039	46987717	Bilateria	Singleton	FALSE	FALSE	FALSE	FALSE	FALSE	FALSE	FALSE	TRUE	FALSE
ENSG00000165474	GJB2	13	20761609	20767037	Amniota	Duplicate	FALSE	FALSE	FALSE	FALSE	FALSE	FALSE	FALSE	FALSE	FALSE
ENSG00000140553	UNC45A	15	91473410	91497323	Euteleostomi	Duplicate	FALSE	FALSE	FALSE	FALSE	FALSE	FALSE	FALSE	FALSE	FALSE
ENSG00000099953	MMP11	22	24110413	24126503	Bilateria	Duplicate	FALSE	FALSE	FALSE	FALSE	FALSE	FALSE	FALSE	FALSE	FALSE
ENSG00000121742	GJB6	13	20796110	20806534	Amniota	Duplicate	FALSE	FALSE	FALSE	FALSE	FALSE	FALSE	FALSE	FALSE	FALSE
ENSG00000173611	SCAI	9	127704887	127905785	Bilateria	Singleton	FALSE	FALSE	FALSE	FALSE	FALSE	FALSE	FALSE	FALSE	FALSE
ENSG00000156261	CCT8	21	30428126	30446118	Euteleostomi	Duplicate	FALSE	FALSE	FALSE	FALSE	FALSE	FALSE	FALSE	FALSE	FALSE
ENSG00000173273	TNKS	8	9413424	9639856	Euteleostomi	Duplicate	FALSE	FALSE	FALSE	FALSE	FALSE	FALSE	FALSE	TRUE	TRUE
ENSG00000130699	TAF4	20	60528525	60640866	Euteleostomi	Duplicate	FALSE	FALSE	FALSE	FALSE	FALSE	FALSE	FALSE	TRUE	TRUE
ENSG00000147852	VLDLR	9	2621834	2660053	Euteleostomi	Duplicate	FALSE	FALSE	FALSE	FALSE	FALSE	FALSE	FALSE	FALSE	FALSE
ENSG00000165475	CRYL1	13	20977806	21099996	Bilateria	Singleton	FALSE	FALSE	FALSE	FALSE	FALSE	FALSE	FALSE	FALSE	FALSE
ENSG00000035664	DAPK2	15	64199235	64364232	Euteleostomi	Duplicate	FALSE	FALSE	FALSE	FALSE	FALSE	FALSE	FALSE	FALSE	FALSE
ENSG00000137806	NDUFAF1	15	41679551	41694717	Bilateria	Singleton	FALSE	FALSE	FALSE	FALSE	FALSE	FALSE	FALSE	FALSE	FALSE
ENSG00000099956	SMARCB1	22	24129150	24176703	FungiMetazoa	Singleton	FALSE	FALSE	FALSE	FALSE	FALSE	FALSE	FALSE	FALSE	FALSE
ENSG00000177576	C18orf32	18	47008028	47013622	Chordata	Singleton	FALSE	FALSE	FALSE	FALSE	FALSE	FALSE	FALSE	FALSE	FALSE
ENSG00000125787	GNRH2	20	3024268	3026393	Eutheria	Singleton	FALSE	FALSE	FALSE	FALSE	FALSE	FALSE	FALSE	FALSE	FALSE
ENSG00000119414	PPP6C	9	127908852	127952218	FungiMetazoa	Singleton	FALSE	FALSE	FALSE	FALSE	FALSE	FALSE	FALSE	TRUE	FALSE
ENSG00000137815	RTF1	15	41700606	41775761	FungiMetazoa	Singleton	FALSE	FALSE	FALSE	FALSE	FALSE	FALSE	FALSE	FALSE	FALSE
ENSG00000101752	MIB1	18	19284918	19450918	Bilateria	Duplicate	FALSE	FALSE	FALSE	FALSE	FALSE	FALSE	FALSE	FALSE	FALSE
ENSG00000124256	ZBP1	20	56178902	56195632	Eutheria	Singleton	FALSE	FALSE	FALSE	FALSE	FALSE	FALSE	FALSE	FALSE	FALSE
ENSG00000166797	FAM96A	15	64364758	64386217	Bilateria	Duplicate	FALSE	FALSE	FALSE	FALSE	FALSE	FALSE	FALSE	FALSE	FALSE
ENSG00000099958	DERL3	22	24176690	24181315	Euteleostomi	Duplicate	FALSE	FALSE	FALSE	FALSE	FALSE	FALSE	FALSE	FALSE	FALSE
ENSG00000168263	KCNV2	9	2717502	2730037	Euteleostomi	Duplicate	FALSE	FALSE	FALSE	FALSE	FALSE	FALSE	FALSE	FALSE	FALSE
ENSG00000215472	RPL17-C18orf32	18	47008051	47017956	Amniota	Duplicate	FALSE	FALSE	FALSE	FALSE	FALSE	FALSE	FALSE	FALSE	FALSE
ENSG00000125901	MRPS26	20	3026591	3028900	Euteleostomi	Singleton	FALSE	FALSE	FALSE	FALSE	FALSE	FALSE	FALSE	FALSE	FALSE
ENSG00000101405	OXT	20	3052266	3053163	Eutheria	Duplicate	FALSE	FALSE	FALSE	FALSE	FALSE	FALSE	FALSE	FALSE	FALSE
ENSG00000149657	LSM14B	20	60697517	60710434	Euteleostomi	Duplicate	FALSE	FALSE	FALSE	FALSE	FALSE	FALSE	FALSE	FALSE	FALSE
ENSG00000170236	USP50	15	50792759	50838905	Chordata	Duplicate	FALSE	FALSE	FALSE	FALSE	FALSE	FALSE	FALSE	FALSE	FALSE
ENSG00000101200	AVP	20	3063202	3065370	Eutheria	Duplicate	FALSE	FALSE	FALSE	FALSE	FALSE	FALSE	FALSE	FALSE	FALSE
ENSG00000136933	RABEPK	9	127962821	127996437	Bilateria	Duplicate	FALSE	FALSE	FALSE	FALSE	FALSE	FALSE	FALSE	FALSE	FALSE
ENSG00000147535	PPAPDC1B	8	38120648	38126761	Euteleostomi	Duplicate	FALSE	FALSE	FALSE	FALSE	FALSE	FALSE	FALSE	FALSE	FALSE
ENSG00000080608	KIAA0020	9	2720469	2844241	FungiMetazoa	Singleton	FALSE	FALSE	FALSE	FALSE	FALSE	FALSE	FALSE	FALSE	FALSE
ENSG00000032742	IFT88	13	21140585	21265503	Bilateria	Singleton	FALSE	FALSE	FALSE	FALSE	FALSE	FALSE	FALSE	FALSE	FALSE
ENSG00000044574	HSPA5	9	127997132	128003609	Bilateria	Duplicate	FALSE	FALSE	FALSE	FALSE	FALSE	FALSE	FALSE	FALSE	FALSE
ENSG00000156265	MAP3K7CL	21	30449792	30548210	Euteleostomi	Singleton	FALSE	FALSE	FALSE	FALSE	FALSE	FALSE	FALSE	FALSE	FALSE
ENSG00000214265	SNURF	15	25200181	25245423	HomoSapiens	Duplicate	FALSE	FALSE	FALSE	FALSE	FALSE	FALSE	FALSE	FALSE	FALSE
ENSG00000124225	PMEPA1	20	56223448	56286592	Euteleostomi	Duplicate	FALSE	FALSE	FALSE	FALSE	FALSE	FALSE	FALSE	FALSE	FALSE
ENSG00000175806	MSRA	8	9911778	10286401	FungiMetazoa	Singleton	FALSE	FALSE	FALSE	FALSE	FALSE	FALSE	FALSE	TRUE	TRUE
ENSG00000172458	IL17D	13	21276266	21297237	Euteleostomi	Duplicate	FALSE	FALSE	FALSE	FALSE	FALSE	FALSE	FALSE	FALSE	FALSE
ENSG00000028528	SNX1	15	64386322	64438289	Euteleostomi	Duplicate	FALSE	FALSE	FALSE	FALSE	FALSE	FALSE	FALSE	FALSE	FALSE
ENSG00000133460	SLC2A11	22	24198890	24228496	HomoSapiens	Duplicate	FALSE	FALSE	FALSE	FALSE	FALSE	FALSE	FALSE	FALSE	FALSE
ENSG00000092439	TRPM7	15	50844670	50979012	Euteleostomi	Duplicate	FALSE	FALSE	FALSE	FALSE	FALSE	FALSE	FALSE	TRUE	TRUE
ENSG00000169762	TAPT1	4	16162128	16229033	FungiMetazoa	Singleton	FALSE	FALSE	FALSE	FALSE	FALSE	FALSE	FALSE	FALSE	FALSE
ENSG00000150456	N6AMT2	13	21302870	21348097	FungiMetazoa	Singleton	FALSE	FALSE	FALSE	FALSE	FALSE	FALSE	FALSE	FALSE	FALSE
ENSG00000101182	PSMA7	20	60711791	60718496	Euteleostomi	Duplicate	FALSE	FALSE	FALSE	FALSE	FALSE	FALSE	FALSE	FALSE	FALSE
ENSG00000114062	UBE3A	15	25582381	25684128	Bilateria	Duplicate	FALSE	FALSE	FALSE	FALSE	FALSE	FALSE	FALSE	FALSE	FALSE
ENSG00000156273	BACH1	21	30566392	31003071	Euteleostomi	Duplicate	FALSE	FALSE	FALSE	FALSE	FALSE	FALSE	FALSE	TRUE	FALSE
ENSG00000124237	C20orf85	20	56725960	56736206	Chordata	Singleton	FALSE	FALSE	FALSE	FALSE	FALSE	FALSE	FALSE	FALSE	FALSE
ENSG00000080298	RFX3	9	3218297	3526004	Chordata	Duplicate	FALSE	FALSE	FALSE	FALSE	FALSE	FALSE	FALSE	FALSE	TRUE
ENSG00000100979	PLTP	20	44527399	44540794	Euteleostomi	Duplicate	FALSE	FALSE	FALSE	FALSE	FALSE	FALSE	FALSE	TRUE	FALSE
ENSG00000137825	ITPKA	15	41785591	41795747	Chordata	Duplicate	FALSE	FALSE	FALSE	FALSE	FALSE	FALSE	FALSE	FALSE	FALSE
ENSG00000124227	ANKRD60	20	56793551	56803709	Chordata	Singleton	FALSE	FALSE	FALSE	FALSE	FALSE	FALSE	FALSE	FALSE	FALSE
ENSG00000132953	XPO4	13	21351469	21477187	Bilateria	Singleton	FALSE	FALSE	FALSE	FALSE	FALSE	FALSE	FALSE	FALSE	FALSE
ENSG00000185019	UBOX5	20	3088219	3140842	Bilateria	Singleton	FALSE	FALSE	FALSE	FALSE	FALSE	FALSE	FALSE	FALSE	FALSE
ENSG00000203286		9	3452305	3469181	Simiiformes	Duplicate	FALSE	FALSE	FALSE	FALSE	FALSE	FALSE	FALSE	FALSE	FALSE
ENSG00000123908	AGO2	8	141541264	141645718	Euteleostomi	Duplicate	FALSE	FALSE	FALSE	FALSE	FALSE	FALSE	FALSE	TRUE	FALSE
ENSG00000187954	CYHR1	8	145674965	145691060	Bilateria	Singleton	FALSE	FALSE	FALSE	FALSE	FALSE	FALSE	FALSE	FALSE	FALSE
ENSG00000240972	MIF	22	24236191	24237414	Bilateria	Singleton	FALSE	FALSE	FALSE	FALSE	FALSE	FALSE	FALSE	FALSE	FALSE
ENSG00000141448	GATA6	18	19749404	19782491	Euteleostomi	Duplicate	FALSE	FALSE	FALSE	FALSE	FALSE	FALSE	FALSE	FALSE	FALSE
ENSG00000215251	FASTKD5	20	3127165	3140543	Bilateria	Singleton	FALSE	FALSE	FALSE	FALSE	FALSE	FALSE	FALSE	FALSE	FALSE
ENSG00000062524	LTK	15	41795836	41806085	Euteleostomi	Duplicate	FALSE	FALSE	FALSE	FALSE	FALSE	FALSE	FALSE	FALSE	FALSE
ENSG00000133433	GSTT2B	22	24299601	24303373	HomoSapiens	Duplicate	TRUE	TRUE	TRUE	FALSE	FALSE	FALSE	FALSE	FALSE	FALSE
ENSG00000088899		20	3143263	3154192	Euteleostomi	Duplicate	FALSE	FALSE	FALSE	FALSE	FALSE	FALSE	FALSE	FALSE	FALSE
ENSG00000212710	CTAGE1	18	19993564	19997878	Simiiformes	Duplicate	FALSE	FALSE	FALSE	FALSE	FALSE	FALSE	FALSE	FALSE	FALSE
ENSG00000107249	GLIS3	9	3824127	4348392	Euteleostomi	Duplicate	FALSE	FALSE	FALSE	FALSE	FALSE	FALSE	FALSE	FALSE	TRUE
ENSG00000150457	LATS2	13	21547171	21635686	Euteleostomi	Duplicate	FALSE	FALSE	FALSE	FALSE	FALSE	FALSE	FALSE	FALSE	FALSE
ENSG00000099974	DDTL	22	24309089	24314721	Simiiformes	Duplicate	FALSE	TRUE	FALSE	TRUE	FALSE	TRUE	FALSE	FALSE	FALSE
ENSG00000184647	PRSS55	8	10383056	10411676	Eutheria	Duplicate	FALSE	FALSE	FALSE	FALSE	FALSE	FALSE	FALSE	FALSE	FALSE
ENSG00000198171	DDRGK1	20	3170996	3185331	Bilateria	Singleton	FALSE	FALSE	FALSE	FALSE	FALSE	FALSE	FALSE	FALSE	FALSE
ENSG00000099977	DDT	22	24313554	24322660	Simiiformes	Duplicate	FALSE	TRUE	FALSE	TRUE	FALSE	FALSE	FALSE	FALSE	FALSE
ENSG00000184402	SS18L1	20	60718822	60757540	Euteleostomi	Duplicate	FALSE	FALSE	FALSE	FALSE	FALSE	FALSE	FALSE	FALSE	FALSE
ENSG00000150459	SAP18	13	21714653	21723221	Bilateria	Singleton	FALSE	FALSE	FALSE	FALSE	FALSE	FALSE	FALSE	FALSE	FALSE
ENSG00000145321	GC	4	72607410	72669758	Euteleostomi	Duplicate	FALSE	FALSE	FALSE	FALSE	FALSE	FALSE	FALSE	FALSE	FALSE
ENSG00000183638	RP1L1	8	10463859	10569697	Euteleostomi	Duplicate	FALSE	FALSE	FALSE	FALSE	FALSE	FALSE	FALSE	FALSE	FALSE
ENSG00000099984	GSTT2	22	24322339	24326106	HomoSapiens	Duplicate	TRUE	TRUE	FALSE	FALSE	FALSE	FALSE	FALSE	FALSE	FALSE
ENSG00000171060	C8orf74	8	10530147	10558103	Chordata	Singleton	FALSE	FALSE	FALSE	FALSE	FALSE	FALSE	FALSE	FALSE	FALSE
ENSG00000171189	GRIK1	21	30909254	31312351	Euteleostomi	Duplicate	FALSE	FALSE	FALSE	FALSE	FALSE	FALSE	FALSE	TRUE	TRUE
ENSG00000125877	ITPA	20	3189514	3204516	FungiMetazoa	Singleton	FALSE	FALSE	FALSE	FALSE	FALSE	FALSE	FALSE	FALSE	FALSE
ENSG00000165219	GAPVD1	9	128024073	128129486	Bilateria	Duplicate	FALSE	FALSE	FALSE	FALSE	FALSE	FALSE	FALSE	FALSE	FALSE
ENSG00000101670	LIPG	18	47087069	47119272	Euteleostomi	Duplicate	FALSE	FALSE	FALSE	FALSE	FALSE	FALSE	FALSE	FALSE	FALSE
ENSG00000165480	SKA3	13	21727734	21750741	Euteleostomi	Singleton	FALSE	FALSE	FALSE	FALSE	FALSE	FALSE	FALSE	TRUE	TRUE
ENSG00000106688	SLC1A1	9	4490444	4587469	Euteleostomi	Duplicate	FALSE	FALSE	FALSE	FALSE	FALSE	FALSE	FALSE	TRUE	TRUE
ENSG00000172007	RAB33B	4	140374386	140397763	Euteleostomi	Duplicate	FALSE	FALSE	FALSE	FALSE	FALSE	FALSE	FALSE	FALSE	FALSE
ENSG00000101773	RBBP8	18	20378224	20606451	Euteleostomi	Duplicate	FALSE	FALSE	FALSE	FALSE	FALSE	FALSE	TRUE	FALSE	TRUE
ENSG00000138600	SPPL2A	15	50999506	51058005	Euteleostomi	Duplicate	FALSE	FALSE	FALSE	FALSE	FALSE	FALSE	FALSE	FALSE	FALSE
ENSG00000184508	HDDC3	15	91474148	91475799	Bilateria	Singleton	FALSE	FALSE	FALSE	FALSE	FALSE	FALSE	FALSE	FALSE	FALSE
ENSG00000124209	RAB22A	20	56884752	56942563	Euteleostomi	Duplicate	FALSE	FALSE	FALSE	FALSE	FALSE	FALSE	FALSE	FALSE	FALSE
ENSG00000147548	WHSC1L1	8	38127215	38239790	Euteleostomi	Duplicate	FALSE	FALSE	FALSE	FALSE	FALSE	FALSE	TRUE	TRUE	FALSE
ENSG00000157734	SNX22	15	64443914	64449680	Euteleostomi	Duplicate	FALSE	FALSE	FALSE	FALSE	FALSE	FALSE	FALSE	FALSE	FALSE
ENSG00000185015	CA13	8	86132816	86196302	Tetrapoda	Duplicate	FALSE	FALSE	FALSE	FALSE	FALSE	FALSE	FALSE	FALSE	FALSE
ENSG00000156282	CLDN17	21	31538241	31538971	Amniota	Duplicate	FALSE	FALSE	FALSE	FALSE	FALSE	FALSE	FALSE	FALSE	FALSE
ENSG00000173141	MRP63	13	21750784	21753223	Euteleostomi	Singleton	FALSE	FALSE	FALSE	FALSE	FALSE	FALSE	FALSE	FALSE	FALSE
ENSG00000156284	CLDN8	21	31586324	31588391	Amniota	Duplicate	FALSE	FALSE	FALSE	FALSE	FALSE	FALSE	FALSE	FALSE	FALSE
ENSG00000188694	KRTAP24-1	21	31653629	31655276	Eutheria	Singleton	FALSE	FALSE	FALSE	FALSE	FALSE	FALSE	FALSE	FALSE	FALSE
ENSG00000167702	KIFC2	8	145691426	145699585	Euteleostomi	Duplicate	FALSE	FALSE	FALSE	FALSE	FALSE	FALSE	FALSE	FALSE	FALSE
ENSG00000166965	RCCD1	15	91498100	91506349	Bilateria	Duplicate	FALSE	FALSE	FALSE	FALSE	FALSE	FALSE	FALSE	FALSE	FALSE
ENSG00000197683	KRTAP26-1	21	31691452	31692607	Mammalia	Singleton	FALSE	FALSE	FALSE	FALSE	FALSE	FALSE	FALSE	FALSE	FALSE
ENSG00000166794	PPIB	15	64448011	64455404	Euteleostomi	Duplicate	FALSE	FALSE	FALSE	FALSE	FALSE	FALSE	FALSE	FALSE	FALSE
ENSG00000206107	KRTAP27-1	21	31709331	31710012	Eutheria	Singleton	FALSE	FALSE	FALSE	FALSE	FALSE	FALSE	FALSE	FALSE	FALSE
ENSG00000186980	KRTAP23-1	21	31720717	31720924	Hominoidea	Singleton	FALSE	FALSE	FALSE	FALSE	FALSE	FALSE	FALSE	FALSE	FALSE
ENSG00000182816	KRTAP13-2	21	31743709	31744557	Hominoidea	Duplicate	FALSE	FALSE	FALSE	FALSE	FALSE	FALSE	FALSE	FALSE	FALSE
ENSG00000145391	SETD7	4	140417095	140527853	Euteleostomi	Singleton	FALSE	FALSE	FALSE	FALSE	FALSE	FALSE	FALSE	FALSE	FALSE
ENSG00000198390	KRTAP13-1	21	31768392	31769136	Hominoidea	Duplicate	FALSE	FALSE	FALSE	FALSE	FALSE	FALSE	FALSE	FALSE	FALSE
ENSG00000171044	XKR6	8	10753555	11058875	Euteleostomi	Duplicate	FALSE	FALSE	FALSE	FALSE	FALSE	FALSE	FALSE	FALSE	FALSE
ENSG00000186971	KRTAP13-4	21	31802572	31803216	Simiiformes	Duplicate	FALSE	FALSE	FALSE	FALSE	FALSE	FALSE	FALSE	FALSE	FALSE
ENSG00000186970	KRTAP15-1	21	31812597	31813070	Eutheria	Duplicate	FALSE	FALSE	FALSE	FALSE	FALSE	FALSE	FALSE	FALSE	FALSE
ENSG00000170006	TMEM154	4	153539784	153601317	Amniota	Singleton	FALSE	FALSE	FALSE	FALSE	FALSE	FALSE	FALSE	FALSE	FALSE
ENSG00000180776	ZDHHC20	13	21950263	22033509	Euteleostomi	Duplicate	FALSE	FALSE	FALSE	FALSE	FALSE	FALSE	FALSE	TRUE	TRUE
ENSG00000186965	KRTAP19-2	21	31859362	31859755	Hominidae	Singleton	FALSE	FALSE	FALSE	FALSE	FALSE	FALSE	FALSE	FALSE	FALSE
ENSG00000103932	RPAP1	15	41809374	41836467	FungiMetazoa	Singleton	FALSE	FALSE	FALSE	FALSE	FALSE	FALSE	FALSE	FALSE	FALSE
ENSG00000124164	VAPB	20	56964178	57026157	Euteleostomi	Duplicate	FALSE	FALSE	FALSE	FALSE	FALSE	FALSE	FALSE	FALSE	FALSE
ENSG00000244025	KRTAP19-3	21	31863782	31864275	HomoPanGorilla	Singleton	FALSE	FALSE	FALSE	FALSE	FALSE	FALSE	FALSE	FALSE	FALSE
ENSG00000101181	MTG2	20	60758085	60778624	Bilateria	Duplicate	FALSE	FALSE	FALSE	FALSE	FALSE	FALSE	FALSE	FALSE	FALSE
ENSG00000186977	KRTAP19-5	21	31873975	31874435	Hominoidea	Singleton	FALSE	FALSE	FALSE	FALSE	FALSE	FALSE	FALSE	FALSE	FALSE
ENSG00000244362	KRTAP19-7	21	31933194	31933633	Hominoidea	Singleton	FALSE	FALSE	FALSE	FALSE	FALSE	FALSE	FALSE	FALSE	FALSE
ENSG00000206106	KRTAP22-2	21	31962424	31962716	Catarrhini	Singleton	FALSE	FALSE	FALSE	FALSE	FALSE	FALSE	FALSE	FALSE	FALSE
ENSG00000169989	TIGD4	4	153690506	153700916	Sarcopterygii	Duplicate	FALSE	FALSE	FALSE	FALSE	FALSE	FALSE	FALSE	FALSE	FALSE
ENSG00000106686	SPATA6L	9	4553386	4666674	Euteleostomi	Duplicate	FALSE	FALSE	FALSE	FALSE	FALSE	FALSE	FALSE	FALSE	FALSE
ENSG00000145348	TBCK	4	106962756	107242652	FungiMetazoa	Singleton	FALSE	FALSE	FALSE	FALSE	FALSE	FALSE	TRUE	TRUE	TRUE
ENSG00000186924	KRTAP22-1	21	31973414	31973612	Catarrhini	Singleton	FALSE	FALSE	FALSE	FALSE	FALSE	FALSE	FALSE	FALSE	FALSE
ENSG00000099991	CABIN1	22	24407642	24574596	Chordata	Singleton	FALSE	FALSE	FALSE	FALSE	FALSE	FALSE	FALSE	FALSE	FALSE
ENSG00000244624	KRTAP20-1	21	31988750	31989003	Hominoidea	Singleton	FALSE	FALSE	FALSE	FALSE	FALSE	FALSE	FALSE	FALSE	FALSE
ENSG00000206105	KRTAP20-4	21	31992946	31993169	HomoPanGorilla	Singleton	FALSE	FALSE	FALSE	FALSE	FALSE	FALSE	FALSE	FALSE	FALSE
ENSG00000088836	SLC4A11	20	3208063	3219836	Bilateria	Duplicate	FALSE	FALSE	FALSE	FALSE	FALSE	FALSE	FALSE	FALSE	FALSE
ENSG00000206104	KRTAP20-3	21	32015183	32015455	Hominoidea	Singleton	FALSE	FALSE	FALSE	FALSE	FALSE	FALSE	FALSE	FALSE	FALSE
ENSG00000206190	ATP10A	15	25922420	26110317	Chordata	Duplicate	FALSE	FALSE	FALSE	FALSE	FALSE	FALSE	FALSE	TRUE	TRUE
ENSG00000104643	MTMR9	8	11141925	11185646	Bilateria	Duplicate	FALSE	FALSE	FALSE	FALSE	FALSE	FALSE	FALSE	FALSE	FALSE
ENSG00000187026	KRTAP21-2	21	32119112	32119551	Catarrhini	Singleton	FALSE	FALSE	FALSE	FALSE	FALSE	FALSE	FALSE	FALSE	FALSE
ENSG00000165487	MICU2	13	22066836	22178353	Euteleostomi	Duplicate	FALSE	FALSE	FALSE	FALSE	FALSE	FALSE	FALSE	FALSE	FALSE
ENSG00000183640	KRTAP8-1	21	32185016	32185570	Eutheria	Singleton	FALSE	FALSE	FALSE	FALSE	FALSE	FALSE	FALSE	FALSE	FALSE
ENSG00000164113	ADAD1	4	123300121	123350957	Euteleostomi	Duplicate	FALSE	FALSE	FALSE	FALSE	FALSE	FALSE	FALSE	FALSE	FALSE
ENSG00000182591	KRTAP11-1	21	32252966	32253874	Mammalia	Singleton	FALSE	FALSE	FALSE	FALSE	FALSE	FALSE	FALSE	FALSE	FALSE
ENSG00000206102	KRTAP19-8	21	32410478	32410795	HomoPanGorilla	Singleton	FALSE	FALSE	FALSE	FALSE	FALSE	FALSE	FALSE	FALSE	FALSE
ENSG00000198901	PRC1	15	91509270	91538859	Bilateria	Singleton	FALSE	FALSE	FALSE	FALSE	FALSE	FALSE	FALSE	FALSE	FALSE
ENSG00000164144	ARFIP1	4	153701089	153839615	Euteleostomi	Duplicate	FALSE	FALSE	FALSE	FALSE	FALSE	FALSE	FALSE	FALSE	FALSE
ENSG00000151615	POU4F2	4	147560045	147563626	Euteleostomi	Duplicate	FALSE	FALSE	FALSE	FALSE	FALSE	FALSE	FALSE	FALSE	FALSE
ENSG00000205808	PPAPDC2	9	4662298	4665256	Euteleostomi	Duplicate	FALSE	FALSE	FALSE	FALSE	FALSE	FALSE	FALSE	FALSE	FALSE
ENSG00000167315	ACAA2	18	47309869	47340330	Bilateria	Duplicate	FALSE	FALSE	FALSE	FALSE	FALSE	FALSE	FALSE	FALSE	FALSE
ENSG00000198768	APCDD1L	20	57034157	57090187	Euteleostomi	Duplicate	FALSE	FALSE	FALSE	FALSE	FALSE	FALSE	FALSE	FALSE	FALSE
ENSG00000183090	FREM3	4	144498455	144621828	Euteleostomi	Duplicate	FALSE	FALSE	FALSE	FALSE	FALSE	FALSE	FALSE	TRUE	TRUE
ENSG00000102678	FGF9	13	22245522	22278637	Euteleostomi	Duplicate	FALSE	FALSE	FALSE	FALSE	FALSE	FALSE	FALSE	FALSE	FALSE
ENSG00000085871	MGST2	4	140586922	140661899	Euteleostomi	Duplicate	FALSE	FALSE	FALSE	FALSE	FALSE	FALSE	FALSE	FALSE	FALSE
ENSG00000106993	CDC37L1	9	4679559	4708398	Euteleostomi	Duplicate	FALSE	FALSE	FALSE	FALSE	FALSE	FALSE	FALSE	FALSE	FALSE
ENSG00000099994	SUSD2	22	24577227	24585078	Chordata	Duplicate	FALSE	FALSE	FALSE	FALSE	FALSE	FALSE	FALSE	FALSE	FALSE
ENSG00000169744	LDB2	4	16503164	16900432	Bilateria	Duplicate	FALSE	FALSE	FALSE	FALSE	FALSE	FALSE	FALSE	TRUE	FALSE
ENSG00000169118	CSNK1G1	15	64457716	64648442	HomoSapiens	Duplicate	FALSE	FALSE	FALSE	FALSE	FALSE	FALSE	FALSE	TRUE	TRUE
ENSG00000156299	TIAM1	21	32490734	32932290	Euteleostomi	Duplicate	FALSE	FALSE	FALSE	FALSE	FALSE	FALSE	FALSE	TRUE	FALSE
ENSG00000081014	AP4E1	15	51200869	51298097	Bilateria	Duplicate	FALSE	FALSE	FALSE	FALSE	FALSE	FALSE	FALSE	FALSE	FALSE
ENSG00000102683	SGCG	13	23755091	23899304	Euteleostomi	Duplicate	FALSE	FALSE	FALSE	FALSE	FALSE	FALSE	FALSE	FALSE	FALSE
ENSG00000101180	HRH3	20	60790026	60795323	Euteleostomi	Duplicate	FALSE	FALSE	FALSE	FALSE	FALSE	FALSE	FALSE	FALSE	FALSE
ENSG00000119487	MAPKAP1	9	128199672	128469513	Bilateria	Singleton	FALSE	FALSE	FALSE	FALSE	FALSE	FALSE	FALSE	FALSE	FALSE
ENSG00000137473	TTC29	4	147627790	147867034	Chordata	Singleton	FALSE	FALSE	FALSE	FALSE	FALSE	FALSE	FALSE	FALSE	TRUE
ENSG00000120251	GRIA2	4	158125334	158287227	Euteleostomi	Duplicate	FALSE	FALSE	FALSE	FALSE	FALSE	FALSE	FALSE	FALSE	FALSE
ENSG00000147853	AK3	9	4711155	4742043	Euteleostomi	Duplicate	FALSE	FALSE	FALSE	FALSE	FALSE	FALSE	FALSE	FALSE	FALSE
ENSG00000196782	MAML3	4	140637907	141075338	Euteleostomi	Duplicate	FALSE	FALSE	FALSE	FALSE	FALSE	FALSE	FALSE	TRUE	TRUE
ENSG00000160973	FOXH1	8	145698795	145701718	Chordata	Duplicate	FALSE	FALSE	FALSE	FALSE	FALSE	FALSE	FALSE	FALSE	FALSE
ENSG00000197465	GYPE	4	144792020	144826716	HomoPanGorilla	Duplicate	TRUE	TRUE	FALSE	FALSE	FALSE	FALSE	FALSE	FALSE	FALSE
ENSG00000073067	CYP2W1	7	1022835	1029276	Euteleostomi	Singleton	FALSE	FALSE	FALSE	FALSE	FALSE	FALSE	FALSE	FALSE	FALSE
ENSG00000166206	GABRB3	15	26788693	27184686	Euteleostomi	Duplicate	FALSE	FALSE	FALSE	FALSE	FALSE	FALSE	FALSE	FALSE	TRUE
ENSG00000183578	TNFAIP8L3	15	51348795	51397473	Euteleostomi	Duplicate	FALSE	FALSE	FALSE	FALSE	FALSE	FALSE	FALSE	FALSE	FALSE
ENSG00000167306	MYO5B	18	47349183	47721463	Euteleostomi	Duplicate	FALSE	FALSE	FALSE	FALSE	FALSE	FALSE	TRUE	TRUE	TRUE
ENSG00000099998	GGT5	22	24615622	24641110	Chordata	Duplicate	FALSE	FALSE	FALSE	FALSE	FALSE	FALSE	FALSE	FALSE	FALSE
ENSG00000137460	FHDC1	4	153857504	153900848	Chordata	Duplicate	FALSE	FALSE	FALSE	FALSE	FALSE	FALSE	FALSE	FALSE	FALSE
ENSG00000166803	KIAA0101	15	64657193	64679886	Euteleostomi	Singleton	FALSE	FALSE	FALSE	FALSE	FALSE	FALSE	FALSE	TRUE	FALSE
ENSG00000142168	SOD1	21	33031935	33041244	Bilateria	Duplicate	FALSE	FALSE	FALSE	FALSE	FALSE	FALSE	FALSE	FALSE	FALSE
ENSG00000146540	C7orf50	7	1036622	1177896	Chordata	Singleton	FALSE	FALSE	FALSE	FALSE	FALSE	FALSE	TRUE	TRUE	TRUE
ENSG00000120158	RCL1	9	4792869	4885917	Bilateria	Duplicate	FALSE	FALSE	FALSE	FALSE	FALSE	FALSE	FALSE	FALSE	FALSE
ENSG00000184056	VPS33B	15	91541646	91565833	Bilateria	Duplicate	FALSE	FALSE	FALSE	FALSE	FALSE	FALSE	FALSE	FALSE	FALSE
ENSG00000160972	PPP1R16A	8	145703352	145727504	Euteleostomi	Duplicate	FALSE	FALSE	FALSE	FALSE	FALSE	FALSE	FALSE	FALSE	FALSE
ENSG00000153130	SCOC	4	141178440	141306880	Bilateria	Singleton	FALSE	FALSE	FALSE	FALSE	FALSE	FALSE	FALSE	FALSE	FALSE
ENSG00000130703	OSBPL2	20	60813580	60871268	Euteleostomi	Duplicate	FALSE	FALSE	FALSE	FALSE	FALSE	FALSE	FALSE	TRUE	TRUE
ENSG00000179934	CCR8	3	39371197	39375171	Sarcopterygii	Duplicate	TRUE	FALSE	FALSE	FALSE	FALSE	FALSE	FALSE	FALSE	FALSE
ENSG00000151835	SACS	13	23902965	24007841	Euteleostomi	Singleton	FALSE	FALSE	FALSE	FALSE	FALSE	FALSE	FALSE	FALSE	FALSE
ENSG00000140006	WDR89	14	64063757	64108579	FungiMetazoa	Singleton	FALSE	FALSE	FALSE	FALSE	FALSE	FALSE	FALSE	FALSE	FALSE
ENSG00000164849	GPR146	7	1084212	1098897	Euteleostomi	Duplicate	FALSE	FALSE	FALSE	FALSE	FALSE	FALSE	FALSE	FALSE	FALSE
ENSG00000250361	GYPB	4	144917257	145061844	HomoPanGorilla	Duplicate	FALSE	TRUE	FALSE	FALSE	FALSE	FALSE	FALSE	FALSE	FALSE
ENSG00000126821	SGPP1	14	64150932	64194757	Chordata	Duplicate	FALSE	FALSE	FALSE	FALSE	FALSE	FALSE	FALSE	FALSE	FALSE
ENSG00000144659	SLC25A38	3	39424839	39438842	FungiMetazoa	Singleton	FALSE	FALSE	FALSE	FALSE	FALSE	FALSE	FALSE	FALSE	FALSE
ENSG00000109654	TRIM2	4	154073494	154260472	Euteleostomi	Duplicate	FALSE	FALSE	FALSE	FALSE	FALSE	FALSE	FALSE	TRUE	TRUE
ENSG00000088854	C20orf194	20	3229951	3388272	Chordata	Singleton	FALSE	FALSE	FALSE	FALSE	FALSE	FALSE	FALSE	TRUE	TRUE
ENSG00000132164	SLC6A11	3	10857885	10982419	Euteleostomi	Duplicate	FALSE	FALSE	FALSE	FALSE	FALSE	FALSE	FALSE	FALSE	FALSE
ENSG00000164125	FAM198B	4	159045626	159094470	Euteleostomi	Duplicate	FALSE	FALSE	FALSE	FALSE	FALSE	FALSE	FALSE	FALSE	FALSE
ENSG00000134508	CABLES1	18	20714528	20840431	Euteleostomi	Duplicate	FALSE	FALSE	FALSE	FALSE	FALSE	FALSE	FALSE	FALSE	FALSE
ENSG00000168028	RPSA	3	39448180	39454033	HomoPanGorilla	Duplicate	FALSE	FALSE	FALSE	FALSE	FALSE	FALSE	FALSE	FALSE	FALSE
ENSG00000156304	SCAF4	21	33043346	33104388	Euteleostomi	Duplicate	FALSE	FALSE	FALSE	FALSE	FALSE	FALSE	FALSE	FALSE	FALSE
ENSG00000177710	SLC35G5	8	11188397	11189717	HomoSapiens	Duplicate	TRUE	FALSE	FALSE	FALSE	FALSE	FALSE	FALSE	FALSE	FALSE
ENSG00000127863	TNFRSF19	13	24144509	24250232	Euteleostomi	Duplicate	FALSE	FALSE	FALSE	FALSE	FALSE	FALSE	FALSE	FALSE	FALSE
ENSG00000109471	IL2	4	123372625	123377880	Theria	Singleton	FALSE	FALSE	FALSE	FALSE	FALSE	FALSE	FALSE	FALSE	FALSE
ENSG00000100014	SPECC1L	22	24666786	24813708	HomoSapiens	Duplicate	FALSE	FALSE	FALSE	FALSE	FALSE	FALSE	FALSE	FALSE	FALSE
ENSG00000167081	PBX3	9	128509624	128729656	Euteleostomi	Duplicate	FALSE	FALSE	FALSE	FALSE	FALSE	FALSE	FALSE	FALSE	TRUE
ENSG00000100982	PCIF1	20	44563267	44576662	Bilateria	Singleton	FALSE	FALSE	FALSE	FALSE	FALSE	FALSE	FALSE	FALSE	FALSE
ENSG00000154319	FAM167A	8	11278972	11332224	Euteleostomi	Duplicate	FALSE	FALSE	FALSE	FALSE	FALSE	FALSE	FALSE	TRUE	FALSE
ENSG00000137869	CYP19A1	15	51500254	51630807	Euteleostomi	Singleton	FALSE	FALSE	FALSE	FALSE	FALSE	FALSE	FALSE	TRUE	TRUE
ENSG00000133742	CA1	8	86239837	86291243	Tetrapoda	Duplicate	FALSE	FALSE	FALSE	FALSE	FALSE	FALSE	FALSE	FALSE	FALSE
ENSG00000164850	GPER1	7	1121844	1133451	Euteleostomi	Duplicate	FALSE	FALSE	FALSE	FALSE	FALSE	FALSE	FALSE	FALSE	FALSE
ENSG00000151617	EDNRA	4	148402069	148466106	Euteleostomi	Duplicate	FALSE	FALSE	FALSE	FALSE	FALSE	FALSE	FALSE	FALSE	FALSE
ENSG00000096968	JAK2	9	4985033	5128183	Euteleostomi	Duplicate	FALSE	FALSE	FALSE	FALSE	FALSE	FALSE	TRUE	TRUE	FALSE
ENSG00000122547	EEPD1	7	36192758	36341152	Chordata	Singleton	FALSE	FALSE	FALSE	FALSE	FALSE	FALSE	FALSE	FALSE	FALSE
ENSG00000027001	MIPEP	13	24304328	24463558	FungiMetazoa	Singleton	FALSE	FALSE	FALSE	FALSE	FALSE	FALSE	TRUE	FALSE	FALSE
ENSG00000121211	MND1	4	154265801	154336270	FungiMetazoa	Singleton	FALSE	FALSE	FALSE	FALSE	FALSE	FALSE	FALSE	FALSE	FALSE
ENSG00000103671	TRIP4	15	64679947	64747502	Bilateria	Singleton	FALSE	FALSE	FALSE	FALSE	FALSE	FALSE	FALSE	FALSE	FALSE
ENSG00000138684	IL21	4	123533783	123542224	Amniota	Singleton	FALSE	FALSE	FALSE	FALSE	FALSE	FALSE	FALSE	FALSE	FALSE
ENSG00000178381	ZFAND2A	7	1191707	1200395	Tetrapoda	Duplicate	FALSE	FALSE	FALSE	FALSE	FALSE	FALSE	FALSE	TRUE	TRUE
ENSG00000136573	BLK	8	11351510	11422113	Euteleostomi	Duplicate	FALSE	FALSE	FALSE	FALSE	FALSE	FALSE	FALSE	FALSE	FALSE
ENSG00000092445	TYRO3	15	41849873	41871536	Euteleostomi	Duplicate	FALSE	FALSE	FALSE	FALSE	FALSE	FALSE	FALSE	FALSE	FALSE
ENSG00000164124	TMEM144	4	159122756	159176563	Bilateria	Singleton	FALSE	FALSE	FALSE	FALSE	FALSE	FALSE	FALSE	FALSE	FALSE
ENSG00000153132	CLGN	4	141309609	141349122	Euteleostomi	Duplicate	FALSE	FALSE	FALSE	FALSE	FALSE	FALSE	FALSE	FALSE	FALSE
ENSG00000142149	HUNK	21	33245628	33416946	Bilateria	Duplicate	FALSE	FALSE	FALSE	FALSE	FALSE	FALSE	FALSE	TRUE	TRUE
ENSG00000198026	ZNF335	20	44577292	44600833	Euteleostomi	Singleton	FALSE	FALSE	FALSE	FALSE	FALSE	FALSE	FALSE	FALSE	FALSE
ENSG00000181004	BBS12	4	123653857	123666098	Euteleostomi	Singleton	FALSE	FALSE	FALSE	FALSE	FALSE	FALSE	FALSE	FALSE	FALSE
ENSG00000205863	C1QTNF9B	13	24465238	24476794	HomoPanGorilla	Duplicate	FALSE	FALSE	FALSE	FALSE	FALSE	FALSE	FALSE	FALSE	FALSE
ENSG00000170004	CHD3	17	7788124	7816078	Euteleostomi	Duplicate	FALSE	FALSE	FALSE	FALSE	FALSE	FALSE	FALSE	FALSE	FALSE
ENSG00000004660	CAMKK1	17	3763609	3798185	Euteleostomi	Duplicate	FALSE	FALSE	FALSE	FALSE	FALSE	FALSE	FALSE	TRUE	TRUE
ENSG00000157103	SLC6A1	3	11034410	11080933	Bilateria	Duplicate	FALSE	FALSE	FALSE	FALSE	FALSE	FALSE	FALSE	FALSE	FALSE
ENSG00000120210	INSL6	9	5131979	5185668	Eutheria	Singleton	FALSE	FALSE	FALSE	FALSE	FALSE	FALSE	FALSE	FALSE	FALSE
ENSG00000180357	ZNF609	15	64752941	64978264	Euteleostomi	Duplicate	FALSE	FALSE	FALSE	FALSE	FALSE	FALSE	FALSE	FALSE	TRUE
ENSG00000159055	MIS18A	21	33640530	33651380	Euteleostomi	Singleton	FALSE	FALSE	FALSE	FALSE	FALSE	FALSE	FALSE	FALSE	FALSE
ENSG00000100024	UPB1	22	24863206	24924358	Bilateria	Singleton	FALSE	FALSE	FALSE	FALSE	FALSE	FALSE	FALSE	FALSE	FALSE
ENSG00000120211	INSL4	9	5231419	5235304	Simiiformes	Singleton	FALSE	FALSE	FALSE	FALSE	FALSE	FALSE	FALSE	FALSE	FALSE
ENSG00000138685	FGF2	4	123747863	123819391	Euteleostomi	Duplicate	FALSE	FALSE	FALSE	FALSE	FALSE	FALSE	FALSE	FALSE	FALSE
ENSG00000130706	ADRM1	20	60877149	60883918	Bilateria	Singleton	FALSE	FALSE	FALSE	FALSE	FALSE	FALSE	FALSE	FALSE	FALSE
ENSG00000136574	GATA4	8	11534468	11617511	Euteleostomi	Duplicate	FALSE	FALSE	FALSE	FALSE	FALSE	FALSE	FALSE	FALSE	TRUE
ENSG00000196814	MVB12B	9	129089128	129269320	Euteleostomi	Duplicate	FALSE	FALSE	FALSE	FALSE	FALSE	FALSE	FALSE	TRUE	FALSE
ENSG00000186417	GLDN	15	51633826	51700210	Euteleostomi	Duplicate	FALSE	FALSE	FALSE	FALSE	FALSE	FALSE	FALSE	FALSE	FALSE
ENSG00000172361	CCDC11	18	47753563	47792892	Chordata	Singleton	FALSE	FALSE	FALSE	FALSE	FALSE	FALSE	FALSE	FALSE	FALSE
ENSG00000151552	QDPR	4	17461884	17513857	Bilateria	Singleton	FALSE	FALSE	FALSE	FALSE	FALSE	FALSE	FALSE	FALSE	FALSE
ENSG00000107014	RLN2	9	5299868	5304969	Simiiformes	Duplicate	FALSE	FALSE	FALSE	FALSE	FALSE	FALSE	FALSE	FALSE	FALSE
ENSG00000170262	MRAP	21	33664124	33687095	Euteleostomi	Singleton	FALSE	FALSE	FALSE	FALSE	FALSE	FALSE	FALSE	FALSE	FALSE
ENSG00000107018	RLN1	9	5334969	5339873	Simiiformes	Duplicate	FALSE	FALSE	FALSE	FALSE	FALSE	FALSE	FALSE	FALSE	FALSE
ENSG00000164853	UNCX	7	1272543	1276954	Bilateria	Duplicate	FALSE	FALSE	FALSE	FALSE	FALSE	FALSE	FALSE	FALSE	FALSE
ENSG00000134490	TMEM241	18	20777108	21017925	Chordata	Singleton	FALSE	FALSE	FALSE	FALSE	FALSE	FALSE	FALSE	FALSE	FALSE
ENSG00000198062	POTEH	22	16256441	16287937	HomoSapiens	Duplicate	FALSE	TRUE	FALSE	FALSE	FALSE	FALSE	FALSE	FALSE	FALSE
ENSG00000205693	MANSC4	12	27915671	27924209	Euteleostomi	Singleton	FALSE	TRUE	FALSE	FALSE	FALSE	FALSE	FALSE	FALSE	FALSE
ENSG00000107020	PLGRKT	9	5357973	5437878	Bilateria	Singleton	FALSE	FALSE	FALSE	FALSE	FALSE	FALSE	FALSE	FALSE	FALSE
ENSG00000167701	GPT	8	145728356	145732557	Euteleostomi	Duplicate	FALSE	FALSE	FALSE	FALSE	FALSE	FALSE	FALSE	FALSE	FALSE
ENSG00000138867	GUCD1	22	24936406	24951903	Bilateria	Singleton	FALSE	FALSE	FALSE	FALSE	FALSE	FALSE	FALSE	FALSE	FALSE
ENSG00000197037	ZSCAN25	7	99214569	99230030	Eutheria	Duplicate	FALSE	FALSE	FALSE	FALSE	FALSE	FALSE	FALSE	FALSE	FALSE
ENSG00000164168	TMEM184C	4	148538534	148593195	Bilateria	Duplicate	FALSE	FALSE	FALSE	FALSE	FALSE	FALSE	FALSE	FALSE	FALSE
ENSG00000215440	NPEPL1	20	57264187	57294294	Bilateria	Duplicate	FALSE	FALSE	FALSE	FALSE	FALSE	FALSE	FALSE	FALSE	FALSE
ENSG00000142207	URB1	21	33683329	33765335	Bilateria	Singleton	FALSE	FALSE	FALSE	FALSE	FALSE	FALSE	FALSE	FALSE	FALSE
ENSG00000121210	KIAA0922	4	154387498	154557863	Chordata	Duplicate	FALSE	FALSE	FALSE	FALSE	FALSE	FALSE	TRUE	TRUE	FALSE
ENSG00000182957	SPATA13	13	24553944	24881212	HomoSapiens	Duplicate	FALSE	FALSE	FALSE	FALSE	FALSE	FALSE	FALSE	FALSE	TRUE
ENSG00000205301		4	141363416	141419531	Euteleostomi	Duplicate	FALSE	FALSE	FALSE	FALSE	FALSE	FALSE	FALSE	FALSE	FALSE
ENSG00000108700	CCL8	17	32646055	32648421	Eutheria	Duplicate	FALSE	FALSE	FALSE	FALSE	FALSE	FALSE	FALSE	FALSE	FALSE
ENSG00000120217	CD274	9	5450503	5470566	Tetrapoda	Duplicate	FALSE	FALSE	FALSE	FALSE	FALSE	FALSE	FALSE	FALSE	FALSE
ENSG00000088812	ATRN	20	3451687	3631769	Bilateria	Duplicate	FALSE	FALSE	FALSE	FALSE	FALSE	FALSE	FALSE	FALSE	FALSE
ENSG00000164877	MICALL2	7	1468101	1499138	Euteleostomi	Duplicate	FALSE	FALSE	FALSE	FALSE	FALSE	FALSE	FALSE	FALSE	TRUE
ENSG00000136944	LMX1B	9	129376722	129463311	Euteleostomi	Duplicate	FALSE	FALSE	FALSE	FALSE	FALSE	FALSE	FALSE	FALSE	FALSE
ENSG00000163793	DNAJC5G	2	27498289	27504367	Euteleostomi	Duplicate	FALSE	FALSE	FALSE	FALSE	FALSE	FALSE	FALSE	FALSE	FALSE
ENSG00000163655	GMPS	3	155588325	155661815	FungiMetazoa	Singleton	FALSE	FALSE	FALSE	FALSE	FALSE	FALSE	FALSE	FALSE	FALSE
ENSG00000170917	NUDT6	4	123809852	123844123	Bilateria	Singleton	FALSE	FALSE	FALSE	FALSE	FALSE	FALSE	FALSE	FALSE	FALSE
ENSG00000130538	OR11H1	22	16448824	16449805	HomoSapiens	Duplicate	FALSE	TRUE	FALSE	FALSE	FALSE	FALSE	FALSE	FALSE	FALSE
ENSG00000110958	PTGES3	12	57057127	57082159	Euteleostomi	Duplicate	FALSE	FALSE	FALSE	FALSE	FALSE	FALSE	FALSE	FALSE	FALSE
ENSG00000165046	LETM2	8	38243725	38267045	Euteleostomi	Duplicate	FALSE	FALSE	FALSE	FALSE	FALSE	FALSE	FALSE	FALSE	FALSE
ENSG00000198445	CCT8L2	22	17071667	17073700	Euteleostomi	Duplicate	FALSE	FALSE	FALSE	FALSE	FALSE	FALSE	FALSE	FALSE	FALSE
ENSG00000006459	KDM7A	7	139784546	139876835	Euteleostomi	Duplicate	FALSE	FALSE	FALSE	FALSE	FALSE	FALSE	FALSE	FALSE	FALSE
ENSG00000100028	SNRPD3	22	24951471	25005947	FungiMetazoa	Singleton	FALSE	FALSE	FALSE	FALSE	FALSE	FALSE	FALSE	FALSE	FALSE
ENSG00000197646	PDCD1LG2	9	5510545	5571282	Tetrapoda	Duplicate	FALSE	FALSE	FALSE	FALSE	FALSE	FALSE	FALSE	FALSE	FALSE
ENSG00000129055	ANAPC13	3	134196548	134205558	Bilateria	Singleton	FALSE	FALSE	FALSE	FALSE	FALSE	FALSE	FALSE	FALSE	FALSE
ENSG00000154328	NEIL2	8	11627148	11644855	Tetrapoda	Duplicate	FALSE	FALSE	FALSE	FALSE	FALSE	FALSE	FALSE	FALSE	FALSE
ENSG00000185518	SV2B	15	91643180	91844539	Euteleostomi	Duplicate	FALSE	FALSE	FALSE	FALSE	FALSE	FALSE	FALSE	TRUE	FALSE
ENSG00000119715	ESRRB	14	76776957	76968178	Euteleostomi	Duplicate	FALSE	FALSE	FALSE	FALSE	FALSE	FALSE	FALSE	TRUE	TRUE
ENSG00000166225	FRS2	12	69864129	69973562	Euteleostomi	Duplicate	FALSE	FALSE	FALSE	FALSE	FALSE	FALSE	FALSE	FALSE	FALSE
ENSG00000169155	ZBTB43	9	129567285	129600489	Euteleostomi	Duplicate	FALSE	FALSE	FALSE	FALSE	FALSE	FALSE	FALSE	FALSE	FALSE
ENSG00000240654	C1QTNF9	13	24881304	24896673	HomoPanGorilla	Duplicate	FALSE	FALSE	FALSE	FALSE	FALSE	FALSE	FALSE	FALSE	FALSE
ENSG00000165959	CLMN	14	95648277	95786243	Bilateria	Duplicate	FALSE	FALSE	FALSE	FALSE	FALSE	FALSE	FALSE	FALSE	FALSE
ENSG00000182077	PTCHD3	10	27687116	27703297	Euteleostomi	Duplicate	FALSE	FALSE	TRUE	FALSE	FALSE	FALSE	FALSE	FALSE	FALSE
ENSG00000173401	GLIPR1L1	12	75728419	75764340	Mammalia	Duplicate	FALSE	FALSE	FALSE	FALSE	FALSE	FALSE	FALSE	FALSE	FALSE
ENSG00000056291	NPFFR2	4	72897521	73013784	Euteleostomi	Duplicate	FALSE	FALSE	FALSE	FALSE	FALSE	FALSE	FALSE	FALSE	FALSE
ENSG00000179468	OR9A2	7	142723245	142724282	Eutheria	Duplicate	FALSE	FALSE	FALSE	FALSE	FALSE	FALSE	FALSE	FALSE	FALSE
ENSG00000215568	GAB4	22	17442826	17489112	Eutheria	Duplicate	FALSE	FALSE	FALSE	FALSE	FALSE	FALSE	FALSE	FALSE	FALSE
ENSG00000092108	SCFD1	14	31091318	31205018	FungiMetazoa	Singleton	FALSE	FALSE	FALSE	FALSE	FALSE	FALSE	FALSE	FALSE	FALSE
ENSG00000205850		13	24895264	24895566	Eutheria	Singleton	FALSE	FALSE	FALSE	FALSE	FALSE	FALSE	FALSE	FALSE	FALSE
ENSG00000163728	TTC14	3	180319918	180335616	Bilateria	Singleton	FALSE	FALSE	FALSE	FALSE	FALSE	FALSE	FALSE	FALSE	FALSE
ENSG00000225781	OR6V1	7	142749417	142750444	Theria	Duplicate	FALSE	FALSE	FALSE	FALSE	FALSE	FALSE	FALSE	FALSE	FALSE
ENSG00000087448	KLHL42	12	27932953	27955973	Euteleostomi	Duplicate	FALSE	TRUE	FALSE	FALSE	FALSE	FALSE	FALSE	FALSE	FALSE
ENSG00000159763	PIP	7	142829170	142836839	Mammalia	Singleton	TRUE	FALSE	TRUE	FALSE	FALSE	FALSE	FALSE	FALSE	FALSE
ENSG00000179387	ELMOD2	4	141445312	141474924	Euteleostomi	Duplicate	FALSE	FALSE	FALSE	FALSE	FALSE	FALSE	FALSE	FALSE	FALSE
ENSG00000184361	SPATA32	17	43331760	43339479	Eutheria	Singleton	FALSE	FALSE	FALSE	FALSE	FALSE	FALSE	FALSE	FALSE	FALSE
ENSG00000177125	ZBTB34	9	129622944	129648157	Euteleostomi	Duplicate	FALSE	FALSE	FALSE	FALSE	FALSE	FALSE	FALSE	FALSE	FALSE
ENSG00000181374	CCL13	17	32683471	32685629	Eutheria	Duplicate	FALSE	FALSE	FALSE	FALSE	FALSE	FALSE	FALSE	FALSE	FALSE
ENSG00000166979	EVA1C	21	33784314	33887707	Chordata	Duplicate	FALSE	FALSE	FALSE	FALSE	FALSE	FALSE	FALSE	TRUE	FALSE
ENSG00000164169	PRMT10	4	148558936	148605381	Bilateria	Duplicate	FALSE	FALSE	FALSE	FALSE	FALSE	FALSE	FALSE	FALSE	FALSE
ENSG00000034533	ASTE1	3	130732719	130746493	Bilateria	Singleton	FALSE	FALSE	FALSE	FALSE	FALSE	FALSE	FALSE	FALSE	FALSE
ENSG00000186297	GABRA5	15	27111510	27194354	Euteleostomi	Duplicate	FALSE	FALSE	FALSE	FALSE	FALSE	FALSE	FALSE	FALSE	FALSE
ENSG00000102699	PARP4	13	24995064	25086948	Euteleostomi	Duplicate	FALSE	FALSE	FALSE	FALSE	FALSE	FALSE	FALSE	FALSE	FALSE
ENSG00000164879	CA3	8	86285665	86361269	Euteleostomi	Duplicate	FALSE	FALSE	FALSE	FALSE	FALSE	FALSE	FALSE	FALSE	FALSE
ENSG00000196639	HRH1	3	11178779	11305243	Bilateria	Duplicate	FALSE	FALSE	FALSE	FALSE	FALSE	FALSE	FALSE	TRUE	FALSE
ENSG00000176463	SLCO3A1	15	92396925	92715665	Chordata	Duplicate	FALSE	FALSE	FALSE	FALSE	FALSE	FALSE	TRUE	TRUE	TRUE
ENSG00000114405	C3orf14	3	62304648	62321888	Euteleostomi	Singleton	FALSE	FALSE	FALSE	FALSE	FALSE	FALSE	FALSE	FALSE	FALSE
ENSG00000170180	GYPA	4	145030457	145061904	Eutheria	Singleton	FALSE	TRUE	FALSE	FALSE	FALSE	FALSE	FALSE	FALSE	FALSE
ENSG00000145375	SPATA5	4	123844229	124240605	Bilateria	Duplicate	FALSE	FALSE	FALSE	FALSE	FALSE	FALSE	FALSE	FALSE	FALSE
ENSG00000130702	LAMA5	20	60883011	60942368	Euteleostomi	Duplicate	FALSE	FALSE	FALSE	FALSE	FALSE	FALSE	FALSE	FALSE	FALSE
ENSG00000236398	TAS2R39	7	142880512	142881528	Theria	Duplicate	FALSE	TRUE	TRUE	FALSE	FALSE	FALSE	FALSE	FALSE	FALSE
ENSG00000127399	LRRC61	7	150019728	150035239	Chordata	Singleton	FALSE	FALSE	FALSE	FALSE	FALSE	FALSE	FALSE	FALSE	FALSE
ENSG00000249581	CLRN2	4	17516788	17528727	Euteleostomi	Duplicate	FALSE	FALSE	FALSE	FALSE	FALSE	FALSE	FALSE	FALSE	FALSE
ENSG00000112304	ACOT13	6	24667263	24705293	Bilateria	Singleton	FALSE	FALSE	FALSE	FALSE	FALSE	FALSE	FALSE	FALSE	FALSE
ENSG00000104093	DMXL2	15	51739908	51915030	Euteleostomi	Duplicate	FALSE	FALSE	FALSE	FALSE	FALSE	FALSE	FALSE	TRUE	TRUE
ENSG00000159199	ATP5G1	17	46970127	46973233	Bilateria	Duplicate	FALSE	FALSE	FALSE	FALSE	FALSE	FALSE	FALSE	FALSE	FALSE
ENSG00000172421	EFCAB3	17	60447579	60493837	Mammalia	Duplicate	FALSE	FALSE	FALSE	FALSE	FALSE	FALSE	FALSE	FALSE	FALSE
ENSG00000128802	GDF2	10	48413092	48416853	Euteleostomi	Duplicate	FALSE	TRUE	FALSE	FALSE	FALSE	FALSE	FALSE	FALSE	FALSE
ENSG00000179674	ARL14	3	160394948	160396233	Euteleostomi	Duplicate	FALSE	FALSE	FALSE	FALSE	FALSE	FALSE	FALSE	FALSE	FALSE
ENSG00000135519	KCNH3	12	49932940	49952091	Euteleostomi	Duplicate	FALSE	FALSE	FALSE	FALSE	FALSE	FALSE	FALSE	FALSE	FALSE
ENSG00000180304	OAZ2	15	64979772	64995480	Euteleostomi	Duplicate	FALSE	FALSE	FALSE	FALSE	FALSE	FALSE	FALSE	FALSE	FALSE
ENSG00000104267	CA2	8	86376081	86393722	Tetrapoda	Duplicate	FALSE	FALSE	FALSE	FALSE	FALSE	FALSE	FALSE	FALSE	FALSE
ENSG00000107623	GDF10	10	48425815	48438976	Euteleostomi	Duplicate	FALSE	TRUE	FALSE	FALSE	FALSE	FALSE	FALSE	FALSE	FALSE
ENSG00000165097	KDM1B	6	18155560	18224084	Bilateria	Duplicate	FALSE	FALSE	FALSE	FALSE	FALSE	FALSE	FALSE	FALSE	FALSE
ENSG00000099246	RAB18	10	27793197	27831143	Bilateria	Duplicate	FALSE	FALSE	FALSE	FALSE	FALSE	FALSE	FALSE	FALSE	FALSE
ENSG00000174099	MSRB3	12	65672423	65882024	Bilateria	Duplicate	FALSE	FALSE	FALSE	FALSE	FALSE	FALSE	FALSE	FALSE	FALSE
ENSG00000163590	PPM1L	3	160473390	160796695	Bilateria	Duplicate	FALSE	FALSE	FALSE	FALSE	FALSE	FALSE	TRUE	TRUE	TRUE
ENSG00000095564	BTAF1	10	93683526	93790082	Bilateria	Duplicate	FALSE	FALSE	FALSE	FALSE	FALSE	FALSE	FALSE	FALSE	FALSE
ENSG00000087494	PTHLH	12	28111017	28125638	Euteleostomi	Singleton	FALSE	FALSE	FALSE	FALSE	FALSE	FALSE	FALSE	FALSE	FALSE
ENSG00000107036	KIAA1432	9	5629025	5776557	Bilateria	Singleton	FALSE	FALSE	FALSE	FALSE	FALSE	FALSE	FALSE	TRUE	TRUE
ENSG00000188707	ZBED6CL	7	150026938	150029808	Mammalia	Singleton	FALSE	FALSE	FALSE	FALSE	FALSE	FALSE	FALSE	FALSE	FALSE
ENSG00000136697	IL1F10	2	113825547	113833427	Mammalia	Duplicate	FALSE	FALSE	FALSE	FALSE	FALSE	FALSE	FALSE	FALSE	FALSE
ENSG00000183770	FOXL2	3	138663066	138665982	Chordata	Duplicate	FALSE	FALSE	FALSE	FALSE	FALSE	FALSE	FALSE	FALSE	FALSE
ENSG00000198879	SFMBT2	10	7200586	7453450	Euteleostomi	Duplicate	FALSE	FALSE	FALSE	FALSE	FALSE	FALSE	FALSE	TRUE	FALSE
ENSG00000002549	LAP3	4	17578815	17609595	Bilateria	Duplicate	FALSE	FALSE	FALSE	FALSE	FALSE	FALSE	FALSE	FALSE	FALSE
ENSG00000184992	BRI3BP	12	125478246	125515777	Euteleostomi	Singleton	FALSE	FALSE	FALSE	FALSE	FALSE	FALSE	FALSE	FALSE	FALSE
ENSG00000214643	DEFB133	6	49913814	49917157	Eutheria	Singleton	FALSE	FALSE	FALSE	FALSE	FALSE	FALSE	FALSE	FALSE	FALSE
ENSG00000106538	RARRES2	7	150035408	150038763	Tetrapoda	Singleton	FALSE	FALSE	FALSE	FALSE	FALSE	FALSE	FALSE	FALSE	FALSE
ENSG00000177663	IL17RA	22	17565844	17596583	Euteleostomi	Duplicate	FALSE	FALSE	FALSE	FALSE	FALSE	FALSE	FALSE	FALSE	FALSE
ENSG00000242220	TCP10L	21	33948862	33959683	Catarrhini	Duplicate	FALSE	FALSE	FALSE	FALSE	FALSE	FALSE	FALSE	FALSE	FALSE
ENSG00000167100	SAMD14	17	48187404	48207246	Euteleostomi	Duplicate	FALSE	FALSE	FALSE	FALSE	FALSE	FALSE	FALSE	FALSE	FALSE
ENSG00000135919	SERPINE2	2	224839829	224904036	Euteleostomi	Duplicate	FALSE	FALSE	FALSE	FALSE	FALSE	FALSE	FALSE	FALSE	FALSE
ENSG00000177684	DEFB114	6	49927962	49931818	Eutheria	Singleton	FALSE	FALSE	FALSE	FALSE	FALSE	FALSE	FALSE	FALSE	FALSE
ENSG00000152766	ANKRD22	10	90581889	90611575	Euteleostomi	Singleton	FALSE	FALSE	FALSE	FALSE	FALSE	FALSE	FALSE	FALSE	FALSE
ENSG00000182923	CEP63	3	134204585	134293859	Euteleostomi	Duplicate	FALSE	FALSE	FALSE	FALSE	FALSE	FALSE	FALSE	FALSE	FALSE
ENSG00000144026	ZNF514	2	95813075	95831158	Theria	Duplicate	FALSE	FALSE	FALSE	FALSE	FALSE	FALSE	FALSE	FALSE	FALSE
ENSG00000156140	ADAMTS3	4	73146686	73434516	Euteleostomi	Duplicate	FALSE	FALSE	FALSE	FALSE	FALSE	FALSE	TRUE	TRUE	TRUE
ENSG00000171509	RXFP1	4	159236463	159574524	Euteleostomi	Duplicate	FALSE	FALSE	FALSE	FALSE	FALSE	FALSE	FALSE	FALSE	FALSE
ENSG00000166831	RBPMS2	15	65032091	65067786	Euteleostomi	Duplicate	FALSE	FALSE	FALSE	FALSE	FALSE	FALSE	FALSE	FALSE	FALSE
ENSG00000107816	LZTS2	10	102756375	102767593	Euteleostomi	Duplicate	FALSE	FALSE	FALSE	FALSE	FALSE	FALSE	FALSE	FALSE	FALSE
ENSG00000164209	SLC25A46	5	110073837	110100857	Bilateria	Singleton	FALSE	FALSE	FALSE	FALSE	FALSE	FALSE	FALSE	FALSE	FALSE
ENSG00000136828	RALGPS1	9	129677053	129985445	Euteleostomi	Duplicate	FALSE	FALSE	FALSE	FALSE	FALSE	FALSE	FALSE	FALSE	FALSE
ENSG00000100985	MMP9	20	44637547	44645200	Euteleostomi	Duplicate	FALSE	FALSE	FALSE	FALSE	FALSE	FALSE	FALSE	FALSE	FALSE
ENSG00000153266	FEZF2	3	62355356	62359999	Euteleostomi	Duplicate	FALSE	FALSE	FALSE	FALSE	FALSE	FALSE	FALSE	FALSE	FALSE
ENSG00000180638	SLC47A2	17	19581601	19622292	Euteleostomi	Duplicate	FALSE	FALSE	FALSE	FALSE	FALSE	FALSE	FALSE	FALSE	FALSE
ENSG00000204335	SP5	2	171571861	171574588	Euteleostomi	Duplicate	FALSE	FALSE	FALSE	FALSE	FALSE	FALSE	FALSE	FALSE	FALSE
ENSG00000109424	UCP1	4	141480588	141489959	Euteleostomi	Duplicate	FALSE	FALSE	FALSE	FALSE	FALSE	FALSE	FALSE	FALSE	FALSE
ENSG00000213639	PPP1CB	2	28974506	29025806	Bilateria	Duplicate	FALSE	FALSE	FALSE	FALSE	FALSE	FALSE	FALSE	FALSE	FALSE
ENSG00000206262	C3orf72	3	138666076	138672293	Eutheria	Singleton	FALSE	FALSE	FALSE	FALSE	FALSE	FALSE	FALSE	FALSE	FALSE
ENSG00000204334	ERICH2	2	171640296	171655481	Euteleostomi	Singleton	FALSE	FALSE	FALSE	FALSE	FALSE	FALSE	FALSE	FALSE	FALSE
ENSG00000167700	MFSD3	8	145734457	145736596	Euteleostomi	Singleton	TRUE	FALSE	FALSE	FALSE	FALSE	FALSE	FALSE	FALSE	FALSE
ENSG00000124562	SNRPC	6	34725183	34741571	Bilateria	Singleton	FALSE	FALSE	FALSE	FALSE	FALSE	FALSE	FALSE	FALSE	FALSE
ENSG00000100031	GGT1	22	24979718	25024972	HomoPanGorilla	Duplicate	FALSE	FALSE	FALSE	FALSE	FALSE	FALSE	FALSE	FALSE	FALSE
ENSG00000206260	PRR23A	3	138722804	138725110	Catarrhini	Duplicate	FALSE	FALSE	FALSE	FALSE	FALSE	FALSE	FALSE	FALSE	FALSE
ENSG00000089127	OAS1	12	113344582	113369990	Amniota	Duplicate	FALSE	FALSE	FALSE	FALSE	FALSE	FALSE	FALSE	FALSE	FALSE
ENSG00000079459	FDFT1	8	11653082	11696818	FungiMetazoa	Singleton	FALSE	FALSE	FALSE	FALSE	FALSE	FALSE	FALSE	FALSE	FALSE
ENSG00000197548	ATG7	3	11313995	11599139	FungiMetazoa	Singleton	FALSE	FALSE	FALSE	FALSE	FALSE	FALSE	TRUE	TRUE	TRUE
ENSG00000118514	ALDH8A1	6	135238528	135271260	Bilateria	Duplicate	FALSE	FALSE	FALSE	FALSE	FALSE	FALSE	FALSE	FALSE	FALSE
ENSG00000154265	ABCA5	17	67240452	67323385	Sarcopterygii	Duplicate	FALSE	FALSE	FALSE	FALSE	FALSE	FALSE	FALSE	FALSE	FALSE
ENSG00000112667	DNPH1	6	43193367	43197222	Chordata	Singleton	FALSE	FALSE	FALSE	FALSE	FALSE	FALSE	FALSE	FALSE	FALSE
ENSG00000165309	ARMC3	10	23216953	23326518	Chordata	Duplicate	FALSE	FALSE	FALSE	FALSE	FALSE	FALSE	FALSE	FALSE	FALSE
ENSG00000082153	BZW1	2	201675317	201688569	Euteleostomi	Duplicate	FALSE	FALSE	FALSE	FALSE	FALSE	FALSE	FALSE	FALSE	FALSE
ENSG00000186074	CD300LF	17	72690452	72709117	Simiiformes	Duplicate	FALSE	FALSE	FALSE	FALSE	FALSE	FALSE	FALSE	FALSE	FALSE
ENSG00000108702	CCL1	17	32687347	32690250	Theria	Singleton	FALSE	FALSE	FALSE	FALSE	FALSE	FALSE	FALSE	FALSE	FALSE
ENSG00000182256	GABRG3	15	27216429	27778373	Euteleostomi	Duplicate	FALSE	FALSE	FALSE	FALSE	FALSE	FALSE	TRUE	TRUE	TRUE
ENSG00000183307	CECR6	22	17597189	17602257	Euteleostomi	Singleton	FALSE	FALSE	FALSE	FALSE	FALSE	FALSE	FALSE	FALSE	FALSE
ENSG00000138134	STAMBPL1	10	90639491	90734910	Euteleostomi	Duplicate	FALSE	FALSE	FALSE	FALSE	FALSE	FALSE	FALSE	FALSE	FALSE
ENSG00000240053	LY6G5B	6	31637944	31641553	Eutheria	Singleton	FALSE	FALSE	FALSE	FALSE	FALSE	FALSE	FALSE	FALSE	FALSE
ENSG00000169398	PTK2	8	141667999	142012315	Euteleostomi	Duplicate	FALSE	FALSE	FALSE	FALSE	FALSE	FALSE	FALSE	FALSE	FALSE
ENSG00000140451	PIF1	15	65107831	65117867	FungiMetazoa	Singleton	FALSE	FALSE	FALSE	FALSE	FALSE	FALSE	FALSE	FALSE	FALSE
ENSG00000137462	TLR2	4	154622652	154626851	Euteleostomi	Duplicate	FALSE	FALSE	FALSE	FALSE	FALSE	FALSE	FALSE	FALSE	FALSE
ENSG00000169255	B3GALNT1	3	160801671	160823172	Euteleostomi	Duplicate	FALSE	FALSE	FALSE	FALSE	FALSE	FALSE	FALSE	FALSE	FALSE
ENSG00000180316	PNPLA1	6	36210980	36276372	Euteleostomi	Duplicate	FALSE	FALSE	FALSE	FALSE	FALSE	FALSE	FALSE	FALSE	FALSE
ENSG00000091128	LAMB4	7	107663993	107770801	Euteleostomi	Duplicate	FALSE	FALSE	FALSE	FALSE	FALSE	FALSE	FALSE	FALSE	TRUE
ENSG00000175110	MRPS22	3	138724648	139076065	Bilateria	Singleton	FALSE	FALSE	FALSE	FALSE	FALSE	FALSE	FALSE	TRUE	TRUE
ENSG00000152822	GRM1	6	146348782	146758734	Euteleostomi	Duplicate	FALSE	FALSE	FALSE	FALSE	FALSE	FALSE	FALSE	FALSE	FALSE
ENSG00000006837	CDKL3	5	133541305	133706738	Euteleostomi	Duplicate	FALSE	FALSE	FALSE	FALSE	FALSE	FALSE	FALSE	FALSE	FALSE
ENSG00000106258	CYP3A5	7	99245817	99277621	Simiiformes	Duplicate	FALSE	FALSE	FALSE	FALSE	FALSE	FALSE	FALSE	FALSE	FALSE
ENSG00000071205	ARHGAP10	4	148653214	148993931	Euteleostomi	Duplicate	FALSE	FALSE	FALSE	FALSE	FALSE	FALSE	FALSE	FALSE	FALSE
ENSG00000196954	CASP4	11	104813593	104840163	Simiiformes	Duplicate	FALSE	FALSE	FALSE	FALSE	FALSE	FALSE	FALSE	FALSE	FALSE
ENSG00000175348	TMEM9B	11	8968841	8986558	Euteleostomi	Duplicate	FALSE	FALSE	FALSE	FALSE	FALSE	FALSE	FALSE	FALSE	FALSE
ENSG00000130522	JUND	19	18390563	18392432	Euteleostomi	Duplicate	FALSE	FALSE	FALSE	FALSE	FALSE	FALSE	FALSE	FALSE	FALSE
ENSG00000108298	RPL19	17	37356536	37360980	FungiMetazoa	Singleton	FALSE	FALSE	FALSE	FALSE	FALSE	FALSE	FALSE	FALSE	FALSE
ENSG00000173338	KCNK7	11	65360326	65363467	Euteleostomi	Duplicate	FALSE	FALSE	FALSE	FALSE	FALSE	FALSE	FALSE	FALSE	FALSE
ENSG00000181291	TMEM132E	17	32907768	32966337	Euteleostomi	Duplicate	FALSE	FALSE	FALSE	FALSE	FALSE	FALSE	FALSE	FALSE	FALSE
ENSG00000211450	C11orf31	11	57508825	57510986	Euteleostomi	Singleton	FALSE	FALSE	FALSE	FALSE	FALSE	FALSE	FALSE	FALSE	FALSE
ENSG00000135486	HNRNPA1	12	54673977	54680872	Eutheria	Duplicate	FALSE	FALSE	FALSE	FALSE	FALSE	FALSE	FALSE	FALSE	FALSE
ENSG00000164485	IL22RA2	6	137464968	137494785	Euteleostomi	Duplicate	FALSE	FALSE	FALSE	FALSE	FALSE	FALSE	FALSE	FALSE	FALSE
ENSG00000145428	RNF175	4	154631277	154681387	Euteleostomi	Duplicate	FALSE	FALSE	FALSE	FALSE	FALSE	FALSE	FALSE	FALSE	FALSE
ENSG00000075673	ATP12A	13	25254549	25285921	Chordata	Duplicate	FALSE	FALSE	FALSE	FALSE	FALSE	FALSE	FALSE	TRUE	TRUE
ENSG00000075651	PLD1	3	171318195	171528740	Euteleostomi	Duplicate	FALSE	FALSE	FALSE	FALSE	FALSE	FALSE	FALSE	FALSE	FALSE
ENSG00000144306	SCRN3	2	175260458	175294303	Euteleostomi	Duplicate	FALSE	FALSE	FALSE	FALSE	FALSE	FALSE	FALSE	FALSE	FALSE
ENSG00000163064	EN1	2	119599747	119605254	Euteleostomi	Duplicate	FALSE	FALSE	FALSE	FALSE	FALSE	FALSE	FALSE	FALSE	FALSE
ENSG00000130520	LSM4	19	18417040	18434084	FungiMetazoa	Singleton	FALSE	FALSE	FALSE	FALSE	FALSE	FALSE	FALSE	FALSE	FALSE
ENSG00000181409	AATK	17	79091095	79139877	Euteleostomi	Duplicate	FALSE	FALSE	FALSE	FALSE	FALSE	FALSE	FALSE	TRUE	TRUE
ENSG00000105202	FBL	19	40325098	40337054	Eutheria	Duplicate	FALSE	TRUE	FALSE	FALSE	FALSE	FALSE	FALSE	FALSE	FALSE
ENSG00000181649	PHLDA2	11	2949503	2950685	Euteleostomi	Duplicate	FALSE	FALSE	FALSE	FALSE	FALSE	FALSE	FALSE	FALSE	FALSE
ENSG00000178188	SH2B1	16	28857921	28885526	Euteleostomi	Duplicate	FALSE	FALSE	FALSE	FALSE	FALSE	FALSE	FALSE	FALSE	FALSE
ENSG00000081760	AACS	12	125549925	125627873	Bilateria	Duplicate	FALSE	FALSE	FALSE	FALSE	FALSE	FALSE	FALSE	FALSE	FALSE
ENSG00000120265	PCMT1	6	150070579	150132556	Bilateria	Singleton	FALSE	FALSE	FALSE	FALSE	FALSE	FALSE	FALSE	TRUE	FALSE
ENSG00000132424	PNISR	6	99845927	99873207	Bilateria	Singleton	FALSE	FALSE	FALSE	FALSE	FALSE	FALSE	FALSE	FALSE	FALSE
ENSG00000089250	NOS1	12	117645947	117889975	Euteleostomi	Duplicate	FALSE	FALSE	FALSE	FALSE	FALSE	FALSE	FALSE	FALSE	FALSE
ENSG00000109436	TBC1D9	4	141541919	141677274	Euteleostomi	Duplicate	FALSE	FALSE	FALSE	FALSE	FALSE	FALSE	FALSE	FALSE	TRUE
ENSG00000161980	POLR3K	16	96407	103628	FungiMetazoa	Singleton	TRUE	FALSE	FALSE	FALSE	FALSE	FALSE	FALSE	FALSE	FALSE
ENSG00000240403	KIR3DL2	19	55361898	55378662	HomoSapiens	Duplicate	FALSE	TRUE	FALSE	TRUE	FALSE	FALSE	FALSE	FALSE	FALSE
ENSG00000140557	ST8SIA2	15	92937058	93011958	Euteleostomi	Duplicate	FALSE	FALSE	FALSE	FALSE	FALSE	FALSE	FALSE	FALSE	FALSE
ENSG00000159214	CCDC24	1	44457031	44462200	Chordata	Singleton	FALSE	FALSE	FALSE	FALSE	FALSE	FALSE	FALSE	FALSE	FALSE
ENSG00000155324	GRAMD3	5	125695824	125832186	Euteleostomi	Duplicate	FALSE	FALSE	FALSE	FALSE	FALSE	FALSE	FALSE	FALSE	FALSE
ENSG00000124508	BTN2A2	6	26383324	26395102	Simiiformes	Duplicate	FALSE	FALSE	FALSE	FALSE	FALSE	FALSE	FALSE	FALSE	FALSE
ENSG00000099219	ERMP1	9	5765076	5833117	FungiMetazoa	Singleton	FALSE	FALSE	FALSE	FALSE	FALSE	FALSE	FALSE	FALSE	FALSE
ENSG00000221937	TAS2R40	7	142919130	142920162	Theria	Duplicate	FALSE	FALSE	FALSE	FALSE	FALSE	FALSE	FALSE	FALSE	FALSE
ENSG00000243452	NBPF15	1	148555979	148596267	HomoSapiens	Duplicate	FALSE	FALSE	FALSE	FALSE	FALSE	FALSE	FALSE	FALSE	FALSE
ENSG00000161981	SNRNP25	16	103010	107669	Chordata	Singleton	TRUE	FALSE	FALSE	FALSE	FALSE	FALSE	FALSE	FALSE	FALSE
ENSG00000108424	KPNB1	17	45726842	45762871	FungiMetazoa	Singleton	FALSE	FALSE	FALSE	FALSE	FALSE	FALSE	FALSE	FALSE	FALSE
ENSG00000164008	C1orf50	1	43232940	43263968	Bilateria	Singleton	FALSE	FALSE	FALSE	FALSE	FALSE	FALSE	FALSE	FALSE	FALSE
ENSG00000104983	CCDC61	19	46498339	46524576	Chordata	Singleton	FALSE	FALSE	FALSE	FALSE	FALSE	FALSE	FALSE	FALSE	FALSE
ENSG00000112308	C6orf62	6	24705089	24721064	Chordata	Singleton	FALSE	FALSE	FALSE	FALSE	FALSE	FALSE	FALSE	FALSE	FALSE
ENSG00000173327	MAP3K11	11	65365226	65382853	Euteleostomi	Duplicate	FALSE	FALSE	FALSE	FALSE	FALSE	FALSE	FALSE	FALSE	FALSE
ENSG00000213185	FAM24B	10	124608594	124639157	Simiiformes	Duplicate	FALSE	FALSE	FALSE	FALSE	FALSE	FALSE	FALSE	FALSE	FALSE
ENSG00000130517	PGPEP1	19	18451397	18480760	Euteleostomi	Duplicate	FALSE	FALSE	FALSE	FALSE	FALSE	FALSE	FALSE	FALSE	FALSE
ENSG00000138032	PPM1B	2	44395108	44471523	Euteleostomi	Duplicate	FALSE	FALSE	FALSE	FALSE	FALSE	FALSE	FALSE	FALSE	FALSE
ENSG00000143847	PPFIA4	1	202995626	203047868	Euteleostomi	Duplicate	FALSE	FALSE	FALSE	FALSE	FALSE	FALSE	FALSE	FALSE	FALSE
ENSG00000035141	FAM136A	2	70523107	70529222	Bilateria	Singleton	FALSE	FALSE	FALSE	FALSE	FALSE	FALSE	FALSE	FALSE	FALSE
ENSG00000131236	CAP1	1	40505905	40538321	Euteleostomi	Duplicate	FALSE	FALSE	FALSE	FALSE	FALSE	FALSE	FALSE	FALSE	FALSE
ENSG00000104044	OCA2	15	28000021	28344504	Bilateria	Singleton	FALSE	FALSE	FALSE	FALSE	FALSE	FALSE	FALSE	FALSE	FALSE
ENSG00000169282	KCNAB1	3	155755490	156256545	Euteleostomi	Duplicate	FALSE	FALSE	FALSE	FALSE	FALSE	FALSE	FALSE	TRUE	TRUE
ENSG00000128683	GAD1	2	171669723	171717661	Euteleostomi	Duplicate	FALSE	FALSE	FALSE	FALSE	FALSE	FALSE	FALSE	FALSE	FALSE
ENSG00000137757	CASP5	11	104864962	104893895	Simiiformes	Duplicate	FALSE	FALSE	FALSE	FALSE	FALSE	FALSE	FALSE	FALSE	FALSE
ENSG00000197448	GSTK1	7	142941186	142967947	Bilateria	Singleton	FALSE	FALSE	FALSE	FALSE	FALSE	FALSE	FALSE	FALSE	FALSE
ENSG00000147614	ATP6V0D2	8	86999552	87166457	Euteleostomi	Duplicate	FALSE	FALSE	FALSE	FALSE	FALSE	FALSE	FALSE	FALSE	FALSE
ENSG00000164627	KIF6	6	39297766	39693181	Chordata	Duplicate	FALSE	FALSE	FALSE	FALSE	FALSE	FALSE	FALSE	FALSE	FALSE
ENSG00000182771	GRID1	10	87359312	88126250	Euteleostomi	Duplicate	FALSE	FALSE	FALSE	FALSE	FALSE	FALSE	TRUE	TRUE	TRUE
ENSG00000069998	CECR5	22	17618401	17646177	FungiMetazoa	Singleton	FALSE	FALSE	FALSE	FALSE	FALSE	FALSE	FALSE	FALSE	FALSE
ENSG00000130513	GDF15	19	18485541	18499986	Euteleostomi	Duplicate	FALSE	FALSE	FALSE	FALSE	FALSE	FALSE	FALSE	FALSE	FALSE
ENSG00000214022	REPIN1	7	150065278	150071133	Amniota	Singleton	FALSE	FALSE	FALSE	FALSE	FALSE	FALSE	FALSE	FALSE	FALSE
ENSG00000125861	GFRA4	20	3639939	3644046	Euteleostomi	Duplicate	FALSE	FALSE	FALSE	FALSE	FALSE	FALSE	FALSE	FALSE	FALSE
ENSG00000175352	NRIP3	11	9002123	9025596	Euteleostomi	Duplicate	FALSE	FALSE	FALSE	FALSE	FALSE	FALSE	FALSE	FALSE	TRUE
ENSG00000132763	MMACHC	1	45965725	45976739	Bilateria	Singleton	FALSE	FALSE	FALSE	FALSE	FALSE	FALSE	FALSE	FALSE	FALSE
ENSG00000141644	MBD1	18	47793252	47808144	Euteleostomi	Singleton	FALSE	FALSE	FALSE	FALSE	FALSE	FALSE	FALSE	FALSE	FALSE
ENSG00000214642	DEFB113	6	49936390	49937338	Eutheria	Singleton	FALSE	FALSE	FALSE	FALSE	FALSE	FALSE	FALSE	FALSE	FALSE
ENSG00000124140	SLC12A5	20	44650356	44688784	Euteleostomi	Duplicate	FALSE	FALSE	FALSE	FALSE	FALSE	FALSE	FALSE	FALSE	FALSE
ENSG00000203795	FAM24A	10	124670217	124672627	Simiiformes	Duplicate	FALSE	FALSE	FALSE	FALSE	FALSE	FALSE	FALSE	FALSE	FALSE
ENSG00000151923	TIAL1	10	121334199	121356541	Euteleostomi	Duplicate	FALSE	FALSE	FALSE	FALSE	FALSE	FALSE	FALSE	FALSE	FALSE
ENSG00000145423	SFRP2	4	154701744	154710272	Chordata	Duplicate	FALSE	FALSE	FALSE	FALSE	FALSE	FALSE	FALSE	FALSE	FALSE
ENSG00000146426	TIAM2	6	155153831	155578857	Euteleostomi	Duplicate	FALSE	FALSE	FALSE	FALSE	FALSE	FALSE	TRUE	FALSE	TRUE
ENSG00000203970	DEFB110	6	49976851	49989694	Eutheria	Singleton	FALSE	FALSE	FALSE	FALSE	FALSE	FALSE	FALSE	FALSE	FALSE
ENSG00000104112	SCG3	15	51973550	52013223	Euteleostomi	Singleton	FALSE	FALSE	FALSE	FALSE	FALSE	FALSE	FALSE	FALSE	FALSE
ENSG00000164161	HHIP	4	145567173	145666423	Euteleostomi	Duplicate	FALSE	FALSE	FALSE	FALSE	FALSE	FALSE	FALSE	FALSE	FALSE
ENSG00000163806	SPDYA	2	29005383	29073477	Euteleostomi	Duplicate	FALSE	FALSE	FALSE	FALSE	FALSE	FALSE	FALSE	FALSE	FALSE
ENSG00000007384	RHBDF1	16	108058	126354	Euteleostomi	Duplicate	TRUE	FALSE	FALSE	FALSE	FALSE	FALSE	FALSE	FALSE	FALSE
ENSG00000136859	ANGPTL2	9	129849611	129885162	Euteleostomi	Duplicate	FALSE	FALSE	FALSE	FALSE	FALSE	FALSE	FALSE	FALSE	FALSE
ENSG00000131504	DIAPH1	5	140894583	140998622	Euteleostomi	Duplicate	FALSE	FALSE	FALSE	FALSE	FALSE	FALSE	FALSE	FALSE	FALSE
ENSG00000175489	LRRC25	19	18501954	18508427	Mammalia	Singleton	FALSE	FALSE	FALSE	FALSE	FALSE	FALSE	FALSE	FALSE	FALSE
ENSG00000168314	MOBP	3	39508689	39570970	Eutheria	Duplicate	FALSE	FALSE	FALSE	FALSE	FALSE	FALSE	FALSE	FALSE	FALSE
ENSG00000147613	PSKH2	8	87060602	87100850	Euteleostomi	Duplicate	FALSE	FALSE	FALSE	FALSE	FALSE	FALSE	FALSE	FALSE	FALSE
ENSG00000149742	SLC22A9	11	63137261	63177766	Hominoidea	Duplicate	FALSE	FALSE	FALSE	FALSE	FALSE	FALSE	FALSE	FALSE	FALSE
ENSG00000071054	MAP4K4	2	102313312	102511149	Euteleostomi	Duplicate	FALSE	FALSE	FALSE	FALSE	FALSE	FALSE	FALSE	TRUE	TRUE
ENSG00000008438	PGLYRP1	19	46522411	46526323	Sarcopterygii	Duplicate	FALSE	FALSE	FALSE	FALSE	FALSE	FALSE	FALSE	FALSE	FALSE
ENSG00000159202	UBE2Z	17	46985731	47006418	Bilateria	Duplicate	FALSE	FALSE	FALSE	FALSE	FALSE	FALSE	FALSE	FALSE	FALSE
ENSG00000117450	PRDX1	1	45976708	45988719	Euteleostomi	Duplicate	FALSE	FALSE	FALSE	FALSE	FALSE	FALSE	FALSE	FALSE	TRUE
ENSG00000157800	SLC37A3	7	139993493	140104233	Bilateria	Duplicate	FALSE	FALSE	FALSE	FALSE	FALSE	FALSE	FALSE	FALSE	FALSE
ENSG00000180872	DEFB112	6	50011288	50016364	Eutheria	Singleton	FALSE	FALSE	FALSE	FALSE	FALSE	FALSE	FALSE	FALSE	FALSE
ENSG00000160957	RECQL4	8	145736667	145743229	Bilateria	Duplicate	FALSE	FALSE	FALSE	FALSE	FALSE	FALSE	FALSE	FALSE	FALSE
ENSG00000174775	HRAS	11	532242	537287	Euteleostomi	Duplicate	FALSE	FALSE	FALSE	FALSE	FALSE	FALSE	FALSE	FALSE	FALSE
ENSG00000145740	SLC30A5	5	68389473	68426896	Bilateria	Duplicate	FALSE	FALSE	FALSE	FALSE	FALSE	FALSE	FALSE	FALSE	FALSE
ENSG00000178026	FAM211B	22	24981588	24989175	Euteleostomi	Duplicate	FALSE	FALSE	FALSE	FALSE	FALSE	FALSE	FALSE	FALSE	FALSE
ENSG00000027697	IFNGR1	6	137518621	137540586	Sarcopterygii	Singleton	FALSE	FALSE	FALSE	FALSE	FALSE	FALSE	FALSE	FALSE	FALSE
ENSG00000205531	NAP1L4	11	2965667	3013607	Euteleostomi	Duplicate	FALSE	FALSE	FALSE	FALSE	FALSE	FALSE	FALSE	FALSE	FALSE
ENSG00000124019	FAM124B	2	225243415	225266802	Euteleostomi	Duplicate	FALSE	FALSE	FALSE	FALSE	FALSE	FALSE	FALSE	FALSE	FALSE
ENSG00000008197	TFAP2D	6	50681541	50740701	Euteleostomi	Duplicate	FALSE	FALSE	FALSE	FALSE	FALSE	FALSE	FALSE	FALSE	FALSE
ENSG00000204869	IGFL4	19	46543006	46580376	Eutheria	Duplicate	FALSE	FALSE	FALSE	FALSE	FALSE	FALSE	FALSE	FALSE	FALSE
ENSG00000197136	PCNXL3	11	65383244	65404910	Chordata	Duplicate	FALSE	FALSE	FALSE	FALSE	FALSE	FALSE	FALSE	FALSE	FALSE
ENSG00000166226	CCT2	12	69979114	69995350	FungiMetazoa	Singleton	FALSE	FALSE	FALSE	FALSE	FALSE	FALSE	FALSE	FALSE	FALSE
ENSG00000177868	CCDC23	1	43272723	43282954	Euteleostomi	Singleton	FALSE	FALSE	FALSE	FALSE	FALSE	FALSE	FALSE	FALSE	FALSE
ENSG00000174788	PCP2	19	7696497	7698634	Euteleostomi	Singleton	FALSE	FALSE	FALSE	FALSE	FALSE	FALSE	FALSE	FALSE	FALSE
ENSG00000136689	IL1RN	2	113864791	113891593	Amniota	Duplicate	FALSE	FALSE	FALSE	FALSE	FALSE	FALSE	FALSE	FALSE	FALSE
ENSG00000102977	ACD	16	67691415	67694713	Amniota	Singleton	FALSE	FALSE	FALSE	FALSE	FALSE	FALSE	FALSE	FALSE	FALSE
ENSG00000143971	ETAA1	2	67624451	67637677	Euteleostomi	Singleton	FALSE	FALSE	FALSE	FALSE	FALSE	FALSE	FALSE	FALSE	FALSE
ENSG00000159314	ARHGAP27	17	43471275	43511787	Euteleostomi	Duplicate	FALSE	FALSE	FALSE	FALSE	FALSE	FALSE	FALSE	FALSE	FALSE
ENSG00000198077	CYP2A7	19	41381344	41388657	HomoPanGorilla	Duplicate	TRUE	TRUE	FALSE	FALSE	FALSE	FALSE	FALSE	FALSE	FALSE
ENSG00000149451	ADAM33	20	3648612	3662893	Euteleostomi	Duplicate	FALSE	FALSE	FALSE	FALSE	FALSE	FALSE	FALSE	FALSE	FALSE
ENSG00000197410	DCHS2	4	155153399	155412930	Euteleostomi	Duplicate	FALSE	FALSE	FALSE	FALSE	FALSE	FALSE	FALSE	TRUE	TRUE
ENSG00000054654	SYNE2	14	64319683	64693165	Bilateria	Duplicate	FALSE	FALSE	FALSE	FALSE	FALSE	FALSE	FALSE	FALSE	FALSE
ENSG00000071246	VASH1	14	77228532	77249354	Euteleostomi	Duplicate	FALSE	FALSE	FALSE	FALSE	FALSE	FALSE	FALSE	FALSE	FALSE
ENSG00000019169	MARCO	2	119699742	119752236	Euteleostomi	Duplicate	FALSE	FALSE	FALSE	FALSE	FALSE	FALSE	FALSE	TRUE	TRUE
ENSG00000159082	SYNJ1	21	34001069	34100359	Chordata	Duplicate	FALSE	FALSE	FALSE	FALSE	FALSE	FALSE	FALSE	FALSE	FALSE
ENSG00000233436	BTBD18	11	57510986	57519253	Euteleostomi	Singleton	FALSE	FALSE	FALSE	FALSE	FALSE	FALSE	FALSE	FALSE	FALSE
ENSG00000164308	ERAP2	5	96211643	96255420	Euteleostomi	Duplicate	FALSE	FALSE	FALSE	FALSE	FALSE	FALSE	FALSE	FALSE	FALSE
ENSG00000118508	RAB32	6	146864829	146876101	Chordata	Duplicate	FALSE	FALSE	FALSE	FALSE	FALSE	FALSE	FALSE	FALSE	FALSE
ENSG00000163626	COX18	4	73921797	73935472	Bilateria	Duplicate	FALSE	FALSE	FALSE	FALSE	FALSE	FALSE	FALSE	FALSE	FALSE
ENSG00000170153	RNF150	4	141780961	142134031	Euteleostomi	Duplicate	FALSE	FALSE	FALSE	FALSE	FALSE	FALSE	FALSE	TRUE	TRUE
ENSG00000184571	PIWIL3	22	25115001	25170687	Euteleostomi	Duplicate	FALSE	FALSE	FALSE	FALSE	FALSE	FALSE	FALSE	FALSE	FALSE
ENSG00000068831	RASGRP2	11	64494383	64512928	Euteleostomi	Duplicate	FALSE	FALSE	FALSE	FALSE	FALSE	FALSE	FALSE	FALSE	FALSE
ENSG00000196517	SLC6A9	1	44457172	44497139	Chordata	Duplicate	FALSE	FALSE	FALSE	FALSE	FALSE	FALSE	FALSE	FALSE	FALSE
ENSG00000164010	ERMAP	1	43282795	43310660	Mammalia	Duplicate	FALSE	FALSE	FALSE	FALSE	FALSE	FALSE	FALSE	FALSE	FALSE
ENSG00000222036	POTEG	14	19553365	19590078	HomoSapiens	Duplicate	FALSE	TRUE	FALSE	FALSE	FALSE	FALSE	FALSE	FALSE	FALSE
ENSG00000171858	RPS21	20	60962172	60963576	FungiMetazoa	Singleton	FALSE	FALSE	FALSE	FALSE	FALSE	FALSE	FALSE	FALSE	FALSE
ENSG00000076944	STXBP2	19	7701767	7712759	Euteleostomi	Duplicate	FALSE	FALSE	FALSE	FALSE	FALSE	FALSE	FALSE	FALSE	FALSE
ENSG00000175356	SCUBE2	11	9041071	9159661	Euteleostomi	Duplicate	FALSE	FALSE	FALSE	FALSE	FALSE	FALSE	FALSE	FALSE	FALSE
ENSG00000140280	LYSMD2	15	52015208	52043782	Euteleostomi	Duplicate	FALSE	FALSE	FALSE	FALSE	FALSE	FALSE	FALSE	FALSE	FALSE
ENSG00000108823	SGCA	17	48241575	48253292	Euteleostomi	Duplicate	FALSE	FALSE	FALSE	FALSE	FALSE	FALSE	FALSE	FALSE	FALSE
ENSG00000197223	C1D	2	68268262	68338080	Chordata	Singleton	FALSE	FALSE	FALSE	FALSE	FALSE	FALSE	FALSE	FALSE	FALSE
ENSG00000141750	STAC2	17	37366789	37382125	Euteleostomi	Duplicate	FALSE	FALSE	FALSE	FALSE	FALSE	FALSE	FALSE	FALSE	FALSE
ENSG00000164542	KIAA0895	7	36363830	36429734	Euteleostomi	Duplicate	FALSE	FALSE	FALSE	FALSE	FALSE	FALSE	FALSE	FALSE	FALSE
ENSG00000101782	RIOK3	18	21032787	21066567	Bilateria	Duplicate	FALSE	FALSE	FALSE	FALSE	FALSE	FALSE	FALSE	FALSE	FALSE
ENSG00000155508	CNOT8	5	154237113	154256353	Euteleostomi	Duplicate	FALSE	FALSE	FALSE	FALSE	FALSE	FALSE	FALSE	FALSE	FALSE
ENSG00000124795	DEK	6	18224099	18265054	Bilateria	Singleton	FALSE	FALSE	FALSE	FALSE	FALSE	FALSE	FALSE	FALSE	FALSE
ENSG00000187778	MCRS1	12	49950327	49961936	Bilateria	Singleton	FALSE	FALSE	FALSE	FALSE	FALSE	FALSE	FALSE	FALSE	FALSE
ENSG00000188612	SUMO2	17	73163408	73179078	Hominidae	Duplicate	FALSE	FALSE	FALSE	FALSE	FALSE	FALSE	FALSE	FALSE	FALSE
ENSG00000096384	HSP90AB1	6	44214824	44221620	Euteleostomi	Duplicate	FALSE	FALSE	FALSE	FALSE	FALSE	FALSE	FALSE	FALSE	FALSE
ENSG00000168004	HRASLS5	11	63228876	63258666	Eutheria	Duplicate	FALSE	FALSE	FALSE	FALSE	FALSE	FALSE	FALSE	FALSE	FALSE
ENSG00000122180	MYOG	1	203052260	203055164	Euteleostomi	Duplicate	FALSE	FALSE	FALSE	FALSE	FALSE	FALSE	FALSE	FALSE	FALSE
ENSG00000132972	RNF17	13	25338290	25454059	Bilateria	Duplicate	FALSE	FALSE	FALSE	FALSE	FALSE	FALSE	FALSE	FALSE	FALSE
ENSG00000117448	AKR1A1	1	46016215	46035721	Bilateria	Duplicate	FALSE	FALSE	FALSE	FALSE	FALSE	FALSE	FALSE	FALSE	FALSE
ENSG00000138100	TRIM54	2	27505260	27530307	Euteleostomi	Duplicate	FALSE	FALSE	FALSE	FALSE	FALSE	FALSE	FALSE	FALSE	FALSE
ENSG00000163235	TGFA	2	70674412	70781325	Euteleostomi	Duplicate	FALSE	FALSE	FALSE	FALSE	FALSE	FALSE	FALSE	FALSE	FALSE
ENSG00000136895	GARNL3	9	129986544	130155939	Bilateria	Duplicate	FALSE	FALSE	FALSE	FALSE	FALSE	FALSE	FALSE	TRUE	TRUE
ENSG00000183354	KIAA2026	9	5881596	6007901	Euteleostomi	Singleton	FALSE	FALSE	FALSE	FALSE	FALSE	FALSE	FALSE	FALSE	FALSE
ENSG00000214285	NPS	10	129347613	129350935	Amniota	Singleton	FALSE	FALSE	FALSE	FALSE	FALSE	FALSE	FALSE	FALSE	FALSE
ENSG00000204228	HSD17B8	6	33172419	33174608	Bilateria	Duplicate	FALSE	FALSE	FALSE	FALSE	FALSE	FALSE	FALSE	FALSE	FALSE
ENSG00000103152	MPG	16	127006	135852	Chordata	Singleton	TRUE	FALSE	FALSE	FALSE	FALSE	FALSE	FALSE	TRUE	FALSE
ENSG00000146216	TTBK1	6	43211418	43255997	Euteleostomi	Duplicate	FALSE	FALSE	FALSE	FALSE	FALSE	FALSE	FALSE	FALSE	FALSE
ENSG00000161328	LRRC56	11	537527	554916	Bilateria	Singleton	FALSE	FALSE	FALSE	FALSE	FALSE	FALSE	FALSE	FALSE	FALSE
ENSG00000186766	FOXI2	10	129535499	129539450	Euteleostomi	Duplicate	FALSE	FALSE	FALSE	FALSE	FALSE	FALSE	FALSE	FALSE	FALSE
ENSG00000164893	SLC7A13	8	87226281	87333375	Bilateria	Duplicate	FALSE	FALSE	FALSE	FALSE	FALSE	FALSE	FALSE	FALSE	FALSE
ENSG00000163485	ADORA1	1	203059782	203136533	Euteleostomi	Duplicate	FALSE	FALSE	FALSE	FALSE	FALSE	FALSE	FALSE	TRUE	TRUE
ENSG00000118492	ADGB	6	146920101	147136598	Chordata	Singleton	FALSE	FALSE	FALSE	FALSE	FALSE	FALSE	FALSE	TRUE	TRUE
ENSG00000181852	RNF41	12	56598285	56615717	Euteleostomi	Duplicate	FALSE	FALSE	FALSE	FALSE	FALSE	FALSE	FALSE	FALSE	FALSE
ENSG00000180745	CLRN3	10	129676105	129691211	Euteleostomi	Singleton	FALSE	FALSE	FALSE	FALSE	FALSE	FALSE	FALSE	FALSE	FALSE
ENSG00000128872	TMOD2	15	52043758	52108565	Tetrapoda	Duplicate	FALSE	FALSE	FALSE	FALSE	FALSE	FALSE	FALSE	FALSE	FALSE
ENSG00000213445	SIPA1	11	65405568	65418401	Euteleostomi	Duplicate	FALSE	FALSE	FALSE	FALSE	FALSE	FALSE	FALSE	FALSE	FALSE
ENSG00000137752	CASP1	11	104896170	104972158	Theria	Duplicate	FALSE	FALSE	FALSE	FALSE	FALSE	FALSE	FALSE	FALSE	FALSE
ENSG00000132141	CCT6B	17	33254878	33308097	Theria	Duplicate	FALSE	FALSE	FALSE	FALSE	FALSE	FALSE	FALSE	FALSE	FALSE
ENSG00000164880	INTS1	7	1509913	1545489	Bilateria	Singleton	FALSE	FALSE	FALSE	FALSE	FALSE	FALSE	FALSE	FALSE	FALSE
ENSG00000163618	CADPS	3	62384022	62861054	Euteleostomi	Duplicate	FALSE	FALSE	FALSE	FALSE	FALSE	FALSE	TRUE	TRUE	TRUE
ENSG00000197408	CYP2B6	19	41497204	41524303	Theria	Duplicate	FALSE	TRUE	FALSE	TRUE	FALSE	FALSE	FALSE	FALSE	FALSE
ENSG00000203818	HIST2H3PS2	1	149400131	149400542	Eutheria	Duplicate	TRUE	TRUE	TRUE	FALSE	FALSE	FALSE	FALSE	FALSE	FALSE
ENSG00000089234	BRAP	12	112079950	112123790	FungiMetazoa	Singleton	FALSE	FALSE	FALSE	FALSE	FALSE	FALSE	FALSE	FALSE	FALSE
ENSG00000164011	ZNF691	1	43312280	43318148	Mammalia	Duplicate	FALSE	FALSE	FALSE	FALSE	FALSE	FALSE	FALSE	FALSE	FALSE
ENSG00000167037	SGSM1	22	25202236	25323545	Euteleostomi	Duplicate	FALSE	FALSE	FALSE	FALSE	FALSE	FALSE	FALSE	TRUE	TRUE
ENSG00000087995	METTL2A	17	60501228	60527454	HomoPanGorilla	Duplicate	FALSE	FALSE	FALSE	FALSE	FALSE	FALSE	FALSE	FALSE	FALSE
ENSG00000133055	MYBPH	1	203136939	203144941	Theria	Duplicate	FALSE	FALSE	FALSE	FALSE	FALSE	FALSE	FALSE	FALSE	FALSE
ENSG00000203817	FAM72C	1	149438750	149459549	Catarrhini	Duplicate	TRUE	TRUE	TRUE	FALSE	FALSE	FALSE	FALSE	FALSE	FALSE
ENSG00000145075	CCDC39	3	180320646	180588793	Bilateria	Singleton	FALSE	FALSE	FALSE	FALSE	FALSE	FALSE	FALSE	FALSE	FALSE
ENSG00000198924	DCLRE1A	10	115594488	115614142	Bilateria	Duplicate	FALSE	FALSE	FALSE	FALSE	FALSE	FALSE	FALSE	FALSE	FALSE
ENSG00000130511	SSBP4	19	18529674	18545372	Euteleostomi	Duplicate	FALSE	FALSE	FALSE	FALSE	FALSE	FALSE	FALSE	FALSE	FALSE
ENSG00000204428	LY6G5C	6	31644461	31651817	Eutheria	Singleton	FALSE	FALSE	FALSE	FALSE	FALSE	FALSE	FALSE	FALSE	FALSE
ENSG00000079462	PAFAH1B3	19	42801185	42807698	Euteleostomi	Duplicate	FALSE	FALSE	FALSE	FALSE	FALSE	FALSE	FALSE	FALSE	FALSE
ENSG00000164056	SPRY1	4	124317950	124324910	Euteleostomi	Duplicate	FALSE	FALSE	FALSE	FALSE	FALSE	FALSE	FALSE	FALSE	FALSE
ENSG00000120215	MLANA	9	5890802	5910606	Euteleostomi	Singleton	FALSE	FALSE	FALSE	FALSE	FALSE	FALSE	FALSE	FALSE	FALSE
ENSG00000113569	NUP155	5	37288239	37371283	FungiMetazoa	Singleton	FALSE	FALSE	FALSE	FALSE	FALSE	FALSE	FALSE	TRUE	TRUE
ENSG00000180481	GLIPR1L2	12	75784850	75826468	Mammalia	Duplicate	FALSE	FALSE	FALSE	FALSE	FALSE	FALSE	FALSE	FALSE	FALSE
ENSG00000090920	FCGBP	19	40353963	40440533	Euteleostomi	Duplicate	FALSE	TRUE	FALSE	TRUE	FALSE	FALSE	FALSE	FALSE	FALSE
ENSG00000185442	FAM174B	15	93160673	93353114	Euteleostomi	Singleton	FALSE	FALSE	FALSE	FALSE	FALSE	FALSE	FALSE	FALSE	FALSE
ENSG00000133317	LGALS12	11	63273556	63284246	Euteleostomi	Duplicate	FALSE	FALSE	FALSE	FALSE	FALSE	FALSE	FALSE	FALSE	FALSE
ENSG00000150337	FCGR1A	1	149754227	149764074	HomoSapiens	Duplicate	TRUE	TRUE	FALSE	FALSE	FALSE	FALSE	FALSE	FALSE	FALSE
ENSG00000170011	MYRIP	3	39850405	40301812	Eutheria	Duplicate	FALSE	FALSE	FALSE	FALSE	FALSE	FALSE	FALSE	TRUE	TRUE
ENSG00000077782	FGFR1	8	38268656	38326352	Euteleostomi	Duplicate	FALSE	FALSE	FALSE	FALSE	FALSE	FALSE	FALSE	FALSE	FALSE
ENSG00000149679	CABLES2	20	60963688	60982341	Euteleostomi	Duplicate	FALSE	FALSE	FALSE	FALSE	FALSE	FALSE	FALSE	FALSE	FALSE
ENSG00000119965	C10orf88	10	124690419	124713919	Euteleostomi	Singleton	FALSE	FALSE	FALSE	FALSE	FALSE	FALSE	FALSE	FALSE	FALSE
ENSG00000171566	PLRG1	4	155456158	155471587	Bilateria	Duplicate	FALSE	FALSE	FALSE	FALSE	FALSE	FALSE	FALSE	FALSE	FALSE
ENSG00000103148	NPRL3	16	134273	188859	Bilateria	Singleton	FALSE	FALSE	FALSE	FALSE	FALSE	FALSE	FALSE	FALSE	TRUE
ENSG00000151458	ANKRD50	4	125585207	125633887	Bilateria	Duplicate	FALSE	FALSE	FALSE	FALSE	FALSE	FALSE	FALSE	FALSE	FALSE
ENSG00000065060	UHRF1BP1	6	34759857	34850915	Euteleostomi	Duplicate	FALSE	FALSE	FALSE	FALSE	FALSE	FALSE	TRUE	FALSE	FALSE
ENSG00000062650	WAPAL	10	88195013	88281572	Bilateria	Singleton	FALSE	FALSE	FALSE	FALSE	FALSE	FALSE	FALSE	FALSE	FALSE
ENSG00000133048	CHI3L1	1	203148059	203155877	Amniota	Duplicate	FALSE	FALSE	FALSE	FALSE	FALSE	FALSE	FALSE	FALSE	FALSE
ENSG00000093072	CECR1	22	17660194	17702879	Bilateria	Singleton	FALSE	FALSE	FALSE	FALSE	FALSE	FALSE	FALSE	FALSE	FALSE
ENSG00000073792	IGF2BP2	3	185361527	185542844	Euteleostomi	Duplicate	FALSE	FALSE	FALSE	FALSE	FALSE	FALSE	FALSE	TRUE	TRUE
ENSG00000186862	PDZD7	10	102767440	102790890	Bilateria	Duplicate	FALSE	FALSE	FALSE	FALSE	FALSE	FALSE	FALSE	FALSE	FALSE
ENSG00000204227	RING1	6	33176272	33180499	Euteleostomi	Duplicate	FALSE	FALSE	FALSE	FALSE	FALSE	FALSE	FALSE	FALSE	FALSE
ENSG00000196456	ZNF775	7	150065879	150109558	Mammalia	Singleton	FALSE	FALSE	FALSE	FALSE	FALSE	FALSE	FALSE	TRUE	FALSE
ENSG00000117394	SLC2A1	1	43391052	43424530	Euteleostomi	Duplicate	FALSE	FALSE	FALSE	FALSE	FALSE	FALSE	FALSE	FALSE	FALSE
ENSG00000163067	ZNF2	2	95831177	95850065	Theria	Duplicate	FALSE	FALSE	FALSE	FALSE	FALSE	FALSE	FALSE	FALSE	FALSE
ENSG00000164162	ANAPC10	4	145888264	146019693	FungiMetazoa	Singleton	FALSE	FALSE	FALSE	FALSE	FALSE	FALSE	TRUE	FALSE	FALSE
ENSG00000132334	PTPRE	10	129705325	129884119	Euteleostomi	Duplicate	FALSE	FALSE	FALSE	FALSE	FALSE	FALSE	FALSE	FALSE	TRUE
ENSG00000232859	LYRM9	17	26205340	26221778	HomoSapiens	Duplicate	FALSE	FALSE	FALSE	FALSE	FALSE	FALSE	FALSE	FALSE	FALSE
ENSG00000125450	NUP85	17	73201754	73231853	Bilateria	Singleton	FALSE	FALSE	FALSE	FALSE	FALSE	FALSE	FALSE	FALSE	FALSE
ENSG00000138594	TMOD3	15	52121825	52239492	Tetrapoda	Duplicate	FALSE	FALSE	FALSE	FALSE	FALSE	FALSE	FALSE	FALSE	FALSE
ENSG00000144395	CCDC150	2	197504278	197628214	Chordata	Singleton	FALSE	FALSE	FALSE	FALSE	FALSE	FALSE	FALSE	FALSE	FALSE
ENSG00000204866	IGFL2	19	46646363	46664556	Eutheria	Duplicate	FALSE	FALSE	FALSE	FALSE	FALSE	FALSE	FALSE	FALSE	FALSE
ENSG00000117983	MUC5B	11	1244296	1283406	Euteleostomi	Duplicate	FALSE	TRUE	FALSE	FALSE	FALSE	FALSE	FALSE	FALSE	FALSE
ENSG00000188368	PRR19	19	42806250	42814973	Theria	Singleton	FALSE	FALSE	FALSE	FALSE	FALSE	FALSE	FALSE	FALSE	FALSE
ENSG00000120256	LRP11	6	150139934	150186199	Euteleostomi	Duplicate	FALSE	FALSE	FALSE	FALSE	FALSE	FALSE	FALSE	FALSE	FALSE
ENSG00000137040	RANBP6	9	6011043	6015618	Eutheria	Duplicate	FALSE	FALSE	FALSE	FALSE	FALSE	FALSE	FALSE	FALSE	FALSE
ENSG00000151623	NR3C2	4	148999913	149365850	Euteleostomi	Duplicate	FALSE	FALSE	FALSE	FALSE	FALSE	FALSE	FALSE	TRUE	TRUE
ENSG00000184814	PRR23B	3	138737873	138739768	Catarrhini	Duplicate	FALSE	FALSE	FALSE	FALSE	FALSE	FALSE	FALSE	FALSE	FALSE
ENSG00000163794	UCN	2	27530268	27531313	Euteleostomi	Singleton	FALSE	FALSE	FALSE	FALSE	FALSE	FALSE	FALSE	FALSE	FALSE
ENSG00000177468	OLIG3	6	137813336	137815531	Euteleostomi	Duplicate	FALSE	FALSE	FALSE	FALSE	FALSE	FALSE	FALSE	FALSE	FALSE
ENSG00000196159	FAT4	4	126237554	126414087	Bilateria	Duplicate	FALSE	FALSE	FALSE	FALSE	FALSE	FALSE	FALSE	FALSE	FALSE
ENSG00000233701	PRR23C	3	138760944	138763734	Catarrhini	Duplicate	FALSE	FALSE	FALSE	FALSE	FALSE	FALSE	FALSE	FALSE	FALSE
ENSG00000109445	ZNF330	4	142142041	142155851	Bilateria	Singleton	FALSE	FALSE	FALSE	FALSE	FALSE	FALSE	FALSE	FALSE	FALSE
ENSG00000167619	TMEM145	19	42817477	42829214	Bilateria	Singleton	FALSE	FALSE	FALSE	FALSE	FALSE	FALSE	FALSE	FALSE	FALSE
ENSG00000171408	PDE7B	6	136172834	136516712	Euteleostomi	Duplicate	FALSE	FALSE	FALSE	FALSE	FALSE	FALSE	FALSE	TRUE	FALSE
ENSG00000145979	TBC1D7	6	13266774	13328815	Bilateria	Singleton	FALSE	FALSE	FALSE	FALSE	FALSE	FALSE	FALSE	FALSE	FALSE
ENSG00000188293	IGFL1	19	46733009	46734500	Eutheria	Duplicate	FALSE	FALSE	FALSE	FALSE	FALSE	FALSE	FALSE	FALSE	FALSE
ENSG00000161326	DUSP14	17	35849937	35873603	Euteleostomi	Duplicate	FALSE	FALSE	FALSE	FALSE	FALSE	FALSE	FALSE	FALSE	FALSE
ENSG00000137033	IL33	9	6215805	6257983	Eutheria	Singleton	FALSE	FALSE	FALSE	FALSE	FALSE	FALSE	FALSE	FALSE	FALSE
ENSG00000171103	TRMT61B	2	29072687	29093167	Euteleostomi	Singleton	FALSE	FALSE	FALSE	FALSE	FALSE	FALSE	FALSE	TRUE	FALSE
ENSG00000118503	TNFAIP3	6	138188351	138204449	Bilateria	Duplicate	FALSE	FALSE	FALSE	FALSE	FALSE	FALSE	FALSE	FALSE	FALSE
ENSG00000128731	HERC2	15	28356186	28567298	Bilateria	Duplicate	FALSE	FALSE	FALSE	FALSE	FALSE	FALSE	FALSE	FALSE	FALSE
ENSG00000130701	RBBP8NL	20	60985293	61002589	Euteleostomi	Duplicate	FALSE	FALSE	FALSE	FALSE	FALSE	FALSE	FALSE	FALSE	FALSE
ENSG00000173575	CHD2	15	93426526	93571237	Euteleostomi	Duplicate	FALSE	FALSE	FALSE	FALSE	FALSE	FALSE	FALSE	FALSE	TRUE
ENSG00000166839	ANKDD1A	15	65204101	65251042	Chordata	Duplicate	FALSE	FALSE	FALSE	FALSE	FALSE	FALSE	FALSE	FALSE	FALSE
ENSG00000143970	ASXL2	2	25956622	26101385	Euteleostomi	Duplicate	FALSE	FALSE	FALSE	FALSE	FALSE	FALSE	FALSE	FALSE	FALSE
ENSG00000203814	HIST2H2BF	1	149754245	149783928	Mammalia	Duplicate	TRUE	TRUE	FALSE	FALSE	FALSE	FALSE	FALSE	FALSE	FALSE
ENSG00000087095	NLK	17	26368763	26523407	Bilateria	Duplicate	FALSE	FALSE	FALSE	FALSE	FALSE	FALSE	FALSE	FALSE	FALSE
ENSG00000108100	CCNY	10	35535953	35860852	Euteleostomi	Duplicate	FALSE	FALSE	FALSE	FALSE	FALSE	FALSE	FALSE	TRUE	FALSE
ENSG00000243667	WDR92	2	68350068	68384692	HomoSapiens	Duplicate	FALSE	FALSE	FALSE	FALSE	FALSE	FALSE	FALSE	FALSE	FALSE
ENSG00000010030	ETV7	6	36322419	36356164	Euteleostomi	Duplicate	FALSE	FALSE	FALSE	FALSE	FALSE	FALSE	FALSE	FALSE	FALSE
ENSG00000143878	RHOB	2	20646835	20649200	Euteleostomi	Duplicate	FALSE	FALSE	FALSE	FALSE	FALSE	FALSE	FALSE	FALSE	FALSE
ENSG00000173039	RELA	11	65421067	65430565	Euteleostomi	Duplicate	FALSE	FALSE	FALSE	FALSE	FALSE	FALSE	FALSE	FALSE	FALSE
ENSG00000184432	COPB2	3	139074442	139108574	FungiMetazoa	Singleton	FALSE	FALSE	FALSE	FALSE	FALSE	FALSE	FALSE	FALSE	FALSE
ENSG00000165732	DDX21	10	70715884	70744829	Mammalia	Duplicate	FALSE	FALSE	FALSE	FALSE	FALSE	FALSE	FALSE	FALSE	FALSE
ENSG00000036257	CUL3	2	225334867	225450110	Bilateria	Duplicate	FALSE	FALSE	FALSE	FALSE	FALSE	FALSE	FALSE	FALSE	FALSE
ENSG00000102981	PARD6A	16	67694849	67696681	Euteleostomi	Duplicate	FALSE	FALSE	FALSE	FALSE	FALSE	FALSE	FALSE	FALSE	FALSE
ENSG00000131238	PPT1	1	40538379	40563375	Bilateria	Duplicate	FALSE	FALSE	FALSE	FALSE	FALSE	FALSE	FALSE	TRUE	TRUE
ENSG00000183941	HIST2H4A	1	149804221	149811339	Euteleostomi	Duplicate	FALSE	TRUE	FALSE	FALSE	FALSE	FALSE	FALSE	FALSE	FALSE
ENSG00000118960	HS1BP3	2	20760208	20850849	Euteleostomi	Singleton	FALSE	FALSE	FALSE	FALSE	FALSE	FALSE	FALSE	FALSE	FALSE
ENSG00000123124	WWP1	8	87354967	87490649	Euteleostomi	Duplicate	FALSE	FALSE	FALSE	FALSE	FALSE	FALSE	FALSE	FALSE	FALSE
ENSG00000087460	GNAS	20	57414773	57486247	Bilateria	Duplicate	FALSE	FALSE	FALSE	FALSE	FALSE	FALSE	FALSE	FALSE	FALSE
ENSG00000166477	LEO1	15	52230222	52264003	FungiMetazoa	Singleton	FALSE	FALSE	FALSE	FALSE	FALSE	FALSE	FALSE	FALSE	FALSE
ENSG00000185522	C11orf35	11	554855	560779	Amniota	Singleton	FALSE	FALSE	FALSE	FALSE	FALSE	FALSE	FALSE	FALSE	FALSE
ENSG00000196865	NHLRC2	10	115614420	115676953	Bilateria	Singleton	FALSE	FALSE	FALSE	FALSE	FALSE	FALSE	FALSE	FALSE	FALSE
ENSG00000196296	ATP2A1	16	28889726	28915830	Euteleostomi	Duplicate	FALSE	FALSE	FALSE	FALSE	FALSE	FALSE	FALSE	FALSE	FALSE
ENSG00000111331	OAS3	12	113376157	113411054	Theria	Duplicate	FALSE	FALSE	FALSE	FALSE	FALSE	FALSE	FALSE	FALSE	FALSE
ENSG00000170777	TPD52L3	9	6328349	6331900	Eutheria	Duplicate	FALSE	FALSE	FALSE	FALSE	FALSE	FALSE	FALSE	FALSE	FALSE
ENSG00000159086	PAXBP1	21	34106210	34144169	Euteleostomi	Duplicate	FALSE	FALSE	FALSE	FALSE	FALSE	FALSE	FALSE	FALSE	FALSE
ENSG00000183624	HMCES	3	128997671	129025029	FungiMetazoa	Singleton	FALSE	FALSE	FALSE	FALSE	FALSE	FALSE	FALSE	FALSE	FALSE
ENSG00000115204	MPV17	2	27532360	27548547	Bilateria	Duplicate	FALSE	FALSE	FALSE	FALSE	FALSE	FALSE	FALSE	FALSE	FALSE
ENSG00000206069	TMEM211	22	25331077	25342662	Tetrapoda	Singleton	FALSE	FALSE	FALSE	FALSE	FALSE	FALSE	FALSE	FALSE	FALSE
ENSG00000124440	HIF3A	19	46800303	46846690	Euteleostomi	Duplicate	FALSE	FALSE	FALSE	FALSE	FALSE	FALSE	FALSE	TRUE	FALSE
ENSG00000130700	GATA5	20	61038553	61051026	Euteleostomi	Duplicate	FALSE	FALSE	FALSE	FALSE	FALSE	FALSE	FALSE	FALSE	FALSE
ENSG00000133063	CHIT1	1	203181955	203242769	Amniota	Duplicate	FALSE	FALSE	FALSE	FALSE	FALSE	FALSE	FALSE	FALSE	FALSE
ENSG00000174197	MGA	15	41913422	42062141	Chordata	Duplicate	FALSE	FALSE	FALSE	FALSE	FALSE	FALSE	FALSE	TRUE	TRUE
ENSG00000163328	GPR155	2	175296966	175351822	Bilateria	Singleton	FALSE	FALSE	FALSE	FALSE	FALSE	FALSE	FALSE	FALSE	FALSE
ENSG00000114670	NEK11	3	130745694	131069309	Chordata	Duplicate	FALSE	FALSE	FALSE	FALSE	FALSE	FALSE	FALSE	FALSE	FALSE
ENSG00000204427	ABHD16A	6	31654726	31671221	Amniota	Duplicate	FALSE	FALSE	FALSE	FALSE	FALSE	FALSE	FALSE	FALSE	FALSE
ENSG00000197077	KIAA1671	22	25348697	25593415	HomoSapiens	Duplicate	FALSE	FALSE	FALSE	FALSE	FALSE	FALSE	FALSE	TRUE	TRUE
ENSG00000147854	UHRF2	9	6413151	6507054	Euteleostomi	Duplicate	FALSE	FALSE	FALSE	FALSE	FALSE	FALSE	FALSE	FALSE	FALSE
ENSG00000105429	MEGF8	19	42829761	42882921	Bilateria	Duplicate	FALSE	FALSE	FALSE	FALSE	FALSE	FALSE	FALSE	FALSE	FALSE
ENSG00000187537	POTEM	14	19983559	20020272	HomoSapiens	Duplicate	FALSE	TRUE	FALSE	FALSE	FALSE	FALSE	FALSE	FALSE	FALSE
ENSG00000090686	USP48	1	22004791	22110099	Chordata	Duplicate	FALSE	FALSE	FALSE	FALSE	FALSE	FALSE	FALSE	FALSE	FALSE
ENSG00000108306	FBXL20	17	37415384	37558776	Euteleostomi	Duplicate	FALSE	FALSE	FALSE	FALSE	FALSE	FALSE	FALSE	TRUE	TRUE
ENSG00000105655	ISYNA1	19	18545198	18549111	FungiMetazoa	Singleton	FALSE	FALSE	FALSE	FALSE	FALSE	FALSE	FALSE	FALSE	FALSE
ENSG00000186973	FAM183A	1	43610824	43622067	Simiiformes	Duplicate	FALSE	FALSE	FALSE	FALSE	FALSE	FALSE	FALSE	FALSE	FALSE
ENSG00000130656	HBZ	16	202686	204502	Tetrapoda	Duplicate	FALSE	FALSE	FALSE	FALSE	FALSE	FALSE	FALSE	FALSE	FALSE
ENSG00000154217	PITPNC1	17	65373575	65693372	Bilateria	Duplicate	FALSE	FALSE	FALSE	FALSE	FALSE	FALSE	TRUE	TRUE	TRUE
ENSG00000013275	PSMC4	19	40476912	40487348	FungiMetazoa	Singleton	FALSE	FALSE	FALSE	FALSE	FALSE	FALSE	FALSE	FALSE	TRUE
ENSG00000178826	TMEM139	7	142977050	142985141	Amniota	Singleton	FALSE	FALSE	FALSE	FALSE	FALSE	FALSE	FALSE	FALSE	FALSE
ENSG00000011426	ANLN	7	36429415	36493400	Bilateria	Singleton	FALSE	FALSE	FALSE	FALSE	FALSE	FALSE	FALSE	TRUE	TRUE
ENSG00000164520	RAET1E	6	150204511	150219238	Eutheria	Duplicate	FALSE	FALSE	FALSE	FALSE	FALSE	FALSE	FALSE	FALSE	FALSE
ENSG00000149948	HMGA2	12	66217911	66360075	Euteleostomi	Singleton	FALSE	FALSE	FALSE	FALSE	FALSE	FALSE	FALSE	FALSE	FALSE
ENSG00000069956	MAPK6	15	52244303	52358462	Euteleostomi	Duplicate	FALSE	FALSE	FALSE	FALSE	FALSE	FALSE	FALSE	FALSE	FALSE
ENSG00000160959	LRRC14	8	145743376	145750557	Sarcopterygii	Duplicate	FALSE	FALSE	FALSE	FALSE	FALSE	FALSE	FALSE	FALSE	FALSE
ENSG00000171872	KLF17	1	44584522	44600812	Euteleostomi	Duplicate	FALSE	FALSE	FALSE	FALSE	FALSE	FALSE	FALSE	FALSE	FALSE
ENSG00000136856	SLC2A8	9	130159421	130170703	Euteleostomi	Duplicate	FALSE	FALSE	FALSE	FALSE	FALSE	FALSE	FALSE	FALSE	FALSE
ENSG00000108821	COL1A1	17	48260650	48278993	Euteleostomi	Duplicate	FALSE	FALSE	FALSE	FALSE	FALSE	FALSE	FALSE	FALSE	FALSE
ENSG00000206177	HBM	16	203891	216767	Tetrapoda	Duplicate	FALSE	FALSE	FALSE	FALSE	FALSE	FALSE	FALSE	FALSE	FALSE
ENSG00000151849	CENPJ	13	25457171	25497018	Euteleostomi	Duplicate	FALSE	FALSE	FALSE	FALSE	FALSE	FALSE	FALSE	FALSE	FALSE
ENSG00000153208	MERTK	2	112656056	112787138	Euteleostomi	Duplicate	FALSE	FALSE	FALSE	FALSE	FALSE	FALSE	FALSE	FALSE	FALSE
ENSG00000182217	HIST2H4B	1	149825607	149832714	Euteleostomi	Duplicate	FALSE	FALSE	FALSE	FALSE	FALSE	FALSE	FALSE	FALSE	FALSE
ENSG00000100053	CRYBB3	22	25595817	25603330	Euteleostomi	Duplicate	FALSE	FALSE	FALSE	FALSE	FALSE	FALSE	FALSE	FALSE	FALSE
ENSG00000144119	C1QL2	2	119913819	119916465	Euteleostomi	Duplicate	FALSE	FALSE	FALSE	FALSE	FALSE	FALSE	FALSE	FALSE	FALSE
ENSG00000159210	SNF8	17	47006678	47022479	FungiMetazoa	Singleton	FALSE	FALSE	FALSE	FALSE	FALSE	FALSE	FALSE	FALSE	FALSE
ENSG00000206530	WDR52	3	113005777	113160457	Bilateria	Singleton	FALSE	FALSE	FALSE	FALSE	FALSE	FALSE	FALSE	TRUE	TRUE
ENSG00000164163	ABCE1	4	146019084	146050331	FungiMetazoa	Singleton	FALSE	FALSE	FALSE	FALSE	FALSE	FALSE	FALSE	FALSE	FALSE
ENSG00000171115	GIMAP8	7	150147718	150176480	Theria	Duplicate	FALSE	FALSE	FALSE	FALSE	FALSE	FALSE	FALSE	FALSE	FALSE
ENSG00000179988	PSTK	10	124713897	124757029	Bilateria	Singleton	FALSE	FALSE	FALSE	FALSE	FALSE	FALSE	FALSE	FALSE	FALSE
ENSG00000197838	CYP2A13	19	41594377	41602100	Catarrhini	Duplicate	FALSE	FALSE	FALSE	FALSE	FALSE	FALSE	FALSE	FALSE	FALSE
ENSG00000244752	CRYBB2	22	25615489	25627836	Euteleostomi	Duplicate	FALSE	FALSE	FALSE	FALSE	FALSE	FALSE	FALSE	FALSE	FALSE
ENSG00000117395	EBNA1BP2	1	43629846	43736607	FungiMetazoa	Singleton	FALSE	FALSE	FALSE	FALSE	FALSE	FALSE	FALSE	TRUE	TRUE
ENSG00000161572	LYZL6	17	34261522	34270703	Mammalia	Duplicate	FALSE	FALSE	FALSE	FALSE	FALSE	FALSE	FALSE	FALSE	FALSE
ENSG00000137875	BCL2L10	15	52401460	52404972	Eutheria	Singleton	FALSE	FALSE	FALSE	FALSE	FALSE	FALSE	FALSE	FALSE	FALSE
ENSG00000184678	HIST2H2BE	1	149856010	149858232	Mammalia	Duplicate	FALSE	FALSE	FALSE	FALSE	FALSE	FALSE	FALSE	FALSE	FALSE
ENSG00000188536	HBA2	16	222846	223709	HomoSapiens	Duplicate	TRUE	TRUE	FALSE	FALSE	FALSE	FALSE	FALSE	FALSE	FALSE
ENSG00000176294	OR4N2	14	20187174	20296531	Eutheria	Duplicate	FALSE	TRUE	FALSE	TRUE	FALSE	FALSE	FALSE	FALSE	FALSE
ENSG00000146856	AGBL3	7	134671259	134832715	Euteleostomi	Duplicate	FALSE	FALSE	FALSE	FALSE	FALSE	FALSE	FALSE	TRUE	TRUE
ENSG00000184731	FAM110C	2	38814	46870	Euteleostomi	Duplicate	FALSE	FALSE	FALSE	FALSE	FALSE	FALSE	FALSE	FALSE	FALSE
ENSG00000154928	EPHB1	3	134316643	134979309	Euteleostomi	Duplicate	FALSE	FALSE	FALSE	FALSE	FALSE	FALSE	FALSE	TRUE	TRUE
ENSG00000112339	HBS1L	6	135281516	135424194	Bilateria	Duplicate	FALSE	FALSE	FALSE	FALSE	FALSE	FALSE	FALSE	FALSE	TRUE
ENSG00000088827	SIGLEC1	20	3667617	3687775	Euteleostomi	Duplicate	FALSE	FALSE	FALSE	FALSE	FALSE	FALSE	FALSE	FALSE	FALSE
ENSG00000115107	STEAP3	2	119981384	120023228	Euteleostomi	Duplicate	FALSE	FALSE	FALSE	FALSE	FALSE	FALSE	FALSE	FALSE	FALSE
ENSG00000131435	PDLIM4	5	131593364	131609147	Euteleostomi	Duplicate	FALSE	FALSE	FALSE	FALSE	FALSE	FALSE	FALSE	FALSE	FALSE
ENSG00000182652	OR4Q3	14	20215587	20216528	Amniota	Duplicate	TRUE	TRUE	FALSE	FALSE	FALSE	FALSE	FALSE	FALSE	FALSE
ENSG00000176299	OR4M1	14	20248401	20249516	HomoPanGorilla	Duplicate	TRUE	TRUE	FALSE	FALSE	FALSE	FALSE	FALSE	FALSE	FALSE
ENSG00000148606	POLR3A	10	79734907	79789303	Bilateria	Duplicate	FALSE	FALSE	FALSE	FALSE	FALSE	FALSE	FALSE	FALSE	FALSE
ENSG00000159388	BTG2	1	203274619	203278730	Euteleostomi	Duplicate	FALSE	FALSE	FALSE	FALSE	FALSE	FALSE	FALSE	FALSE	FALSE
ENSG00000132780	NASP	1	46049518	46084566	Bilateria	Singleton	FALSE	FALSE	FALSE	FALSE	FALSE	FALSE	FALSE	FALSE	FALSE
ENSG00000165762	OR4K2	14	20344391	20345468	Theria	Duplicate	TRUE	TRUE	FALSE	FALSE	FALSE	FALSE	FALSE	FALSE	FALSE
ENSG00000179144	GIMAP7	7	150211918	150218161	Euteleostomi	Duplicate	FALSE	FALSE	FALSE	FALSE	FALSE	FALSE	FALSE	FALSE	FALSE
ENSG00000184260	HIST2H2AC	1	149858525	149858961	Amniota	Duplicate	FALSE	FALSE	FALSE	FALSE	FALSE	FALSE	FALSE	FALSE	FALSE
ENSG00000176281	OR4K5	14	20388741	20389818	Theria	Duplicate	TRUE	TRUE	FALSE	FALSE	FALSE	FALSE	FALSE	FALSE	FALSE
ENSG00000178028	DMAP1	1	44679127	44686353	FungiMetazoa	Singleton	FALSE	FALSE	FALSE	FALSE	FALSE	FALSE	FALSE	FALSE	FALSE
ENSG00000100068	LRP5L	22	25747385	25801344	Eutheria	Duplicate	TRUE	TRUE	FALSE	FALSE	FALSE	FALSE	FALSE	FALSE	FALSE
ENSG00000133321	RARRES3	11	63304281	63313934	Eutheria	Duplicate	FALSE	FALSE	FALSE	FALSE	FALSE	FALSE	FALSE	FALSE	FALSE
ENSG00000155249	OR4K1	14	20403767	20404842	Theria	Duplicate	TRUE	TRUE	FALSE	FALSE	FALSE	FALSE	FALSE	FALSE	FALSE
ENSG00000184270	HIST2H2AB	1	149859019	149859466	Amniota	Duplicate	FALSE	FALSE	FALSE	FALSE	FALSE	FALSE	FALSE	FALSE	FALSE
ENSG00000197446	CYP2F1	19	41620337	41634271	Amniota	Duplicate	FALSE	FALSE	FALSE	FALSE	FALSE	FALSE	FALSE	FALSE	FALSE
ENSG00000111271	ACAD10	12	112123857	112194903	Bilateria	Duplicate	FALSE	FALSE	FALSE	FALSE	FALSE	FALSE	FALSE	FALSE	FALSE
ENSG00000169488	OR4K15	14	20443603	20444818	Theria	Duplicate	FALSE	FALSE	FALSE	FALSE	FALSE	FALSE	FALSE	FALSE	FALSE
ENSG00000223501	VPS52	6	33218049	33239824	FungiMetazoa	Singleton	FALSE	FALSE	FALSE	FALSE	FALSE	FALSE	FALSE	FALSE	FALSE
ENSG00000139278	GLIPR1	12	75874460	75897633	Euteleostomi	Duplicate	FALSE	FALSE	FALSE	FALSE	FALSE	FALSE	FALSE	FALSE	FALSE
ENSG00000122176	FMOD	1	203309756	203320617	Euteleostomi	Duplicate	FALSE	FALSE	FALSE	FALSE	FALSE	FALSE	FALSE	FALSE	FALSE
ENSG00000169484	OR4K14	14	20482419	20483352	Theria	Duplicate	FALSE	FALSE	FALSE	FALSE	FALSE	FALSE	FALSE	FALSE	FALSE
ENSG00000137204	SLC22A7	6	43263432	43273276	Euteleostomi	Duplicate	FALSE	FALSE	FALSE	FALSE	FALSE	FALSE	FALSE	FALSE	FALSE
ENSG00000164066	INTU	4	128544426	128647892	Bilateria	Singleton	FALSE	FALSE	FALSE	FALSE	FALSE	FALSE	FALSE	FALSE	FALSE
ENSG00000099954	CECR2	22	17840837	18037850	Bilateria	Duplicate	FALSE	FALSE	FALSE	FALSE	FALSE	FALSE	FALSE	TRUE	FALSE
ENSG00000176253	OR4K13	14	20502003	20502919	Theria	Duplicate	FALSE	FALSE	FALSE	FALSE	FALSE	FALSE	FALSE	FALSE	FALSE
ENSG00000178096	BOLA1	1	149859440	149872351	FungiMetazoa	Singleton	FALSE	FALSE	FALSE	FALSE	FALSE	FALSE	FALSE	FALSE	FALSE
ENSG00000096696	DSP	6	7541808	7586950	Chordata	Duplicate	FALSE	FALSE	FALSE	FALSE	FALSE	FALSE	FALSE	FALSE	FALSE
ENSG00000176246	OR4L1	14	20528204	20529142	Theria	Duplicate	TRUE	FALSE	FALSE	FALSE	FALSE	FALSE	FALSE	FALSE	FALSE
ENSG00000135100	HNF1A	12	121416346	121440315	Euteleostomi	Duplicate	FALSE	FALSE	FALSE	FALSE	FALSE	FALSE	FALSE	TRUE	FALSE
ENSG00000143869	GDF7	2	20866424	20873418	Euteleostomi	Duplicate	FALSE	FALSE	FALSE	FALSE	FALSE	FALSE	FALSE	FALSE	FALSE
ENSG00000107796	ACTA2	10	90694831	90751147	Euteleostomi	Duplicate	FALSE	FALSE	FALSE	FALSE	FALSE	FALSE	FALSE	FALSE	FALSE
ENSG00000069966	GNB5	15	52413117	52483566	Bilateria	Duplicate	FALSE	FALSE	FALSE	FALSE	FALSE	FALSE	FALSE	FALSE	FALSE
ENSG00000176230	OR4K17	14	20585566	20586597	Theria	Duplicate	FALSE	FALSE	FALSE	FALSE	FALSE	FALSE	FALSE	FALSE	FALSE
ENSG00000068976	PYGM	11	64513861	64527769	Euteleostomi	Duplicate	FALSE	FALSE	FALSE	FALSE	FALSE	FALSE	FALSE	FALSE	FALSE
ENSG00000164136	IL15	4	142557752	142655140	Amniota	Singleton	FALSE	FALSE	FALSE	FALSE	FALSE	FALSE	FALSE	FALSE	FALSE
ENSG00000184394	OR4N5	14	20611895	20612821	Eutheria	Duplicate	FALSE	FALSE	FALSE	FALSE	FALSE	FALSE	FALSE	FALSE	FALSE
ENSG00000010818	HIVEP2	6	143072604	143266338	Euteleostomi	Duplicate	FALSE	FALSE	FALSE	FALSE	FALSE	FALSE	FALSE	TRUE	FALSE
ENSG00000133328	HRASLS2	11	63320242	63330855	Mammalia	Duplicate	FALSE	FALSE	FALSE	FALSE	FALSE	FALSE	FALSE	FALSE	FALSE
ENSG00000196832	OR11G2	14	20665495	20666605	Theria	Duplicate	FALSE	FALSE	FALSE	FALSE	FALSE	FALSE	FALSE	FALSE	FALSE
ENSG00000101187	SLCO4A1	20	61273797	61317137	Chordata	Duplicate	FALSE	FALSE	FALSE	FALSE	FALSE	FALSE	FALSE	FALSE	FALSE
ENSG00000162999	DUSP19	2	183943287	183964733	Bilateria	Duplicate	FALSE	FALSE	FALSE	FALSE	FALSE	FALSE	FALSE	FALSE	FALSE
ENSG00000176219	OR11H6	14	20691791	20692964	Theria	Duplicate	FALSE	FALSE	FALSE	FALSE	FALSE	FALSE	FALSE	FALSE	FALSE
ENSG00000176198	OR11H4	14	20710898	20711979	Theria	Duplicate	FALSE	FALSE	FALSE	FALSE	FALSE	FALSE	FALSE	FALSE	FALSE
ENSG00000176485	PLA2G16	11	63340667	63384355	Mammalia	Duplicate	FALSE	FALSE	FALSE	FALSE	FALSE	FALSE	FALSE	FALSE	FALSE
ENSG00000188783	PRELP	1	203444956	203460480	Euteleostomi	Duplicate	FALSE	FALSE	FALSE	FALSE	FALSE	FALSE	FALSE	FALSE	FALSE
ENSG00000169251	NMD3	3	160822484	160971320	FungiMetazoa	Singleton	FALSE	FALSE	FALSE	FALSE	FALSE	FALSE	FALSE	FALSE	FALSE
ENSG00000123106	CCDC91	12	28286182	28732883	Euteleostomi	Singleton	FALSE	FALSE	FALSE	FALSE	FALSE	FALSE	FALSE	FALSE	FALSE
ENSG00000203722	RAET1G	6	150238014	150244257	HomoPanGorilla	Duplicate	FALSE	FALSE	FALSE	FALSE	FALSE	FALSE	FALSE	FALSE	FALSE
ENSG00000117000	RLF	1	40627045	40706593	Euteleostomi	Duplicate	FALSE	FALSE	FALSE	FALSE	FALSE	FALSE	FALSE	TRUE	TRUE
ENSG00000100077	ADRBK2	22	25960816	26125261	Euteleostomi	Duplicate	FALSE	FALSE	FALSE	FALSE	FALSE	FALSE	FALSE	FALSE	FALSE
ENSG00000123552	USP45	6	99880190	99969604	Euteleostomi	Duplicate	FALSE	FALSE	FALSE	FALSE	FALSE	FALSE	FALSE	FALSE	FALSE
ENSG00000178445	GLDC	9	6532464	6645650	FungiMetazoa	Singleton	FALSE	FALSE	FALSE	FALSE	FALSE	FALSE	TRUE	FALSE	FALSE
ENSG00000107864	CPEB3	10	93806449	94050844	Euteleostomi	Duplicate	FALSE	FALSE	FALSE	FALSE	FALSE	FALSE	FALSE	FALSE	FALSE
ENSG00000206172	HBA1	16	226679	227521	HomoSapiens	Duplicate	TRUE	TRUE	FALSE	FALSE	FALSE	FALSE	FALSE	FALSE	FALSE
ENSG00000170390	DCLK2	4	150999426	151178609	Euteleostomi	Duplicate	FALSE	FALSE	FALSE	FALSE	FALSE	FALSE	TRUE	FALSE	FALSE
ENSG00000188770	OPTC	1	203463271	203477992	Euteleostomi	Duplicate	FALSE	FALSE	FALSE	FALSE	FALSE	FALSE	FALSE	FALSE	FALSE
ENSG00000035115	SH3YL1	2	217730	266398	FungiMetazoa	Singleton	FALSE	FALSE	FALSE	FALSE	FALSE	FALSE	FALSE	FALSE	FALSE
ENSG00000109062	SLC9A3R1	17	72744791	72765492	Chordata	Duplicate	FALSE	FALSE	FALSE	FALSE	FALSE	FALSE	FALSE	FALSE	FALSE
ENSG00000146410	MTFR2	6	136552162	136571473	Euteleostomi	Duplicate	FALSE	FALSE	FALSE	FALSE	FALSE	FALSE	FALSE	FALSE	FALSE
ENSG00000184743	ATL3	11	63391559	63439393	Euteleostomi	Duplicate	FALSE	FALSE	FALSE	FALSE	FALSE	FALSE	FALSE	FALSE	FALSE
ENSG00000144560	VGLL4	3	11597544	11762220	Euteleostomi	Singleton	FALSE	FALSE	FALSE	FALSE	FALSE	FALSE	FALSE	TRUE	FALSE
ENSG00000124160	NCOA5	20	44689624	44718591	Euteleostomi	Singleton	FALSE	FALSE	FALSE	FALSE	FALSE	FALSE	FALSE	FALSE	FALSE
ENSG00000118961	C2orf43	2	20883788	21022882	Bilateria	Singleton	FALSE	FALSE	FALSE	FALSE	FALSE	FALSE	FALSE	TRUE	TRUE
ENSG00000064995	TAF11	6	34845555	34855866	FungiMetazoa	Singleton	FALSE	FALSE	FALSE	FALSE	FALSE	FALSE	FALSE	FALSE	FALSE
ENSG00000114784	EIF1B	3	40351175	40353915	Euteleostomi	Duplicate	FALSE	FALSE	FALSE	FALSE	FALSE	FALSE	FALSE	FALSE	FALSE
ENSG00000159164	SV2A	1	149874870	149889434	Euteleostomi	Duplicate	FALSE	FALSE	FALSE	FALSE	FALSE	FALSE	FALSE	FALSE	FALSE
ENSG00000029639	TFB1M	6	155578643	155635627	Bilateria	Duplicate	FALSE	FALSE	FALSE	FALSE	FALSE	FALSE	FALSE	FALSE	FALSE
ENSG00000099849	RASSF7	11	560404	564021	Euteleostomi	Duplicate	FALSE	FALSE	FALSE	FALSE	FALSE	FALSE	FALSE	FALSE	FALSE
ENSG00000188800	TMCO2	1	40711619	40717363	Theria	Singleton	FALSE	FALSE	FALSE	FALSE	FALSE	FALSE	FALSE	FALSE	FALSE
ENSG00000013441	CLK1	2	201717732	201729422	Amniota	Duplicate	FALSE	FALSE	FALSE	FALSE	FALSE	FALSE	FALSE	FALSE	FALSE
ENSG00000176438	SYNE3	14	95883831	95942173	Euteleostomi	Singleton	FALSE	FALSE	FALSE	FALSE	FALSE	FALSE	FALSE	TRUE	FALSE
ENSG00000172977	KAT5	11	65479467	65487075	Bilateria	Duplicate	FALSE	FALSE	FALSE	FALSE	FALSE	FALSE	FALSE	FALSE	FALSE
ENSG00000163811	WDR43	2	29117509	29171088	FungiMetazoa	Singleton	FALSE	FALSE	FALSE	FALSE	FALSE	FALSE	FALSE	FALSE	FALSE
ENSG00000141452	C18orf8	18	21083473	21111746	Bilateria	Singleton	FALSE	FALSE	FALSE	FALSE	FALSE	FALSE	FALSE	FALSE	FALSE
ENSG00000182902	SLC25A18	22	18043139	18073760	Euteleostomi	Duplicate	FALSE	FALSE	FALSE	FALSE	FALSE	FALSE	FALSE	TRUE	TRUE
ENSG00000137802	MAPKBP1	15	42066632	42120053	Euteleostomi	Duplicate	FALSE	FALSE	FALSE	FALSE	FALSE	FALSE	FALSE	FALSE	FALSE
ENSG00000163002	NUP35	2	183982241	184026408	Bilateria	Singleton	FALSE	FALSE	FALSE	FALSE	FALSE	FALSE	FALSE	TRUE	FALSE
ENSG00000243710	WDR65	1	43637820	43720029	Bilateria	Singleton	FALSE	FALSE	FALSE	FALSE	FALSE	FALSE	FALSE	TRUE	TRUE
ENSG00000177427	MIEF2	17	18163848	18169866	Euteleostomi	Duplicate	FALSE	FALSE	FALSE	FALSE	FALSE	FALSE	FALSE	FALSE	FALSE
ENSG00000139579	NABP2	12	56615799	56623638	Euteleostomi	Duplicate	FALSE	FALSE	FALSE	FALSE	FALSE	FALSE	FALSE	FALSE	FALSE
ENSG00000186132	C2orf76	2	120059801	120124404	FungiMetazoa	Singleton	FALSE	FALSE	FALSE	FALSE	FALSE	FALSE	FALSE	FALSE	FALSE
ENSG00000167600	CYP2S1	19	41698954	41713444	Theria	Duplicate	FALSE	FALSE	FALSE	FALSE	FALSE	FALSE	FALSE	FALSE	FALSE
ENSG00000124074	ENKD1	16	67696848	67701168	Bilateria	Singleton	FALSE	FALSE	FALSE	FALSE	FALSE	FALSE	FALSE	FALSE	FALSE
ENSG00000131015	ULBP2	6	150263136	150270371	HomoSapiens	Duplicate	FALSE	FALSE	FALSE	FALSE	FALSE	FALSE	FALSE	FALSE	FALSE
ENSG00000086506	HBQ1	16	230452	231180	Theria	Duplicate	TRUE	FALSE	FALSE	FALSE	FALSE	FALSE	FALSE	FALSE	FALSE
ENSG00000168032	ENTPD3	3	40428647	40470110	Euteleostomi	Duplicate	FALSE	FALSE	FALSE	FALSE	FALSE	FALSE	FALSE	FALSE	FALSE
ENSG00000008196	TFAP2B	6	50786436	50815326	Euteleostomi	Duplicate	FALSE	FALSE	FALSE	FALSE	FALSE	FALSE	FALSE	FALSE	FALSE
ENSG00000146143	PRIM2	6	57179603	57513375	FungiMetazoa	Singleton	FALSE	FALSE	FALSE	FALSE	FALSE	FALSE	TRUE	TRUE	TRUE
ENSG00000101017	CD40	20	44746911	44758502	Euteleostomi	Duplicate	FALSE	FALSE	FALSE	FALSE	FALSE	FALSE	FALSE	FALSE	FALSE
ENSG00000146872	TLK2	17	60536019	60692842	Bilateria	Duplicate	FALSE	FALSE	FALSE	FALSE	FALSE	FALSE	FALSE	FALSE	FALSE
ENSG00000084073	ZMPSTE24	1	40723779	40759856	FungiMetazoa	Singleton	FALSE	FALSE	FALSE	FALSE	FALSE	FALSE	FALSE	FALSE	TRUE
ENSG00000112078	KCTD20	6	36410544	36458920	Euteleostomi	Duplicate	FALSE	FALSE	FALSE	FALSE	FALSE	FALSE	FALSE	FALSE	FALSE
ENSG00000104918	RETN	19	7733930	7735334	Theria	Duplicate	FALSE	FALSE	FALSE	FALSE	FALSE	FALSE	FALSE	FALSE	FALSE
ENSG00000196152	ZNF79	9	130186661	130207651	Theria	Duplicate	FALSE	FALSE	FALSE	FALSE	FALSE	FALSE	FALSE	FALSE	FALSE
ENSG00000198783	ZNF830	17	33288549	33290205	Bilateria	Singleton	FALSE	FALSE	FALSE	FALSE	FALSE	FALSE	FALSE	FALSE	FALSE
ENSG00000165566	AMER2	13	25735822	25746426	Euteleostomi	Duplicate	FALSE	FALSE	FALSE	FALSE	FALSE	FALSE	FALSE	FALSE	FALSE
ENSG00000058668	ATP2B4	1	203595689	203713209	Chordata	Duplicate	FALSE	FALSE	FALSE	FALSE	FALSE	FALSE	FALSE	TRUE	FALSE
ENSG00000090487	SPG21	15	65255362	65282648	Chordata	Singleton	FALSE	FALSE	FALSE	FALSE	FALSE	FALSE	FALSE	FALSE	FALSE
ENSG00000184014	DENND5A	11	9160372	9286937	Chordata	Duplicate	FALSE	FALSE	FALSE	FALSE	FALSE	FALSE	FALSE	FALSE	FALSE
ENSG00000198060	MARCH5	10	94050920	94113721	Bilateria	Singleton	FALSE	FALSE	FALSE	FALSE	FALSE	FALSE	FALSE	FALSE	FALSE
ENSG00000084731	KIF3C	2	26149471	26205618	Euteleostomi	Duplicate	FALSE	FALSE	FALSE	FALSE	FALSE	FALSE	FALSE	FALSE	FALSE
ENSG00000183019	C19orf59	19	7741514	7744712	Theria	Singleton	FALSE	FALSE	FALSE	FALSE	FALSE	FALSE	FALSE	FALSE	FALSE
ENSG00000151388	ADAMTS12	5	33523640	33892297	Euteleostomi	Duplicate	FALSE	FALSE	FALSE	FALSE	FALSE	FALSE	FALSE	TRUE	FALSE
ENSG00000112312	GMNN	6	24775159	24786327	Chordata	Singleton	FALSE	FALSE	FALSE	FALSE	FALSE	FALSE	FALSE	FALSE	FALSE
ENSG00000139505	MTMR6	13	25802307	25862147	Euteleostomi	Duplicate	FALSE	FALSE	FALSE	FALSE	FALSE	FALSE	FALSE	FALSE	FALSE
ENSG00000197958	RPL12	9	130209953	130213684	FungiMetazoa	Singleton	FALSE	FALSE	FALSE	FALSE	FALSE	FALSE	FALSE	FALSE	FALSE
ENSG00000110619	CARS	11	3022152	3078843	Bilateria	Duplicate	FALSE	FALSE	FALSE	FALSE	FALSE	FALSE	FALSE	FALSE	FALSE
ENSG00000159761	C16orf86	16	67700719	67702661	Theria	Singleton	FALSE	FALSE	FALSE	FALSE	FALSE	FALSE	FALSE	FALSE	FALSE
ENSG00000075340	ADD2	2	70834750	70995357	Euteleostomi	Duplicate	FALSE	FALSE	FALSE	FALSE	FALSE	FALSE	FALSE	FALSE	FALSE
ENSG00000213563	C8orf82	8	145751117	145754516	Bilateria	Singleton	FALSE	FALSE	FALSE	FALSE	FALSE	FALSE	FALSE	FALSE	FALSE
ENSG00000064999	ANKS1A	6	34857042	35059179	Euteleostomi	Duplicate	FALSE	FALSE	FALSE	FALSE	FALSE	FALSE	FALSE	FALSE	FALSE
ENSG00000171564	FGB	4	155484108	155492238	Chordata	Duplicate	FALSE	FALSE	FALSE	FALSE	FALSE	FALSE	FALSE	FALSE	FALSE
ENSG00000101188	NTSR1	20	61340189	61394123	Euteleostomi	Duplicate	FALSE	FALSE	FALSE	FALSE	FALSE	FALSE	FALSE	TRUE	TRUE
ENSG00000007392	LUC7L	16	238968	279462	Euteleostomi	Duplicate	FALSE	FALSE	FALSE	FALSE	FALSE	FALSE	FALSE	FALSE	FALSE
ENSG00000112378	PERP	6	138409642	138428648	Euteleostomi	Duplicate	FALSE	FALSE	FALSE	FALSE	FALSE	FALSE	FALSE	FALSE	FALSE
ENSG00000109084	TMEM97	17	26646121	26655707	Euteleostomi	Singleton	FALSE	FALSE	FALSE	FALSE	FALSE	FALSE	FALSE	FALSE	FALSE
ENSG00000184897	H1FX	3	129033615	129035120	Euteleostomi	Singleton	FALSE	FALSE	FALSE	FALSE	FALSE	FALSE	FALSE	FALSE	FALSE
ENSG00000111981	ULBP1	6	150285143	150294846	Simiiformes	Duplicate	FALSE	FALSE	FALSE	FALSE	FALSE	FALSE	FALSE	TRUE	FALSE
ENSG00000108405	P2RX1	17	3799886	3819794	Euteleostomi	Duplicate	FALSE	FALSE	FALSE	FALSE	FALSE	FALSE	FALSE	FALSE	FALSE
ENSG00000123243	ITIH5	10	7601232	7708961	Chordata	Duplicate	FALSE	FALSE	FALSE	FALSE	FALSE	FALSE	FALSE	TRUE	FALSE
ENSG00000164733	CTSB	8	11700033	11726957	Bilateria	Duplicate	FALSE	FALSE	FALSE	FALSE	FALSE	FALSE	FALSE	FALSE	FALSE
ENSG00000181029	TRAPPC5	19	7745729	7747744	FungiMetazoa	Singleton	FALSE	FALSE	FALSE	FALSE	FALSE	FALSE	FALSE	FALSE	FALSE
ENSG00000172771	EFCAB12	3	129120164	129147494	Euteleostomi	Singleton	FALSE	FALSE	FALSE	FALSE	FALSE	FALSE	FALSE	FALSE	FALSE
ENSG00000006114	SYNRG	17	35874900	35969544	Bilateria	Singleton	FALSE	FALSE	FALSE	FALSE	FALSE	FALSE	FALSE	FALSE	FALSE
ENSG00000141098	GFOD2	16	67708434	67753324	Euteleostomi	Duplicate	FALSE	FALSE	FALSE	FALSE	FALSE	FALSE	FALSE	FALSE	FALSE
ENSG00000205929	C21orf62	21	34162985	34186053	Euteleostomi	Singleton	FALSE	FALSE	FALSE	FALSE	FALSE	FALSE	FALSE	FALSE	FALSE
ENSG00000076513	ANKRD13A	12	110436991	110477568	Euteleostomi	Duplicate	FALSE	FALSE	FALSE	FALSE	FALSE	FALSE	FALSE	FALSE	FALSE
ENSG00000101189	MRGBP	20	61427805	61431945	Bilateria	Singleton	FALSE	FALSE	FALSE	FALSE	FALSE	FALSE	FALSE	FALSE	FALSE
ENSG00000005156	LIG3	17	33307513	33332083	Bilateria	Duplicate	FALSE	FALSE	FALSE	FALSE	FALSE	FALSE	FALSE	FALSE	FALSE
ENSG00000131100	ATP6V1E1	22	18074902	18111584	Eutheria	Duplicate	FALSE	FALSE	FALSE	FALSE	FALSE	FALSE	FALSE	FALSE	FALSE
ENSG00000136319	TTC5	14	20724717	20774153	Bilateria	Singleton	FALSE	FALSE	FALSE	FALSE	FALSE	FALSE	FALSE	FALSE	FALSE
ENSG00000136250	AOAH	7	36552456	36764154	Chordata	Singleton	FALSE	FALSE	FALSE	FALSE	FALSE	FALSE	FALSE	FALSE	TRUE
ENSG00000133454	MYO18B	22	26138111	26427007	Euteleostomi	Duplicate	FALSE	FALSE	FALSE	FALSE	FALSE	FALSE	FALSE	FALSE	FALSE
ENSG00000164506	STXBP5	6	147525561	147706866	Euteleostomi	Duplicate	FALSE	FALSE	FALSE	FALSE	FALSE	FALSE	FALSE	TRUE	FALSE
ENSG00000026950	BTN3A1	6	26402465	26415444	Catarrhini	Duplicate	FALSE	FALSE	FALSE	FALSE	FALSE	FALSE	FALSE	FALSE	FALSE
ENSG00000205927	OLIG2	21	34398153	34401504	Euteleostomi	Duplicate	FALSE	FALSE	FALSE	FALSE	FALSE	FALSE	FALSE	FALSE	FALSE
ENSG00000104921	FCER2	19	7753644	7767032	Amniota	Duplicate	FALSE	FALSE	FALSE	FALSE	FALSE	FALSE	FALSE	TRUE	FALSE
ENSG00000132466	ANKRD17	4	73939093	74124515	Euteleostomi	Duplicate	FALSE	FALSE	FALSE	FALSE	FALSE	FALSE	FALSE	FALSE	FALSE
ENSG00000171217	CLDN20	6	155585147	155597682	Euteleostomi	Duplicate	FALSE	FALSE	FALSE	FALSE	FALSE	FALSE	FALSE	FALSE	FALSE
ENSG00000146215	CRIP3	6	43267448	43276535	Euteleostomi	Duplicate	FALSE	FALSE	FALSE	FALSE	FALSE	FALSE	FALSE	FALSE	FALSE
ENSG00000145777	TSLP	5	110405760	110413722	Eutheria	Singleton	FALSE	FALSE	FALSE	FALSE	FALSE	FALSE	FALSE	FALSE	FALSE
ENSG00000108602	ALDH3A1	17	19641297	19652256	Mammalia	Duplicate	FALSE	FALSE	FALSE	FALSE	FALSE	FALSE	FALSE	FALSE	FALSE
ENSG00000204397	CARD16	11	104912053	104972158	HomoPanGorilla	Duplicate	FALSE	FALSE	FALSE	FALSE	FALSE	FALSE	FALSE	FALSE	FALSE
ENSG00000112379	KIAA1244	6	138483058	138665800	Bilateria	Singleton	FALSE	FALSE	FALSE	FALSE	FALSE	FALSE	TRUE	TRUE	TRUE
ENSG00000108846	ABCC3	17	48712138	48769613	Euteleostomi	Duplicate	FALSE	FALSE	FALSE	FALSE	FALSE	FALSE	FALSE	FALSE	FALSE
ENSG00000060491	OGFR	20	61436187	61445352	Euteleostomi	Duplicate	FALSE	FALSE	FALSE	FALSE	FALSE	FALSE	FALSE	FALSE	FALSE
ENSG00000149654	CDH22	20	44802372	44937137	Euteleostomi	Duplicate	FALSE	FALSE	FALSE	FALSE	FALSE	FALSE	FALSE	FALSE	FALSE
ENSG00000184221	OLIG1	21	34442450	34444726	Euteleostomi	Duplicate	FALSE	FALSE	FALSE	FALSE	FALSE	FALSE	FALSE	FALSE	FALSE
ENSG00000161573	CCL16	17	34303529	34308532	Theria	Duplicate	FALSE	FALSE	FALSE	FALSE	FALSE	FALSE	FALSE	FALSE	FALSE
ENSG00000095574	IKZF5	10	124750322	124768333	Euteleostomi	Duplicate	FALSE	FALSE	FALSE	FALSE	FALSE	FALSE	FALSE	FALSE	FALSE
ENSG00000074771	NOX3	6	155716504	155777037	Euteleostomi	Duplicate	FALSE	FALSE	FALSE	FALSE	FALSE	FALSE	FALSE	FALSE	FALSE
ENSG00000106144	CASP2	7	142985308	143004789	Chordata	Duplicate	FALSE	FALSE	FALSE	FALSE	FALSE	FALSE	FALSE	FALSE	FALSE
ENSG00000164237	CMBL	5	10275987	10308138	FungiMetazoa	Singleton	FALSE	FALSE	FALSE	FALSE	FALSE	FALSE	FALSE	FALSE	FALSE
ENSG00000155918	RAET1L	6	150339470	150346668	HomoSapiens	Duplicate	FALSE	TRUE	FALSE	FALSE	FALSE	FALSE	FALSE	FALSE	FALSE
ENSG00000164022	AIMP1	4	107236701	107270383	Bilateria	Duplicate	FALSE	FALSE	FALSE	FALSE	FALSE	FALSE	FALSE	FALSE	FALSE
ENSG00000147799	ARHGAP39	8	145754563	145911194	Bilateria	Singleton	FALSE	FALSE	FALSE	FALSE	FALSE	FALSE	FALSE	TRUE	FALSE
ENSG00000122783	C7orf49	7	134777115	134855547	Theria	Singleton	FALSE	FALSE	FALSE	FALSE	FALSE	FALSE	FALSE	FALSE	FALSE
ENSG00000167601	AXL	19	41725108	41767671	Euteleostomi	Duplicate	FALSE	FALSE	FALSE	FALSE	FALSE	FALSE	FALSE	FALSE	FALSE
ENSG00000133318	RTN3	11	63448918	63527363	Euteleostomi	Duplicate	FALSE	FALSE	FALSE	FALSE	FALSE	FALSE	FALSE	FALSE	FALSE
ENSG00000070047	PHRF1	11	576486	612222	Euteleostomi	Duplicate	FALSE	FALSE	FALSE	FALSE	FALSE	FALSE	FALSE	TRUE	FALSE
ENSG00000141084	RANBP10	16	67757005	67840555	Euteleostomi	Duplicate	FALSE	FALSE	FALSE	FALSE	FALSE	FALSE	FALSE	FALSE	FALSE
ENSG00000157593	SLC35B2	6	44221833	44225291	Bilateria	Duplicate	FALSE	FALSE	FALSE	FALSE	FALSE	FALSE	FALSE	FALSE	FALSE
ENSG00000013523	ANGEL1	14	77253588	77292589	Euteleostomi	Duplicate	FALSE	FALSE	FALSE	FALSE	FALSE	FALSE	FALSE	FALSE	FALSE
ENSG00000128833	MYO5C	15	52484519	52587995	Euteleostomi	Duplicate	FALSE	FALSE	FALSE	FALSE	FALSE	FALSE	FALSE	TRUE	TRUE
ENSG00000151929	BAG3	10	121410882	121437331	Euteleostomi	Duplicate	FALSE	FALSE	FALSE	FALSE	FALSE	FALSE	FALSE	FALSE	FALSE
ENSG00000138395	CDK15	2	202655184	202760273	Euteleostomi	Duplicate	FALSE	FALSE	FALSE	FALSE	FALSE	FALSE	FALSE	TRUE	TRUE
ENSG00000107819	SFXN3	10	102790991	102800998	Euteleostomi	Duplicate	FALSE	FALSE	FALSE	FALSE	FALSE	FALSE	FALSE	FALSE	FALSE
ENSG00000141458	NPC1	18	21086148	21166862	Chordata	Duplicate	FALSE	FALSE	FALSE	FALSE	FALSE	FALSE	FALSE	FALSE	FALSE
ENSG00000133574	GIMAP4	7	150264365	150271041	Euteleostomi	Duplicate	FALSE	FALSE	FALSE	FALSE	FALSE	FALSE	FALSE	FALSE	FALSE
ENSG00000132622	HSPA12B	20	3713314	3733758	Euteleostomi	Duplicate	FALSE	FALSE	FALSE	FALSE	FALSE	FALSE	FALSE	FALSE	FALSE
ENSG00000125637	PSD4	2	113914902	113966973	Euteleostomi	Duplicate	FALSE	FALSE	FALSE	FALSE	FALSE	FALSE	FALSE	FALSE	FALSE
ENSG00000139496	NUPL1	13	25875662	25923938	Bilateria	Singleton	FALSE	FALSE	FALSE	FALSE	FALSE	FALSE	FALSE	FALSE	FALSE
ENSG00000213494	CCL14	17	34310327	34329100	Eutheria	Duplicate	FALSE	FALSE	FALSE	FALSE	FALSE	FALSE	FALSE	FALSE	FALSE
ENSG00000198933	TBKBP1	17	45771447	45789416	Euteleostomi	Singleton	FALSE	FALSE	FALSE	FALSE	FALSE	FALSE	FALSE	FALSE	FALSE
ENSG00000171435	KSR2	12	117890817	118406788	Euteleostomi	Duplicate	FALSE	FALSE	FALSE	FALSE	FALSE	FALSE	FALSE	TRUE	FALSE
ENSG00000182566	CLEC4G	19	7793843	7798792	Amniota	Duplicate	FALSE	FALSE	FALSE	FALSE	FALSE	FALSE	FALSE	FALSE	FALSE
ENSG00000134987	WDR36	5	110427414	110466200	FungiMetazoa	Singleton	FALSE	FALSE	FALSE	FALSE	FALSE	FALSE	FALSE	FALSE	FALSE
ENSG00000114416	FXR1	3	180585929	180700541	Euteleostomi	Duplicate	FALSE	FALSE	FALSE	FALSE	FALSE	FALSE	FALSE	FALSE	FALSE
ENSG00000152380	FAM151B	5	79783788	79838382	Euteleostomi	Duplicate	FALSE	FALSE	FALSE	FALSE	FALSE	FALSE	FALSE	FALSE	FALSE
ENSG00000113369	ARRDC3	5	90664541	90679176	Euteleostomi	Duplicate	FALSE	FALSE	FALSE	FALSE	FALSE	FALSE	FALSE	FALSE	FALSE
ENSG00000159110	IFNAR2	21	34602206	34637980	Amniota	Singleton	FALSE	FALSE	FALSE	FALSE	FALSE	FALSE	FALSE	FALSE	FALSE
ENSG00000205208	C4orf46	4	159587831	159593407	Amniota	Singleton	FALSE	FALSE	FALSE	FALSE	FALSE	FALSE	FALSE	FALSE	FALSE
ENSG00000143368	SF3B4	1	149895209	149900236	Bilateria	Duplicate	FALSE	FALSE	FALSE	FALSE	FALSE	FALSE	FALSE	FALSE	FALSE
ENSG00000107077	KDM4C	9	6720863	7175648	Euteleostomi	Duplicate	FALSE	FALSE	FALSE	FALSE	FALSE	FALSE	TRUE	TRUE	TRUE
ENSG00000133561	GIMAP6	7	150322463	150329473	Theria	Duplicate	FALSE	FALSE	FALSE	FALSE	FALSE	FALSE	FALSE	FALSE	FALSE
ENSG00000148356	LRSAM1	9	130213765	130265780	Bilateria	Duplicate	FALSE	FALSE	FALSE	FALSE	FALSE	FALSE	FALSE	FALSE	FALSE
ENSG00000152578	GRIA4	11	105480721	105852819	Bilateria	Duplicate	FALSE	FALSE	FALSE	FALSE	FALSE	FALSE	FALSE	TRUE	TRUE
ENSG00000049089	COL9A2	1	40766159	40783488	Euteleostomi	Duplicate	FALSE	FALSE	FALSE	FALSE	FALSE	FALSE	FALSE	FALSE	FALSE
ENSG00000135905	DOCK10	2	225629807	225907162	Bilateria	Duplicate	FALSE	FALSE	FALSE	FALSE	FALSE	FALSE	FALSE	TRUE	FALSE
ENSG00000130935	NOL11	17	65713949	65740647	Euteleostomi	Singleton	FALSE	FALSE	FALSE	FALSE	FALSE	FALSE	FALSE	TRUE	TRUE
ENSG00000182175	RGMA	15	93586636	93632433	Euteleostomi	Duplicate	FALSE	FALSE	FALSE	FALSE	FALSE	FALSE	FALSE	FALSE	FALSE
ENSG00000171503	ETFDH	4	159593277	159630775	FungiMetazoa	Singleton	FALSE	FALSE	FALSE	FALSE	FALSE	FALSE	FALSE	FALSE	FALSE
ENSG00000113441	LNPEP	5	96271098	96373219	Euteleostomi	Duplicate	FALSE	FALSE	FALSE	FALSE	FALSE	FALSE	FALSE	FALSE	FALSE
ENSG00000198517	MAFK	7	1570350	1582679	Euteleostomi	Duplicate	FALSE	FALSE	FALSE	FALSE	FALSE	FALSE	FALSE	FALSE	FALSE
ENSG00000131019	ULBP3	6	150384286	150390231	Eutheria	Duplicate	FALSE	TRUE	FALSE	FALSE	FALSE	FALSE	FALSE	FALSE	FALSE
ENSG00000151475	SLC25A31	4	128651533	128695448	Chordata	Duplicate	FALSE	FALSE	FALSE	FALSE	FALSE	FALSE	FALSE	FALSE	FALSE
ENSG00000109452	INPP4B	4	142944313	143768585	Euteleostomi	Duplicate	FALSE	FALSE	FALSE	FALSE	FALSE	FALSE	FALSE	TRUE	TRUE
ENSG00000198056	PRIM1	12	57125380	57146157	FungiMetazoa	Singleton	FALSE	FALSE	FALSE	FALSE	FALSE	FALSE	FALSE	FALSE	FALSE
ENSG00000172922	RNASEH2C	11	65482367	65488418	Bilateria	Singleton	FALSE	FALSE	FALSE	FALSE	FALSE	FALSE	FALSE	FALSE	FALSE
ENSG00000146416	AIG1	6	143381633	143661441	Euteleostomi	Duplicate	FALSE	FALSE	FALSE	FALSE	FALSE	FALSE	FALSE	FALSE	FALSE
ENSG00000122188	LAX1	1	203734304	203745361	Mammalia	Singleton	FALSE	FALSE	FALSE	FALSE	FALSE	FALSE	FALSE	FALSE	FALSE
ENSG00000129071	MBD4	3	129149787	129158878	Euteleostomi	Duplicate	FALSE	FALSE	FALSE	FALSE	FALSE	FALSE	FALSE	FALSE	FALSE
ENSG00000043591	ADRB1	10	115803806	115806667	Euteleostomi	Duplicate	FALSE	FALSE	FALSE	FALSE	FALSE	FALSE	FALSE	FALSE	FALSE
ENSG00000188846	RPL14	3	40498783	40503861	FungiMetazoa	Singleton	FALSE	FALSE	FALSE	FALSE	FALSE	FALSE	FALSE	FALSE	FALSE
ENSG00000155368	DBI	2	120124497	120130126	Theria	Duplicate	FALSE	FALSE	FALSE	FALSE	FALSE	FALSE	FALSE	FALSE	FALSE
ENSG00000091129	NRCAM	7	107788068	108097161	Euteleostomi	Duplicate	FALSE	FALSE	FALSE	FALSE	FALSE	FALSE	FALSE	FALSE	FALSE
ENSG00000164855	TMEM184A	7	1581871	1600457	Euteleostomi	Duplicate	FALSE	FALSE	FALSE	FALSE	FALSE	FALSE	FALSE	FALSE	FALSE
ENSG00000164904	ALDH7A1	5	125877533	125931110	Bilateria	Duplicate	FALSE	FALSE	FALSE	FALSE	FALSE	FALSE	FALSE	FALSE	TRUE
ENSG00000011485	PPP5C	19	46850251	46896238	Bilateria	Duplicate	FALSE	FALSE	FALSE	FALSE	FALSE	FALSE	FALSE	FALSE	FALSE
ENSG00000092758	COL9A3	20	61447596	61472511	Euteleostomi	Duplicate	FALSE	FALSE	FALSE	FALSE	FALSE	FALSE	FALSE	TRUE	FALSE
ENSG00000174456	C12orf76	12	110465872	110511491	Simiiformes	Singleton	FALSE	FALSE	FALSE	FALSE	FALSE	FALSE	FALSE	FALSE	FALSE
ENSG00000177548	RABEP2	16	28915742	28947847	Chordata	Duplicate	FALSE	FALSE	FALSE	FALSE	FALSE	FALSE	FALSE	FALSE	FALSE
ENSG00000150051	MKX	10	27961804	28034989	Bilateria	Duplicate	FALSE	FALSE	FALSE	FALSE	FALSE	FALSE	FALSE	TRUE	TRUE
ENSG00000115806	GORASP2	2	171784974	171823639	Euteleostomi	Duplicate	FALSE	FALSE	FALSE	FALSE	FALSE	FALSE	FALSE	FALSE	FALSE
ENSG00000078902	TOLLIP	11	1295601	1330884	Bilateria	Singleton	FALSE	TRUE	FALSE	FALSE	FALSE	FALSE	FALSE	FALSE	FALSE
ENSG00000105656	ELL	19	18553473	18632937	Euteleostomi	Duplicate	FALSE	FALSE	FALSE	FALSE	FALSE	FALSE	FALSE	FALSE	FALSE
ENSG00000164164	OTUD4	4	146031990	146101313	Euteleostomi	Duplicate	FALSE	FALSE	FALSE	FALSE	FALSE	FALSE	FALSE	FALSE	FALSE
ENSG00000198825	INPP5F	10	121485609	121588652	Bilateria	Duplicate	FALSE	FALSE	FALSE	FALSE	FALSE	FALSE	TRUE	FALSE	FALSE
ENSG00000171497	PPID	4	159630286	159644548	Bilateria	Duplicate	FALSE	FALSE	FALSE	FALSE	FALSE	FALSE	FALSE	FALSE	FALSE
ENSG00000164070	HSPA4L	4	128702976	128761888	Euteleostomi	Duplicate	FALSE	FALSE	FALSE	FALSE	FALSE	FALSE	FALSE	TRUE	TRUE
ENSG00000084733	RAB10	2	26256976	26360323	Bilateria	Duplicate	FALSE	FALSE	FALSE	FALSE	FALSE	FALSE	FALSE	FALSE	FALSE
ENSG00000141577	AZI1	17	79163393	79196799	Bilateria	Singleton	FALSE	FALSE	FALSE	FALSE	FALSE	FALSE	FALSE	TRUE	FALSE
ENSG00000103707	MTFMT	15	65294845	65321977	FungiMetazoa	Singleton	FALSE	FALSE	FALSE	FALSE	FALSE	FALSE	FALSE	FALSE	FALSE
ENSG00000172818	OVOL1	11	65554493	65564690	Euteleostomi	Duplicate	FALSE	FALSE	FALSE	FALSE	FALSE	FALSE	FALSE	FALSE	FALSE
ENSG00000117419	ERI3	1	44686742	44820932	Bilateria	Duplicate	FALSE	FALSE	FALSE	FALSE	FALSE	FALSE	FALSE	FALSE	FALSE
ENSG00000029363	BCLAF1	6	136578001	136610989	Euteleostomi	Duplicate	FALSE	FALSE	FALSE	FALSE	FALSE	FALSE	FALSE	FALSE	FALSE
ENSG00000155066	PROM2	2	95940201	95957056	Euteleostomi	Duplicate	FALSE	FALSE	FALSE	FALSE	FALSE	FALSE	FALSE	FALSE	FALSE
ENSG00000243646	IL10RB	21	34638663	34669539	HomoSapiens	Duplicate	FALSE	FALSE	FALSE	FALSE	FALSE	FALSE	FALSE	FALSE	FALSE
ENSG00000139233	LLPH	12	66516842	66524548	Chordata	Singleton	FALSE	FALSE	FALSE	FALSE	FALSE	FALSE	FALSE	FALSE	FALSE
ENSG00000058673	ZC3H11A	1	203764782	203823252	Euteleostomi	Singleton	FALSE	FALSE	FALSE	FALSE	FALSE	FALSE	FALSE	FALSE	TRUE
ENSG00000198585	NUDT16	3	131100515	131107674	Amniota	Duplicate	FALSE	FALSE	FALSE	FALSE	FALSE	FALSE	FALSE	FALSE	FALSE
ENSG00000170264	FAM161A	2	62051989	62081278	Euteleostomi	Duplicate	FALSE	FALSE	FALSE	FALSE	FALSE	FALSE	FALSE	FALSE	FALSE
ENSG00000177291	GJD4	10	35894338	35897863	Chordata	Duplicate	FALSE	FALSE	FALSE	FALSE	FALSE	FALSE	FALSE	FALSE	FALSE
ENSG00000177873	ZNF619	3	40518604	40531727	Eutheria	Duplicate	FALSE	FALSE	FALSE	FALSE	FALSE	FALSE	FALSE	FALSE	FALSE
ENSG00000198729	PPP1R14C	6	150464212	150571493	Euteleostomi	Duplicate	FALSE	FALSE	FALSE	FALSE	FALSE	FALSE	FALSE	FALSE	FALSE
ENSG00000132932	ATP8A2	13	25946209	26599989	Euteleostomi	Duplicate	FALSE	FALSE	FALSE	FALSE	FALSE	FALSE	FALSE	FALSE	TRUE
ENSG00000073861	TBX21	17	45810610	45823485	Euteleostomi	Duplicate	FALSE	FALSE	FALSE	FALSE	FALSE	FALSE	FALSE	FALSE	FALSE
ENSG00000172757	CFL1	11	65590493	65629497	Euteleostomi	Duplicate	FALSE	FALSE	FALSE	FALSE	FALSE	FALSE	FALSE	TRUE	FALSE
ENSG00000152582	SPEF2	5	35617946	35814713	Chordata	Singleton	FALSE	FALSE	FALSE	FALSE	FALSE	FALSE	FALSE	TRUE	FALSE
ENSG00000049618	ARID1B	6	157099063	157531913	Chordata	Duplicate	FALSE	FALSE	FALSE	FALSE	FALSE	FALSE	FALSE	FALSE	TRUE
ENSG00000168066	SF1	11	64532078	64546258	Bilateria	Duplicate	FALSE	FALSE	FALSE	FALSE	FALSE	FALSE	FALSE	FALSE	FALSE
ENSG00000074370	ATP2A3	17	3827169	3867736	Euteleostomi	Duplicate	FALSE	FALSE	FALSE	FALSE	FALSE	FALSE	FALSE	FALSE	TRUE
ENSG00000187942	LDLRAD2	1	22138758	22151714	Euteleostomi	Singleton	FALSE	FALSE	FALSE	FALSE	FALSE	FALSE	FALSE	TRUE	FALSE
ENSG00000106560	GIMAP2	7	150382785	150390729	Theria	Duplicate	FALSE	FALSE	FALSE	FALSE	FALSE	FALSE	FALSE	FALSE	FALSE
ENSG00000177283	FZD8	10	35927177	35930362	Euteleostomi	Duplicate	FALSE	FALSE	FALSE	FALSE	FALSE	FALSE	FALSE	FALSE	FALSE
ENSG00000052795	FNIP2	4	159690290	159829201	Euteleostomi	Duplicate	FALSE	FALSE	FALSE	FALSE	FALSE	FALSE	FALSE	TRUE	TRUE
ENSG00000080189	SLC35C2	20	44978167	44993043	FungiMetazoa	Singleton	FALSE	FALSE	FALSE	FALSE	FALSE	FALSE	FALSE	FALSE	FALSE
ENSG00000066056	TIE1	1	43766664	43788779	Euteleostomi	Duplicate	FALSE	FALSE	FALSE	FALSE	FALSE	FALSE	FALSE	FALSE	FALSE
ENSG00000100814	CCNB1IP1	14	20779527	20801471	Chordata	Singleton	FALSE	FALSE	FALSE	FALSE	FALSE	FALSE	FALSE	FALSE	FALSE
ENSG00000109083	IFT20	17	26655352	26662515	Bilateria	Singleton	FALSE	FALSE	FALSE	FALSE	FALSE	FALSE	FALSE	FALSE	FALSE
ENSG00000170903	MSANTD4	11	105866350	105893130	Euteleostomi	Singleton	FALSE	FALSE	FALSE	FALSE	FALSE	FALSE	FALSE	FALSE	FALSE
ENSG00000153684	GOLGA8F	15	28623767	28637170	HomoSapiens	Duplicate	TRUE	TRUE	FALSE	FALSE	FALSE	FALSE	FALSE	FALSE	FALSE
ENSG00000197208	SLC22A4	5	131630136	131679899	Amniota	Duplicate	FALSE	FALSE	FALSE	FALSE	FALSE	FALSE	FALSE	FALSE	FALSE
ENSG00000196542	SPTSSB	3	161062580	161090668	Euteleostomi	Duplicate	FALSE	FALSE	FALSE	FALSE	FALSE	FALSE	FALSE	FALSE	FALSE
ENSG00000142166	IFNAR1	21	34696734	34732168	Euteleostomi	Duplicate	FALSE	FALSE	FALSE	FALSE	FALSE	FALSE	FALSE	FALSE	FALSE
ENSG00000196177	ACADSB	10	124768495	124817827	Bilateria	Duplicate	FALSE	FALSE	FALSE	FALSE	FALSE	FALSE	FALSE	FALSE	FALSE
ENSG00000198242	RPL23A	17	27046411	27051377	Eutheria	Duplicate	FALSE	FALSE	FALSE	FALSE	FALSE	FALSE	FALSE	FALSE	FALSE
ENSG00000155011	DKK2	4	107842959	108204963	Euteleostomi	Duplicate	FALSE	FALSE	FALSE	FALSE	FALSE	FALSE	FALSE	FALSE	FALSE
ENSG00000115946	PNO1	2	68384976	68403370	FungiMetazoa	Singleton	FALSE	FALSE	FALSE	FALSE	FALSE	FALSE	FALSE	FALSE	FALSE
ENSG00000111445	RFC5	12	118451393	118470935	FungiMetazoa	Singleton	FALSE	FALSE	FALSE	FALSE	FALSE	FALSE	FALSE	FALSE	FALSE
ENSG00000109065	NAT9	17	72766686	72772506	Bilateria	Singleton	FALSE	FALSE	FALSE	FALSE	FALSE	FALSE	FALSE	FALSE	FALSE
ENSG00000101220	C20orf27	20	3734155	3749034	Bilateria	Singleton	FALSE	FALSE	FALSE	FALSE	FALSE	FALSE	FALSE	FALSE	FALSE
ENSG00000167930	ITFG3	16	284545	319942	HomoSapiens	Duplicate	FALSE	FALSE	FALSE	FALSE	FALSE	FALSE	FALSE	FALSE	FALSE
ENSG00000198589	LRBA	4	151185594	151936879	Euteleostomi	Duplicate	FALSE	FALSE	FALSE	FALSE	FALSE	FALSE	TRUE	TRUE	FALSE
ENSG00000099968	BCL2L13	22	18111621	18213388	Euteleostomi	Singleton	FALSE	FALSE	FALSE	FALSE	FALSE	FALSE	FALSE	TRUE	TRUE
ENSG00000159588	CCDC17	1	46085716	46089729	Euteleostomi	Singleton	FALSE	FALSE	FALSE	FALSE	FALSE	FALSE	FALSE	FALSE	FALSE
ENSG00000154832	CXXC1	18	47808713	47814674	Bilateria	Singleton	FALSE	FALSE	FALSE	FALSE	FALSE	FALSE	FALSE	FALSE	FALSE
ENSG00000165813	C10orf118	10	115880621	115933979	Bilateria	Singleton	FALSE	FALSE	FALSE	FALSE	FALSE	FALSE	FALSE	FALSE	FALSE
ENSG00000155957	TMBIM4	12	66517709	66563852	HomoSapiens	Duplicate	FALSE	FALSE	FALSE	FALSE	FALSE	FALSE	FALSE	FALSE	FALSE
ENSG00000161574	CCL15-CCL14	17	34310692	34328660	HomoSapiens	Duplicate	FALSE	FALSE	FALSE	FALSE	FALSE	FALSE	FALSE	FALSE	FALSE
ENSG00000105701	FKBP8	19	18642561	18654887	Chordata	Duplicate	FALSE	FALSE	FALSE	FALSE	FALSE	FALSE	FALSE	FALSE	FALSE
ENSG00000182004	SNRPE	1	203830731	203839678	FungiMetazoa	Singleton	FALSE	FALSE	FALSE	FALSE	FALSE	FALSE	FALSE	FALSE	FALSE
ENSG00000051620	HEBP2	6	138724668	138743334	Euteleostomi	Duplicate	FALSE	FALSE	FALSE	FALSE	FALSE	FALSE	FALSE	FALSE	FALSE
ENSG00000009765	IYD	6	150690028	150727105	Bilateria	Singleton	FALSE	FALSE	FALSE	FALSE	FALSE	FALSE	FALSE	TRUE	FALSE
ENSG00000145495	MARCH6	5	10353815	10440500	Bilateria	Duplicate	FALSE	FALSE	FALSE	FALSE	FALSE	FALSE	FALSE	FALSE	FALSE
ENSG00000172803	SNX32	11	65601112	65624367	Euteleostomi	Duplicate	FALSE	FALSE	FALSE	FALSE	FALSE	FALSE	FALSE	TRUE	FALSE
ENSG00000182447	OTOL1	3	161214596	161221730	Euteleostomi	Duplicate	FALSE	FALSE	FALSE	FALSE	FALSE	FALSE	FALSE	FALSE	FALSE
ENSG00000177302	TOP3A	17	18174742	18218321	Bilateria	Duplicate	FALSE	FALSE	FALSE	FALSE	FALSE	FALSE	FALSE	FALSE	FALSE
ENSG00000100473	COCH	14	31343720	31364271	Euteleostomi	Duplicate	FALSE	FALSE	FALSE	FALSE	FALSE	FALSE	FALSE	FALSE	FALSE
ENSG00000213203	GIMAP1	7	150413645	150421372	Theria	Duplicate	FALSE	FALSE	FALSE	FALSE	FALSE	FALSE	FALSE	FALSE	FALSE
ENSG00000164123	C4orf45	4	159814286	159959912	Chordata	Singleton	FALSE	FALSE	FALSE	FALSE	FALSE	FALSE	FALSE	FALSE	FALSE
ENSG00000142798	HSPG2	1	22148738	22263790	Bilateria	Duplicate	FALSE	FALSE	FALSE	FALSE	FALSE	FALSE	FALSE	FALSE	TRUE
ENSG00000185507	IRF7	11	612553	615999	Euteleostomi	Duplicate	FALSE	FALSE	FALSE	FALSE	FALSE	FALSE	FALSE	FALSE	FALSE
ENSG00000185664	PMEL	12	56347889	56367101	Euteleostomi	Duplicate	FALSE	FALSE	FALSE	FALSE	FALSE	FALSE	FALSE	FALSE	FALSE
ENSG00000148450	MSRB2	10	23384435	23410942	Bilateria	Duplicate	FALSE	FALSE	FALSE	FALSE	FALSE	FALSE	FALSE	FALSE	FALSE
ENSG00000146232	NFKBIE	6	44225903	44233500	Euteleostomi	Duplicate	FALSE	FALSE	FALSE	FALSE	FALSE	FALSE	FALSE	FALSE	FALSE
ENSG00000138801	PAPSS1	4	108511433	108641608	Euteleostomi	Duplicate	FALSE	FALSE	FALSE	FALSE	FALSE	FALSE	FALSE	FALSE	FALSE
ENSG00000176788	BASP1	5	17065707	17276943	Sarcopterygii	Singleton	FALSE	FALSE	FALSE	FALSE	FALSE	FALSE	FALSE	FALSE	FALSE
ENSG00000166471	TMEM41B	11	9302201	9336327	Bilateria	Duplicate	FALSE	FALSE	FALSE	FALSE	FALSE	FALSE	FALSE	TRUE	FALSE
ENSG00000014914	MTMR11	1	149900543	149908791	Euteleostomi	Duplicate	FALSE	FALSE	FALSE	FALSE	FALSE	FALSE	FALSE	FALSE	FALSE
ENSG00000115935	WIPF1	2	175424300	175547644	Euteleostomi	Singleton	FALSE	FALSE	FALSE	FALSE	FALSE	FALSE	FALSE	TRUE	TRUE
ENSG00000170927	PKHD1	6	51480098	51952423	Euteleostomi	Duplicate	FALSE	FALSE	FALSE	FALSE	FALSE	FALSE	FALSE	TRUE	TRUE
ENSG00000114113	RBP2	3	139171726	139199589	Euteleostomi	Duplicate	FALSE	FALSE	FALSE	FALSE	FALSE	FALSE	FALSE	FALSE	FALSE
ENSG00000118579	MED28	4	17616254	17635728	Bilateria	Singleton	FALSE	FALSE	FALSE	FALSE	FALSE	FALSE	FALSE	FALSE	FALSE
ENSG00000090659	CD209	19	7804879	7812464	Catarrhini	Duplicate	FALSE	FALSE	FALSE	FALSE	FALSE	FALSE	FALSE	FALSE	FALSE
ENSG00000147676	MAL2	8	120177273	120257913	Euteleostomi	Duplicate	FALSE	FALSE	FALSE	FALSE	FALSE	FALSE	FALSE	FALSE	FALSE
ENSG00000100095	SEZ6L	22	26565440	26779562	Euteleostomi	Duplicate	FALSE	FALSE	FALSE	FALSE	FALSE	FALSE	FALSE	FALSE	TRUE
ENSG00000143842	SOX13	1	204042243	204096863	Euteleostomi	Duplicate	FALSE	FALSE	FALSE	FALSE	FALSE	FALSE	FALSE	FALSE	FALSE
ENSG00000090402	SI	3	164696686	164796283	Chordata	Duplicate	FALSE	FALSE	FALSE	FALSE	FALSE	FALSE	FALSE	FALSE	FALSE
ENSG00000109756	RAPGEF2	4	160025330	160281321	Euteleostomi	Duplicate	FALSE	FALSE	FALSE	FALSE	FALSE	FALSE	FALSE	FALSE	FALSE
ENSG00000169126	ARMC4	10	28064115	28287977	Chordata	Duplicate	FALSE	FALSE	FALSE	FALSE	FALSE	FALSE	FALSE	TRUE	TRUE
ENSG00000139540	SLC39A5	12	56623833	56631630	Euteleostomi	Duplicate	FALSE	FALSE	FALSE	FALSE	FALSE	FALSE	FALSE	FALSE	FALSE
ENSG00000196329	GIMAP5	7	150419341	150447121	Theria	Duplicate	FALSE	FALSE	FALSE	FALSE	FALSE	FALSE	FALSE	FALSE	FALSE
ENSG00000082516	GEMIN5	5	154266976	154317769	Chordata	Singleton	FALSE	FALSE	FALSE	FALSE	FALSE	FALSE	FALSE	FALSE	FALSE
ENSG00000136830	FAM129B	9	130267618	130341268	Euteleostomi	Duplicate	FALSE	FALSE	FALSE	FALSE	FALSE	FALSE	FALSE	FALSE	FALSE
ENSG00000197375	SLC22A5	5	131705444	131731306	Amniota	Duplicate	FALSE	FALSE	FALSE	FALSE	FALSE	FALSE	FALSE	FALSE	FALSE
ENSG00000225190	PLEKHM1	17	43513266	43568115	Euteleostomi	Duplicate	FALSE	FALSE	FALSE	FALSE	FALSE	FALSE	FALSE	FALSE	FALSE
ENSG00000047662	FAM184B	4	17630929	17783135	Euteleostomi	Duplicate	FALSE	FALSE	FALSE	FALSE	FALSE	FALSE	FALSE	FALSE	FALSE
ENSG00000137038	TMEM261	9	7796490	7888380	Euteleostomi	Singleton	FALSE	FALSE	FALSE	FALSE	FALSE	FALSE	FALSE	FALSE	FALSE
ENSG00000159128	IFNGR2	21	34775202	34851655	Euteleostomi	Singleton	FALSE	FALSE	FALSE	FALSE	FALSE	FALSE	FALSE	FALSE	FALSE
ENSG00000157778	PSMG3	7	1606966	1610641	Euteleostomi	Singleton	FALSE	FALSE	FALSE	FALSE	FALSE	FALSE	FALSE	FALSE	FALSE
ENSG00000196378	ZNF34	8	145998499	146012730	Eutheria	Duplicate	FALSE	FALSE	FALSE	FALSE	FALSE	FALSE	FALSE	FALSE	FALSE
ENSG00000145526	CDH18	5	19473060	20575982	Euteleostomi	Duplicate	FALSE	FALSE	FALSE	FALSE	FALSE	FALSE	TRUE	TRUE	TRUE
ENSG00000186198	SLC51B	15	65337708	65345734	Mammalia	Singleton	FALSE	FALSE	FALSE	FALSE	FALSE	FALSE	FALSE	FALSE	FALSE
ENSG00000146122	DAAM2	6	39760142	39872648	Euteleostomi	Duplicate	FALSE	FALSE	FALSE	FALSE	FALSE	FALSE	FALSE	FALSE	TRUE
ENSG00000120805	ARL1	12	101786898	101801598	Bilateria	Duplicate	FALSE	FALSE	FALSE	FALSE	FALSE	FALSE	FALSE	FALSE	FALSE
ENSG00000115274	INO80B	2	74682150	74688011	Bilateria	Singleton	FALSE	FALSE	FALSE	FALSE	FALSE	FALSE	FALSE	FALSE	FALSE
ENSG00000114115	RBP1	3	139236276	139258671	Euteleostomi	Duplicate	FALSE	FALSE	FALSE	FALSE	FALSE	FALSE	FALSE	FALSE	FALSE
ENSG00000119912	IDE	10	94211441	94333833	Bilateria	Duplicate	FALSE	FALSE	FALSE	FALSE	FALSE	FALSE	FALSE	FALSE	FALSE
ENSG00000105427	CNFN	19	42891171	42894439	Euteleostomi	Duplicate	FALSE	FALSE	FALSE	FALSE	FALSE	FALSE	FALSE	FALSE	FALSE
ENSG00000205339	IPO7	11	9406169	9469673	Euteleostomi	Duplicate	FALSE	FALSE	FALSE	FALSE	FALSE	FALSE	FALSE	FALSE	FALSE
ENSG00000103710	RASL12	15	65345679	65369028	Chordata	Duplicate	FALSE	FALSE	FALSE	FALSE	FALSE	FALSE	FALSE	FALSE	FALSE
ENSG00000144559	TAMM41	3	11831916	11888393	FungiMetazoa	Singleton	FALSE	FALSE	FALSE	FALSE	FALSE	FALSE	FALSE	FALSE	FALSE
ENSG00000111615	KRR1	12	75890684	75905416	FungiMetazoa	Singleton	FALSE	FALSE	FALSE	FALSE	FALSE	FALSE	FALSE	FALSE	FALSE
ENSG00000174672	BRSK2	11	1411129	1483919	Euteleostomi	Duplicate	FALSE	TRUE	FALSE	FALSE	FALSE	FALSE	FALSE	FALSE	FALSE
ENSG00000163257	DCAF16	4	17802278	17812381	Eutheria	Singleton	FALSE	FALSE	FALSE	FALSE	FALSE	FALSE	FALSE	FALSE	FALSE
ENSG00000172732	MUS81	11	65624597	65635124	FungiMetazoa	Singleton	FALSE	FALSE	FALSE	FALSE	FALSE	FALSE	FALSE	FALSE	FALSE
ENSG00000112079	STK38	6	36461669	36515247	Euteleostomi	Duplicate	FALSE	FALSE	FALSE	FALSE	FALSE	FALSE	FALSE	FALSE	FALSE
ENSG00000107821	KAZALD1	10	102821598	102827888	Euteleostomi	Duplicate	FALSE	FALSE	FALSE	FALSE	FALSE	FALSE	FALSE	FALSE	FALSE
ENSG00000159592	GPBP1L1	1	46092976	46153785	Euteleostomi	Duplicate	FALSE	FALSE	FALSE	FALSE	FALSE	FALSE	FALSE	FALSE	FALSE
ENSG00000189127	ANKRD34B	5	79852574	79866307	Euteleostomi	Duplicate	FALSE	FALSE	FALSE	FALSE	FALSE	FALSE	FALSE	FALSE	FALSE
ENSG00000079435	LIPE	19	42905659	42931578	Bilateria	Singleton	FALSE	FALSE	FALSE	FALSE	FALSE	FALSE	FALSE	FALSE	FALSE
ENSG00000120279	MYCT1	6	153019030	153045702	Euteleostomi	Singleton	FALSE	FALSE	FALSE	FALSE	FALSE	FALSE	FALSE	TRUE	TRUE
ENSG00000198561	CTNND1	11	57520715	57587018	Euteleostomi	Duplicate	FALSE	FALSE	FALSE	FALSE	FALSE	FALSE	FALSE	FALSE	FALSE
ENSG00000234438	KBTBD13	15	65369154	65372276	Euteleostomi	Duplicate	FALSE	FALSE	FALSE	FALSE	FALSE	FALSE	FALSE	FALSE	FALSE
ENSG00000160606	TLCD1	17	27051366	27054953	Euteleostomi	Duplicate	FALSE	FALSE	FALSE	FALSE	FALSE	FALSE	FALSE	FALSE	FALSE
ENSG00000137393	RNF144B	6	18368779	18469105	Euteleostomi	Duplicate	FALSE	FALSE	FALSE	FALSE	FALSE	FALSE	FALSE	FALSE	FALSE
ENSG00000154065	ANKRD29	18	21178890	21242849	Bilateria	Duplicate	FALSE	FALSE	FALSE	FALSE	FALSE	FALSE	FALSE	FALSE	FALSE
ENSG00000109805	NCAPG	4	17812525	17846485	FungiMetazoa	Singleton	FALSE	FALSE	FALSE	FALSE	FALSE	FALSE	FALSE	FALSE	FALSE
ENSG00000180730	SHISA2	13	26618735	26625169	Euteleostomi	Duplicate	FALSE	FALSE	FALSE	FALSE	FALSE	FALSE	FALSE	FALSE	FALSE
ENSG00000146469	VIP	6	153071933	153080900	Euteleostomi	Duplicate	FALSE	FALSE	FALSE	FALSE	FALSE	FALSE	FALSE	FALSE	FALSE
ENSG00000148513	ANKRD30A	10	37414785	37673039	HomoPanGorilla	Duplicate	FALSE	FALSE	FALSE	FALSE	FALSE	FALSE	FALSE	FALSE	FALSE
ENSG00000101222	SPEF1	20	3758151	3762095	Bilateria	Singleton	FALSE	FALSE	FALSE	FALSE	FALSE	FALSE	FALSE	FALSE	FALSE
ENSG00000155849	ELMO1	7	36893961	37488852	Euteleostomi	Duplicate	FALSE	FALSE	FALSE	FALSE	FALSE	FALSE	FALSE	TRUE	TRUE
ENSG00000198954	KIAA1279	10	70748487	70776738	Bilateria	Singleton	FALSE	FALSE	FALSE	FALSE	FALSE	FALSE	FALSE	FALSE	FALSE
ENSG00000171467	ZNF318	6	43274872	43337216	Bilateria	Singleton	FALSE	FALSE	FALSE	FALSE	FALSE	FALSE	FALSE	FALSE	FALSE
ENSG00000168005	C11orf84	11	63580860	63595190	Mammalia	Singleton	FALSE	FALSE	FALSE	FALSE	FALSE	FALSE	FALSE	FALSE	FALSE
ENSG00000197535	MYO5A	15	52599480	52821247	Euteleostomi	Duplicate	FALSE	FALSE	FALSE	FALSE	FALSE	FALSE	FALSE	FALSE	FALSE
ENSG00000174611	KY	3	134321980	134370478	Bilateria	Singleton	FALSE	FALSE	FALSE	FALSE	FALSE	FALSE	FALSE	FALSE	FALSE
ENSG00000127870	RNF6	13	26706253	26796791	Euteleostomi	Duplicate	FALSE	FALSE	FALSE	FALSE	FALSE	FALSE	FALSE	FALSE	FALSE
ENSG00000135540	NHSL1	6	138743180	139013708	Euteleostomi	Duplicate	FALSE	FALSE	FALSE	FALSE	FALSE	FALSE	FALSE	TRUE	FALSE
ENSG00000143845	ETNK2	1	204100190	204121307	Euteleostomi	Duplicate	FALSE	FALSE	FALSE	FALSE	FALSE	FALSE	FALSE	FALSE	FALSE
ENSG00000134057	CCNB1	5	68462837	68474072	Euteleostomi	Duplicate	FALSE	FALSE	FALSE	FALSE	FALSE	FALSE	FALSE	FALSE	FALSE
ENSG00000142731	PLK4	4	128802016	128820350	Bilateria	Duplicate	FALSE	FALSE	FALSE	FALSE	FALSE	FALSE	FALSE	FALSE	FALSE
ENSG00000106565	TMEM176B	7	150488373	150498448	Theria	Duplicate	FALSE	FALSE	FALSE	FALSE	FALSE	FALSE	FALSE	FALSE	FALSE
ENSG00000163611	SPICE1	3	113161565	113234034	Euteleostomi	Singleton	FALSE	FALSE	FALSE	FALSE	FALSE	FALSE	FALSE	FALSE	FALSE
ENSG00000168843	FSTL5	4	162305049	163085187	Euteleostomi	Duplicate	FALSE	FALSE	FALSE	FALSE	FALSE	FALSE	FALSE	TRUE	TRUE
ENSG00000228716	DHFR	5	79922047	79950802	Hominoidea	Duplicate	FALSE	FALSE	FALSE	FALSE	FALSE	FALSE	FALSE	FALSE	FALSE
ENSG00000153214	TMEM87B	2	112812800	112876895	Euteleostomi	Duplicate	FALSE	FALSE	FALSE	FALSE	FALSE	FALSE	FALSE	TRUE	FALSE
ENSG00000142188	TMEM50B	21	34804792	34852318	Euteleostomi	Duplicate	FALSE	FALSE	FALSE	FALSE	FALSE	FALSE	FALSE	FALSE	FALSE
ENSG00000140563	MCTP2	15	94774767	95023632	Euteleostomi	Duplicate	FALSE	FALSE	FALSE	FALSE	FALSE	FALSE	FALSE	FALSE	FALSE
ENSG00000112081	SRSF3	6	36562145	36573377	Bilateria	Duplicate	FALSE	FALSE	FALSE	FALSE	FALSE	FALSE	FALSE	FALSE	FALSE
ENSG00000117400	MPL	1	43803478	43818443	Euteleostomi	Singleton	FALSE	FALSE	FALSE	FALSE	FALSE	FALSE	FALSE	FALSE	FALSE
ENSG00000090470	PDCD7	15	65409717	65426174	Euteleostomi	Singleton	FALSE	FALSE	FALSE	FALSE	FALSE	FALSE	FALSE	FALSE	FALSE
ENSG00000169515	CCDC8	19	46913629	46916841	Eutheria	Singleton	FALSE	FALSE	FALSE	FALSE	FALSE	FALSE	FALSE	FALSE	FALSE
ENSG00000170396	ZNF804A	2	185463093	185804219	Euteleostomi	Duplicate	FALSE	FALSE	FALSE	FALSE	FALSE	FALSE	TRUE	FALSE	FALSE
ENSG00000105339	DENND3	8	142127377	142205907	Chordata	Duplicate	FALSE	FALSE	FALSE	FALSE	FALSE	FALSE	FALSE	FALSE	FALSE
ENSG00000182013	PNMAL1	19	46969748	46974820	Eutheria	Duplicate	FALSE	FALSE	FALSE	FALSE	FALSE	FALSE	FALSE	FALSE	FALSE
ENSG00000125686	MED1	17	37560538	37607539	Bilateria	Singleton	FALSE	FALSE	FALSE	FALSE	FALSE	FALSE	FALSE	FALSE	FALSE
ENSG00000002822	MAD1L1	7	1855429	2272878	Bilateria	Singleton	FALSE	FALSE	FALSE	FALSE	FALSE	FALSE	FALSE	TRUE	TRUE
ENSG00000240344	PPIL3	2	201735630	201754026	Bilateria	Duplicate	FALSE	FALSE	FALSE	FALSE	FALSE	FALSE	FALSE	FALSE	FALSE
ENSG00000122970	IFT81	12	110562140	110656602	Bilateria	Singleton	FALSE	FALSE	FALSE	FALSE	FALSE	FALSE	FALSE	FALSE	FALSE
ENSG00000076344	RGS11	16	318300	325980	Euteleostomi	Duplicate	FALSE	FALSE	FALSE	FALSE	FALSE	FALSE	FALSE	FALSE	FALSE
ENSG00000146859	TMEM140	7	134832824	134850967	Amniota	Singleton	FALSE	FALSE	FALSE	FALSE	FALSE	FALSE	FALSE	FALSE	FALSE
ENSG00000187147	RNF220	1	44870866	45117396	Bilateria	Singleton	FALSE	FALSE	FALSE	FALSE	FALSE	FALSE	FALSE	TRUE	FALSE
ENSG00000183629	GOLGA8G	15	28764757	28778160	HomoSapiens	Duplicate	TRUE	FALSE	FALSE	FALSE	TRUE	FALSE	FALSE	FALSE	FALSE
ENSG00000159596	TMEM69	1	46152886	46160115	Euteleostomi	Singleton	FALSE	FALSE	FALSE	FALSE	FALSE	FALSE	FALSE	FALSE	FALSE
ENSG00000102904	TSNAXIP1	16	67840668	67866051	Chordata	Singleton	FALSE	FALSE	FALSE	FALSE	FALSE	FALSE	FALSE	FALSE	FALSE
ENSG00000138326	RPS24	10	79793518	79816570	FungiMetazoa	Singleton	FALSE	FALSE	FALSE	FALSE	FALSE	FALSE	FALSE	FALSE	FALSE
ENSG00000006025	OSBPL7	17	45884738	45899200	Euteleostomi	Duplicate	FALSE	FALSE	FALSE	FALSE	FALSE	FALSE	FALSE	FALSE	FALSE
ENSG00000230510	PPP5D1	19	46984053	47104457	Catarrhini	Singleton	FALSE	FALSE	FALSE	FALSE	FALSE	FALSE	FALSE	FALSE	FALSE
ENSG00000111335	OAS2	12	113416200	113449528	Theria	Duplicate	FALSE	FALSE	FALSE	FALSE	FALSE	FALSE	FALSE	FALSE	FALSE
ENSG00000139364	TMEM132B	12	125671382	126146917	Euteleostomi	Duplicate	FALSE	FALSE	FALSE	FALSE	FALSE	FALSE	FALSE	TRUE	TRUE
ENSG00000112029	FBXO5	6	153291664	153304714	Euteleostomi	Duplicate	FALSE	FALSE	FALSE	FALSE	FALSE	FALSE	FALSE	FALSE	FALSE
ENSG00000125817	CENPB	20	3764498	3767337	Sarcopterygii	Duplicate	FALSE	FALSE	FALSE	FALSE	FALSE	FALSE	FALSE	FALSE	FALSE
ENSG00000189007	ADAT2	6	143743969	143771810	FungiMetazoa	Singleton	FALSE	FALSE	FALSE	FALSE	FALSE	FALSE	FALSE	FALSE	FALSE
ENSG00000189377	CXCL17	19	42932440	42947200	Eutheria	Singleton	FALSE	FALSE	FALSE	FALSE	FALSE	FALSE	FALSE	FALSE	FALSE
ENSG00000163864	NMNAT3	3	139279022	139396859	Euteleostomi	Duplicate	FALSE	FALSE	FALSE	FALSE	FALSE	FALSE	FALSE	FALSE	FALSE
ENSG00000171560	FGA	4	155504278	155511918	Bilateria	Duplicate	FALSE	FALSE	FALSE	FALSE	FALSE	FALSE	FALSE	FALSE	FALSE
ENSG00000015475	BID	22	18216906	18257536	Tetrapoda	Singleton	FALSE	FALSE	FALSE	FALSE	FALSE	FALSE	FALSE	FALSE	FALSE
ENSG00000132964	CDK8	13	26828276	26979375	Euteleostomi	Duplicate	FALSE	FALSE	FALSE	FALSE	FALSE	FALSE	FALSE	FALSE	FALSE
ENSG00000114686	MRPL3	3	131181056	131221827	FungiMetazoa	Singleton	FALSE	FALSE	FALSE	FALSE	FALSE	FALSE	FALSE	FALSE	FALSE
ENSG00000197429	IPP	1	46159996	46216322	Bilateria	Duplicate	FALSE	FALSE	FALSE	FALSE	FALSE	FALSE	FALSE	TRUE	TRUE
ENSG00000145721	LIX1	5	96427574	96478576	Euteleostomi	Duplicate	FALSE	FALSE	FALSE	FALSE	FALSE	FALSE	FALSE	FALSE	FALSE
ENSG00000197782	ZNF780A	19	40575059	40596845	Eutheria	Duplicate	FALSE	FALSE	FALSE	FALSE	FALSE	FALSE	FALSE	FALSE	FALSE
ENSG00000182359	KBTBD3	11	105921825	105948492	Euteleostomi	Duplicate	FALSE	FALSE	FALSE	FALSE	FALSE	FALSE	FALSE	FALSE	FALSE
ENSG00000177692	DNAJC28	21	34860497	34864027	Bilateria	Singleton	FALSE	FALSE	FALSE	FALSE	FALSE	FALSE	FALSE	FALSE	FALSE
ENSG00000105875	WDR91	7	134868590	134896316	Bilateria	Singleton	FALSE	FALSE	FALSE	FALSE	FALSE	FALSE	FALSE	FALSE	FALSE
ENSG00000215712	TMEM242	6	157710418	157744633	Bilateria	Singleton	FALSE	FALSE	FALSE	FALSE	FALSE	FALSE	FALSE	TRUE	FALSE
ENSG00000120278	PLEKHG1	6	150920999	151164799	Euteleostomi	Duplicate	FALSE	FALSE	FALSE	FALSE	FALSE	FALSE	FALSE	TRUE	TRUE
ENSG00000084070	SMAP2	1	40810522	40888998	Chordata	Duplicate	FALSE	FALSE	FALSE	FALSE	FALSE	FALSE	FALSE	FALSE	FALSE
ENSG00000114850	SSR3	3	156257929	156272973	Bilateria	Singleton	FALSE	FALSE	FALSE	FALSE	FALSE	FALSE	FALSE	FALSE	FALSE
ENSG00000117399	CDC20	1	43824626	43828874	Euteleostomi	Duplicate	FALSE	FALSE	FALSE	FALSE	FALSE	FALSE	FALSE	FALSE	FALSE
ENSG00000188738	FSIP2	2	186603355	186698017	Amniota	Singleton	FALSE	FALSE	FALSE	FALSE	FALSE	FALSE	FALSE	FALSE	FALSE
ENSG00000119041	GTF3C3	2	197627756	197664449	FungiMetazoa	Singleton	FALSE	FALSE	FALSE	FALSE	FALSE	FALSE	FALSE	FALSE	FALSE
ENSG00000182512	GLRX5	14	95999840	96011061	FungiMetazoa	Singleton	FALSE	FALSE	FALSE	FALSE	FALSE	FALSE	FALSE	FALSE	FALSE
ENSG00000124762	CDKN1A	6	36644305	36655116	Euteleostomi	Duplicate	FALSE	FALSE	FALSE	FALSE	FALSE	FALSE	FALSE	FALSE	FALSE
ENSG00000172201	ID4	6	19837617	19840915	Euteleostomi	Duplicate	FALSE	FALSE	FALSE	FALSE	FALSE	FALSE	FALSE	FALSE	FALSE
ENSG00000143839	REN	1	204123944	204135465	Euteleostomi	Duplicate	FALSE	FALSE	FALSE	FALSE	FALSE	FALSE	FALSE	FALSE	FALSE
ENSG00000172638	EFEMP2	11	65633912	65641063	Euteleostomi	Duplicate	FALSE	FALSE	FALSE	FALSE	FALSE	FALSE	FALSE	FALSE	FALSE
ENSG00000128203	ASPHD2	22	26825239	26840981	Euteleostomi	Duplicate	FALSE	FALSE	FALSE	FALSE	FALSE	FALSE	FALSE	FALSE	FALSE
ENSG00000107807	TLX1	10	102889257	102897545	Euteleostomi	Duplicate	FALSE	FALSE	FALSE	FALSE	FALSE	FALSE	FALSE	FALSE	FALSE
ENSG00000138079	SLC3A1	2	44502599	44548633	Bilateria	Duplicate	FALSE	FALSE	FALSE	FALSE	FALSE	FALSE	FALSE	FALSE	FALSE
ENSG00000111913	FAM65B	6	24797601	25042238	Euteleostomi	Duplicate	FALSE	FALSE	FALSE	FALSE	FALSE	FALSE	FALSE	TRUE	TRUE
ENSG00000205884	DEFB136	8	11831446	11832108	Eutheria	Singleton	FALSE	TRUE	TRUE	FALSE	FALSE	FALSE	FALSE	FALSE	FALSE
ENSG00000149313	AASDHPPT	11	105946228	105969437	Bilateria	Singleton	FALSE	FALSE	FALSE	FALSE	FALSE	FALSE	FALSE	FALSE	FALSE
ENSG00000124678	TCP11	6	35085848	35116387	Eutheria	Duplicate	FALSE	FALSE	FALSE	FALSE	FALSE	FALSE	FALSE	FALSE	FALSE
ENSG00000213231	TCL1B	14	96152754	96158980	Eutheria	Duplicate	FALSE	FALSE	FALSE	FALSE	FALSE	FALSE	FALSE	FALSE	FALSE
ENSG00000101224	CDC25B	20	3767578	3786762	Tetrapoda	Duplicate	FALSE	FALSE	FALSE	FALSE	FALSE	FALSE	FALSE	FALSE	FALSE
ENSG00000205883	DEFB135	8	11839830	11842099	Eutheria	Singleton	FALSE	TRUE	TRUE	FALSE	FALSE	FALSE	FALSE	FALSE	FALSE
ENSG00000011028	MRC2	17	60704762	60770958	Euteleostomi	Duplicate	FALSE	FALSE	FALSE	FALSE	FALSE	FALSE	FALSE	FALSE	FALSE
ENSG00000166478	ZNF143	11	9481866	9550071	Euteleostomi	Duplicate	FALSE	FALSE	FALSE	FALSE	FALSE	FALSE	FALSE	TRUE	FALSE
ENSG00000182631	RXFP3	5	33936491	33939023	Euteleostomi	Duplicate	FALSE	FALSE	FALSE	FALSE	FALSE	FALSE	FALSE	FALSE	FALSE
ENSG00000079385	CEACAM1	19	43011456	43065386	Hominidae	Duplicate	FALSE	FALSE	FALSE	FALSE	FALSE	FALSE	FALSE	FALSE	FALSE
ENSG00000198812	LRRC10	12	70002351	70004942	Euteleostomi	Duplicate	FALSE	FALSE	FALSE	FALSE	FALSE	FALSE	FALSE	FALSE	FALSE
ENSG00000122861	PLAU	10	75668935	75677255	Euteleostomi	Duplicate	FALSE	FALSE	FALSE	FALSE	FALSE	FALSE	FALSE	FALSE	FALSE
ENSG00000138136	LBX1	10	102986733	102989551	Euteleostomi	Duplicate	FALSE	FALSE	FALSE	FALSE	FALSE	FALSE	FALSE	FALSE	FALSE
ENSG00000205882	DEFB134	8	11850692	11853821	Eutheria	Singleton	FALSE	TRUE	TRUE	FALSE	FALSE	FALSE	FALSE	FALSE	FALSE
ENSG00000006606	CCL26	7	75398851	75419214	Theria	Duplicate	FALSE	FALSE	FALSE	FALSE	FALSE	FALSE	FALSE	FALSE	FALSE
ENSG00000136854	STXBP1	9	130374544	130457460	Euteleostomi	Duplicate	FALSE	FALSE	FALSE	FALSE	FALSE	FALSE	FALSE	FALSE	FALSE
ENSG00000112237	CCNC	6	99990256	100016849	Bilateria	Duplicate	FALSE	FALSE	FALSE	FALSE	FALSE	FALSE	FALSE	FALSE	FALSE
ENSG00000172197	MBOAT1	6	20100935	20212670	Euteleostomi	Duplicate	FALSE	FALSE	FALSE	FALSE	FALSE	FALSE	TRUE	FALSE	FALSE
ENSG00000203727	SAMD5	6	147830063	148058683	Bilateria	Singleton	FALSE	FALSE	FALSE	FALSE	FALSE	FALSE	FALSE	FALSE	FALSE
ENSG00000233050		8	11921898	11929256	HomoPanGorilla	Duplicate	TRUE	TRUE	FALSE	FALSE	FALSE	FALSE	FALSE	FALSE	FALSE
ENSG00000188037	CLCN1	7	143013219	143049176	Euteleostomi	Duplicate	FALSE	FALSE	FALSE	FALSE	FALSE	FALSE	FALSE	FALSE	FALSE
ENSG00000188620	HMX3	10	124895478	124897257	Euteleostomi	Duplicate	FALSE	FALSE	FALSE	FALSE	FALSE	FALSE	FALSE	FALSE	FALSE
ENSG00000154162	CDH12	5	21750782	22853731	Euteleostomi	Duplicate	FALSE	FALSE	FALSE	FALSE	FALSE	FALSE	TRUE	TRUE	TRUE
ENSG00000025423	HSD17B6	12	57145945	57181574	Theria	Duplicate	FALSE	FALSE	FALSE	FALSE	FALSE	FALSE	FALSE	FALSE	FALSE
ENSG00000170049	KCNAB3	17	7825177	7833121	Euteleostomi	Duplicate	FALSE	FALSE	FALSE	FALSE	FALSE	FALSE	FALSE	FALSE	FALSE
ENSG00000215343	ZNF705D	8	11961898	11973025	HomoSapiens	Duplicate	TRUE	TRUE	FALSE	FALSE	FALSE	FALSE	FALSE	FALSE	FALSE
ENSG00000188816	HMX2	10	124907638	124910188	Euteleostomi	Duplicate	FALSE	FALSE	FALSE	FALSE	FALSE	FALSE	FALSE	FALSE	FALSE
ENSG00000082068	WDR70	5	37379314	37753537	Bilateria	Singleton	FALSE	FALSE	FALSE	FALSE	FALSE	FALSE	FALSE	TRUE	TRUE
ENSG00000106178	CCL24	7	75440983	75452674	Eutheria	Duplicate	FALSE	FALSE	FALSE	FALSE	FALSE	FALSE	FALSE	FALSE	FALSE
ENSG00000175048	ZDHHC14	6	157802165	158099178	Euteleostomi	Duplicate	FALSE	FALSE	FALSE	FALSE	FALSE	FALSE	FALSE	TRUE	TRUE
ENSG00000166167	BTRC	10	103113820	103317078	Euteleostomi	Duplicate	FALSE	FALSE	FALSE	FALSE	FALSE	FALSE	FALSE	FALSE	FALSE
ENSG00000127325	BEST3	12	70037140	70093256	Euteleostomi	Duplicate	FALSE	FALSE	FALSE	FALSE	FALSE	FALSE	FALSE	TRUE	FALSE
ENSG00000223443	USP17L2	8	11994677	11996586	HomoPanGorilla	Duplicate	TRUE	TRUE	FALSE	FALSE	FALSE	FALSE	FALSE	FALSE	FALSE
ENSG00000152402	GUCY1A2	11	106544738	106889250	Euteleostomi	Duplicate	FALSE	FALSE	FALSE	FALSE	FALSE	FALSE	TRUE	TRUE	TRUE
ENSG00000086015	MAST2	1	46252659	46501796	Euteleostomi	Duplicate	FALSE	FALSE	FALSE	FALSE	FALSE	FALSE	FALSE	TRUE	TRUE
ENSG00000154839	SKA1	18	47901365	47920543	Chordata	Singleton	FALSE	FALSE	FALSE	FALSE	FALSE	FALSE	FALSE	FALSE	TRUE
ENSG00000153707	PTPRD	9	8314246	10612723	Euteleostomi	Duplicate	FALSE	FALSE	FALSE	FALSE	FALSE	FALSE	TRUE	TRUE	TRUE
ENSG00000170498	KISS1	1	204159469	204165614	Tetrapoda	Singleton	FALSE	FALSE	FALSE	FALSE	FALSE	FALSE	FALSE	FALSE	FALSE
ENSG00000100565	C14orf166B	14	77292715	77336645	Chordata	Duplicate	FALSE	FALSE	FALSE	FALSE	FALSE	FALSE	FALSE	FALSE	FALSE
ENSG00000100099	HPS4	22	26839389	26879803	Bilateria	Singleton	FALSE	FALSE	FALSE	FALSE	FALSE	FALSE	FALSE	FALSE	FALSE
ENSG00000112031	MTRF1L	6	153308497	153323820	Euteleostomi	Duplicate	FALSE	FALSE	FALSE	FALSE	FALSE	FALSE	FALSE	FALSE	FALSE
ENSG00000005486	RHBDD2	7	75471920	75518244	Euteleostomi	Singleton	FALSE	FALSE	FALSE	FALSE	FALSE	FALSE	FALSE	FALSE	FALSE
ENSG00000239779	WBP1	2	74685456	74688018	Euteleostomi	Duplicate	FALSE	FALSE	FALSE	FALSE	FALSE	FALSE	FALSE	FALSE	FALSE
ENSG00000154473	BUB3	10	124913793	124924886	Bilateria	Duplicate	FALSE	FALSE	FALSE	FALSE	FALSE	FALSE	FALSE	FALSE	FALSE
ENSG00000146221	TCTE1	6	44246480	44265458	Chordata	Duplicate	FALSE	FALSE	FALSE	FALSE	FALSE	FALSE	FALSE	FALSE	FALSE
ENSG00000111961	SASH1	6	148593440	148873186	Euteleostomi	Duplicate	FALSE	FALSE	FALSE	FALSE	FALSE	FALSE	FALSE	TRUE	FALSE
ENSG00000174567	GOLT1A	1	204167288	204183220	Euteleostomi	Duplicate	FALSE	FALSE	FALSE	FALSE	FALSE	FALSE	FALSE	FALSE	FALSE
ENSG00000120616	EPC1	10	32556679	32667726	Euteleostomi	Duplicate	FALSE	FALSE	FALSE	FALSE	FALSE	FALSE	FALSE	FALSE	FALSE
ENSG00000177455	CD19	16	28943260	28950667	Amniota	Singleton	FALSE	FALSE	FALSE	FALSE	FALSE	FALSE	FALSE	FALSE	FALSE
ENSG00000072518	MARK2	11	63606400	63678491	Euteleostomi	Duplicate	FALSE	FALSE	FALSE	FALSE	FALSE	FALSE	FALSE	FALSE	TRUE
ENSG00000157150	TIMP4	3	12194551	12200851	Euteleostomi	Duplicate	FALSE	TRUE	FALSE	FALSE	FALSE	FALSE	FALSE	FALSE	FALSE
ENSG00000118242	MREG	2	216809213	216898819	Euteleostomi	Singleton	FALSE	FALSE	FALSE	FALSE	FALSE	FALSE	FALSE	FALSE	TRUE
ENSG00000221823	PPP3R1	2	68405989	68483369	HomoSapiens	Duplicate	FALSE	FALSE	FALSE	FALSE	FALSE	FALSE	FALSE	FALSE	FALSE
ENSG00000115207	GTF3C2	2	27548716	27579868	Euteleostomi	Singleton	FALSE	FALSE	FALSE	FALSE	FALSE	FALSE	FALSE	FALSE	FALSE
ENSG00000146955	RAB19	7	140103843	140126050	Euteleostomi	Duplicate	FALSE	FALSE	FALSE	FALSE	FALSE	FALSE	FALSE	FALSE	FALSE
ENSG00000101190	TCFL5	20	61472467	61493115	Euteleostomi	Singleton	FALSE	FALSE	FALSE	FALSE	FALSE	FALSE	FALSE	FALSE	FALSE
ENSG00000160602	NEK8	17	27052915	27070473	Bilateria	Duplicate	FALSE	FALSE	FALSE	FALSE	FALSE	FALSE	FALSE	FALSE	FALSE
ENSG00000186523	FAM86B1	8	12039605	12051642	HomoSapiens	Duplicate	FALSE	TRUE	FALSE	FALSE	FALSE	FALSE	FALSE	FALSE	FALSE
ENSG00000159131	GART	21	34876238	34915797	FungiMetazoa	Singleton	FALSE	FALSE	FALSE	FALSE	FALSE	FALSE	FALSE	FALSE	FALSE
ENSG00000177842	ZNF620	3	40547483	40560227	Eutheria	Duplicate	FALSE	FALSE	FALSE	FALSE	FALSE	FALSE	FALSE	FALSE	FALSE
ENSG00000198586	TLK1	2	171847333	172087824	Bilateria	Duplicate	FALSE	FALSE	FALSE	FALSE	FALSE	FALSE	FALSE	FALSE	FALSE
ENSG00000176623	RMDN1	8	87480486	87526586	Bilateria	Duplicate	FALSE	FALSE	FALSE	FALSE	FALSE	FALSE	FALSE	FALSE	FALSE
ENSG00000163113	OTUD7B	1	149909705	149982625	Euteleostomi	Duplicate	FALSE	FALSE	FALSE	FALSE	FALSE	FALSE	FALSE	FALSE	TRUE
ENSG00000132970	WASF3	13	27131840	27263085	Chordata	Duplicate	FALSE	FALSE	FALSE	FALSE	FALSE	FALSE	FALSE	FALSE	FALSE
ENSG00000100721	TCL1A	14	96176304	96180533	Eutheria	Duplicate	FALSE	FALSE	FALSE	FALSE	FALSE	FALSE	FALSE	FALSE	FALSE
ENSG00000197536	C5orf56	5	131746328	131811736	Eutheria	Singleton	FALSE	FALSE	FALSE	FALSE	FALSE	FALSE	FALSE	FALSE	FALSE
ENSG00000163659	TIPARP	3	156391024	156424559	Euteleostomi	Duplicate	FALSE	FALSE	FALSE	FALSE	FALSE	FALSE	FALSE	FALSE	FALSE
ENSG00000119048	UBE2B	5	133706870	133727683	Euteleostomi	Duplicate	FALSE	FALSE	FALSE	FALSE	FALSE	FALSE	FALSE	FALSE	FALSE
ENSG00000143850	PLEKHA6	1	204187979	204346793	Chordata	Duplicate	FALSE	FALSE	FALSE	FALSE	FALSE	FALSE	FALSE	TRUE	TRUE
ENSG00000189350	FAM179A	2	29179477	29284239	Euteleostomi	Duplicate	FALSE	FALSE	FALSE	FALSE	FALSE	FALSE	TRUE	TRUE	TRUE
ENSG00000066322	ELOVL1	1	43829068	43833696	Euteleostomi	Duplicate	FALSE	FALSE	FALSE	FALSE	FALSE	FALSE	FALSE	FALSE	FALSE
ENSG00000178177	LCORL	4	17842822	18023499	Euteleostomi	Duplicate	FALSE	FALSE	FALSE	FALSE	FALSE	FALSE	FALSE	FALSE	FALSE
ENSG00000168267	PTF1A	10	23481256	23483181	Bilateria	Duplicate	FALSE	FALSE	FALSE	FALSE	FALSE	FALSE	FALSE	FALSE	FALSE
ENSG00000171557	FGG	4	155525286	155534119	Chordata	Duplicate	FALSE	FALSE	FALSE	FALSE	FALSE	FALSE	FALSE	FALSE	FALSE
ENSG00000161016	RPL8	8	146015150	146017972	FungiMetazoa	Singleton	FALSE	FALSE	FALSE	FALSE	FALSE	FALSE	FALSE	FALSE	FALSE
ENSG00000141639	MAPK4	18	48086448	48258194	Euteleostomi	Duplicate	FALSE	FALSE	FALSE	FALSE	FALSE	FALSE	FALSE	FALSE	TRUE
ENSG00000119865	CNRIP1	2	68511303	68547183	Bilateria	Singleton	FALSE	FALSE	FALSE	FALSE	FALSE	FALSE	FALSE	FALSE	FALSE
ENSG00000105700	KXD1	19	18668572	18680197	Bilateria	Singleton	FALSE	FALSE	FALSE	FALSE	FALSE	FALSE	FALSE	FALSE	FALSE
ENSG00000168566	SNRNP48	6	7590432	7612200	Chordata	Singleton	FALSE	FALSE	FALSE	FALSE	FALSE	FALSE	FALSE	FALSE	FALSE
ENSG00000172543	CTSW	11	65647280	65651212	Bilateria	Duplicate	FALSE	FALSE	FALSE	FALSE	FALSE	FALSE	FALSE	FALSE	FALSE
ENSG00000099834	CDHR5	11	616565	626078	Euteleostomi	Singleton	FALSE	FALSE	FALSE	FALSE	FALSE	FALSE	FALSE	FALSE	FALSE
ENSG00000179133	C10orf67	10	23556124	23633774	Chordata	Singleton	FALSE	FALSE	FALSE	FALSE	FALSE	FALSE	FALSE	FALSE	FALSE
ENSG00000132975	GPR12	13	27329341	27334922	Euteleostomi	Duplicate	FALSE	FALSE	FALSE	FALSE	FALSE	FALSE	FALSE	FALSE	FALSE
ENSG00000172888	ZNF621	3	40566369	40616176	Eutheria	Duplicate	FALSE	FALSE	FALSE	FALSE	FALSE	FALSE	FALSE	FALSE	FALSE
ENSG00000133606	MKRN1	7	140152840	140179369	Theria	Duplicate	FALSE	FALSE	FALSE	FALSE	FALSE	FALSE	FALSE	FALSE	FALSE
ENSG00000171720	HDAC3	5	141000443	141016437	Bilateria	Duplicate	FALSE	FALSE	FALSE	FALSE	FALSE	FALSE	FALSE	FALSE	FALSE
ENSG00000152404	CWF19L2	11	107197071	107328572	Bilateria	Duplicate	FALSE	FALSE	FALSE	FALSE	FALSE	FALSE	TRUE	TRUE	FALSE
ENSG00000122862	SRGN	10	70847862	70864567	Amniota	Singleton	FALSE	FALSE	FALSE	FALSE	FALSE	FALSE	FALSE	FALSE	FALSE
ENSG00000064763	FAR2	12	29302036	29493913	Euteleostomi	Duplicate	FALSE	FALSE	FALSE	FALSE	FALSE	FALSE	FALSE	FALSE	FALSE
ENSG00000139645	ANKRD52	12	56631591	56652175	Euteleostomi	Duplicate	FALSE	FALSE	FALSE	FALSE	FALSE	FALSE	FALSE	FALSE	FALSE
ENSG00000171227	TMEM37	2	120187477	120196096	Euteleostomi	Singleton	FALSE	FALSE	FALSE	FALSE	FALSE	FALSE	FALSE	FALSE	FALSE
ENSG00000152484	USP12	13	27640293	27746033	Euteleostomi	Duplicate	FALSE	FALSE	FALSE	FALSE	FALSE	FALSE	FALSE	FALSE	FALSE
ENSG00000024862	CCDC28A	6	139094657	139114456	Euteleostomi	Duplicate	FALSE	FALSE	FALSE	FALSE	FALSE	FALSE	FALSE	FALSE	FALSE
ENSG00000072858	SIDT1	3	113251143	113348425	Euteleostomi	Duplicate	FALSE	FALSE	FALSE	FALSE	FALSE	FALSE	TRUE	FALSE	FALSE
ENSG00000105323	HNRNPUL1	19	41768401	41813503	Euteleostomi	Duplicate	FALSE	FALSE	FALSE	FALSE	FALSE	FALSE	FALSE	FALSE	FALSE
ENSG00000170365	SMAD1	4	146402346	146479231	Euteleostomi	Duplicate	FALSE	FALSE	FALSE	FALSE	FALSE	FALSE	FALSE	TRUE	TRUE
ENSG00000080293	SCTR	2	120197419	120282070	Euteleostomi	Duplicate	FALSE	FALSE	FALSE	FALSE	FALSE	FALSE	FALSE	FALSE	FALSE
ENSG00000157895	C12orf43	12	121440225	121454305	Euteleostomi	Singleton	FALSE	FALSE	FALSE	FALSE	FALSE	FALSE	FALSE	FALSE	FALSE
ENSG00000108784	NAGLU	17	40688190	40696467	Bilateria	Singleton	FALSE	FALSE	FALSE	FALSE	FALSE	FALSE	FALSE	FALSE	FALSE
ENSG00000153044	CENPH	5	68485375	68506184	Euteleostomi	Singleton	FALSE	FALSE	FALSE	FALSE	FALSE	FALSE	FALSE	FALSE	FALSE
ENSG00000181234	TMEM132C	12	128751948	129192460	Euteleostomi	Duplicate	FALSE	FALSE	FALSE	FALSE	FALSE	FALSE	FALSE	TRUE	TRUE
ENSG00000124615	MOCS1	6	39867354	39902290	Bilateria	Singleton	FALSE	FALSE	FALSE	FALSE	FALSE	FALSE	FALSE	FALSE	FALSE
ENSG00000243789	JMJD7	15	42120283	42129779	Bilateria	Singleton	FALSE	FALSE	FALSE	FALSE	FALSE	FALSE	FALSE	FALSE	FALSE
ENSG00000090376	IRAK3	12	66582659	66648402	Euteleostomi	Duplicate	FALSE	FALSE	FALSE	FALSE	FALSE	FALSE	FALSE	FALSE	FALSE
ENSG00000132170	PPARG	3	12328867	12475855	Euteleostomi	Duplicate	FALSE	TRUE	FALSE	FALSE	FALSE	FALSE	FALSE	FALSE	FALSE
ENSG00000237190	CDKN2AIPNL	5	133737778	133747589	Euteleostomi	Duplicate	FALSE	FALSE	FALSE	FALSE	FALSE	FALSE	FALSE	FALSE	FALSE
ENSG00000158615	PPP1R15B	1	204372515	204380919	Euteleostomi	Singleton	FALSE	FALSE	FALSE	FALSE	FALSE	FALSE	FALSE	FALSE	FALSE
ENSG00000101191	DIDO1	20	61509090	61569304	Chordata	Duplicate	FALSE	FALSE	FALSE	FALSE	FALSE	FALSE	FALSE	FALSE	FALSE
ENSG00000242173	ARHGDIG	16	318726	333003	Euteleostomi	Duplicate	FALSE	FALSE	FALSE	FALSE	FALSE	FALSE	FALSE	FALSE	FALSE
ENSG00000157833	GAREML	2	26395960	26412532	Chordata	Duplicate	FALSE	FALSE	FALSE	FALSE	FALSE	FALSE	FALSE	FALSE	FALSE
ENSG00000115956	PLEK	2	68592305	68624585	Euteleostomi	Duplicate	FALSE	FALSE	FALSE	FALSE	FALSE	FALSE	FALSE	FALSE	FALSE
ENSG00000034693	PEX3	6	143771944	143811147	Bilateria	Singleton	FALSE	FALSE	FALSE	FALSE	FALSE	FALSE	FALSE	FALSE	FALSE
ENSG00000204851	PNMAL2	19	46990163	46999755	Eutheria	Duplicate	FALSE	FALSE	FALSE	FALSE	FALSE	FALSE	FALSE	FALSE	FALSE
ENSG00000176953	NFATC2IP	16	28962128	28978418	Euteleostomi	Singleton	FALSE	FALSE	FALSE	FALSE	FALSE	FALSE	FALSE	FALSE	FALSE
ENSG00000115484	CCT4	2	62095224	62115939	FungiMetazoa	Singleton	FALSE	FALSE	FALSE	FALSE	FALSE	FALSE	FALSE	TRUE	FALSE
ENSG00000002933	TMEM176A	7	150497491	150502208	Theria	Duplicate	FALSE	FALSE	FALSE	FALSE	FALSE	FALSE	FALSE	FALSE	FALSE
ENSG00000172500	FIBP	11	65651212	65656010	Bilateria	Singleton	FALSE	FALSE	FALSE	FALSE	FALSE	FALSE	FALSE	FALSE	FALSE
ENSG00000187801	ZFP69B	1	40915774	40929390	Eutheria	Duplicate	FALSE	FALSE	FALSE	FALSE	FALSE	FALSE	FALSE	FALSE	FALSE
ENSG00000115041	KCNIP3	2	95963052	96051825	Euteleostomi	Duplicate	FALSE	FALSE	FALSE	FALSE	FALSE	FALSE	FALSE	FALSE	FALSE
ENSG00000196792	STRN3	14	31363005	31495607	Euteleostomi	Duplicate	FALSE	FALSE	FALSE	FALSE	FALSE	FALSE	FALSE	FALSE	FALSE
ENSG00000203734	ECT2L	6	139117063	139225207	Euteleostomi	Duplicate	FALSE	FALSE	FALSE	FALSE	FALSE	FALSE	FALSE	FALSE	FALSE
ENSG00000160870	CYP3A7	7	99302660	99332819	Catarrhini	Duplicate	FALSE	FALSE	FALSE	FALSE	FALSE	FALSE	FALSE	FALSE	FALSE
ENSG00000159224	GIP	17	47035916	47045958	Theria	Singleton	FALSE	FALSE	FALSE	FALSE	FALSE	FALSE	FALSE	TRUE	FALSE
ENSG00000134056	MRPS36	5	68513587	68525956	Euteleostomi	Singleton	FALSE	FALSE	FALSE	FALSE	FALSE	FALSE	FALSE	FALSE	FALSE
ENSG00000160014	CALM3	19	47104331	47114050	Euteleostomi	Duplicate	FALSE	FALSE	FALSE	FALSE	FALSE	FALSE	FALSE	FALSE	FALSE
ENSG00000166211	SPIC	12	101869199	101880775	Euteleostomi	Duplicate	FALSE	FALSE	FALSE	FALSE	FALSE	FALSE	FALSE	FALSE	FALSE
ENSG00000043143	JADE2	5	133860003	133918918	Euteleostomi	Duplicate	FALSE	FALSE	FALSE	FALSE	FALSE	FALSE	FALSE	FALSE	FALSE
ENSG00000167236	CCL23	17	34340096	34345005	Catarrhini	Duplicate	FALSE	FALSE	FALSE	FALSE	FALSE	FALSE	FALSE	FALSE	FALSE
ENSG00000133056	PIK3C2B	1	204391756	204463852	Euteleostomi	Duplicate	FALSE	FALSE	FALSE	FALSE	FALSE	FALSE	FALSE	TRUE	FALSE
ENSG00000127948	POR	7	75528518	75616173	FungiMetazoa	Singleton	FALSE	FALSE	FALSE	FALSE	FALSE	FALSE	FALSE	FALSE	FALSE
ENSG00000026103	FAS	10	90750414	90775542	Euteleostomi	Singleton	FALSE	FALSE	FALSE	FALSE	FALSE	FALSE	FALSE	FALSE	FALSE
ENSG00000166855	CLPX	15	65440557	65477680	FungiMetazoa	Singleton	FALSE	FALSE	FALSE	FALSE	FALSE	FALSE	FALSE	FALSE	FALSE
ENSG00000111801	BTN3A3	6	26440700	26453643	Catarrhini	Duplicate	FALSE	FALSE	FALSE	FALSE	FALSE	FALSE	FALSE	FALSE	FALSE
ENSG00000109079	TNFAIP1	17	26662628	26674035	Euteleostomi	Duplicate	FALSE	FALSE	FALSE	FALSE	FALSE	FALSE	FALSE	FALSE	FALSE
ENSG00000124608	AARS2	6	44267391	44281063	Bilateria	Duplicate	FALSE	FALSE	FALSE	FALSE	FALSE	FALSE	FALSE	FALSE	FALSE
ENSG00000058729	RIOK2	5	96496571	96518964	FungiMetazoa	Singleton	FALSE	FALSE	FALSE	FALSE	FALSE	FALSE	FALSE	FALSE	FALSE
ENSG00000185615	PDIA2	16	333152	337215	Euteleostomi	Duplicate	FALSE	FALSE	FALSE	FALSE	FALSE	FALSE	FALSE	FALSE	FALSE
ENSG00000186329	TMEM212	3	171561139	171656505	Euteleostomi	Singleton	FALSE	FALSE	FALSE	FALSE	FALSE	FALSE	FALSE	FALSE	FALSE
ENSG00000187815	ZFP69	1	40942887	40962015	Eutheria	Duplicate	FALSE	FALSE	FALSE	FALSE	FALSE	FALSE	FALSE	FALSE	FALSE
ENSG00000115275	MOGS	2	74688184	74692537	FungiMetazoa	Singleton	FALSE	FALSE	FALSE	FALSE	FALSE	FALSE	FALSE	FALSE	FALSE
ENSG00000134058	CDK7	5	68530668	68573250	Bilateria	Duplicate	FALSE	FALSE	FALSE	FALSE	FALSE	FALSE	FALSE	FALSE	FALSE
ENSG00000133773	CCDC59	12	82617460	82752584	Euteleostomi	Singleton	FALSE	FALSE	FALSE	FALSE	FALSE	FALSE	FALSE	FALSE	FALSE
ENSG00000130340	SNX9	6	158244296	158366109	Chordata	Duplicate	FALSE	FALSE	FALSE	FALSE	FALSE	FALSE	FALSE	FALSE	TRUE
ENSG00000171634	BPTF	17	65821640	65980494	Bilateria	Duplicate	FALSE	FALSE	FALSE	FALSE	FALSE	FALSE	FALSE	FALSE	TRUE
ENSG00000170185	USP38	4	144106070	144144983	Euteleostomi	Duplicate	FALSE	FALSE	FALSE	FALSE	FALSE	FALSE	FALSE	FALSE	FALSE
ENSG00000124574	ABCC10	6	43395104	43418168	Bilateria	Duplicate	FALSE	FALSE	FALSE	FALSE	FALSE	FALSE	FALSE	FALSE	FALSE
ENSG00000134042	MRO	18	48324574	48351772	Mammalia	Duplicate	FALSE	FALSE	FALSE	FALSE	FALSE	FALSE	FALSE	FALSE	FALSE
ENSG00000122026	RPL21	13	27825446	27830828	Mammalia	Duplicate	FALSE	FALSE	FALSE	FALSE	FALSE	FALSE	FALSE	FALSE	FALSE
ENSG00000145147	SLIT2	4	20254883	20622184	Euteleostomi	Duplicate	FALSE	FALSE	FALSE	FALSE	FALSE	FALSE	FALSE	TRUE	TRUE
ENSG00000119669	IRF2BPL	14	77490888	77495034	Euteleostomi	Duplicate	FALSE	FALSE	FALSE	FALSE	FALSE	FALSE	FALSE	FALSE	FALSE
ENSG00000167105	TMEM92	17	48348767	48358844	Theria	Singleton	FALSE	FALSE	FALSE	FALSE	FALSE	FALSE	FALSE	FALSE	FALSE
ENSG00000139289	PHLDA1	12	76419227	76427712	Euteleostomi	Duplicate	FALSE	FALSE	FALSE	FALSE	FALSE	FALSE	FALSE	FALSE	FALSE
ENSG00000100104	SRRD	22	26879843	26890624	Bilateria	Singleton	FALSE	FALSE	FALSE	FALSE	FALSE	FALSE	FALSE	FALSE	FALSE
ENSG00000091844	RGS17	6	153325594	153452384	Euteleostomi	Duplicate	FALSE	FALSE	FALSE	FALSE	FALSE	FALSE	FALSE	FALSE	FALSE
ENSG00000108984	MAP2K6	17	67410839	67539472	Euteleostomi	Duplicate	FALSE	FALSE	FALSE	FALSE	FALSE	FALSE	FALSE	FALSE	FALSE
ENSG00000159479	MED8	1	43849588	43855479	Bilateria	Singleton	FALSE	FALSE	FALSE	FALSE	FALSE	FALSE	FALSE	FALSE	FALSE
ENSG00000135114	OASL	12	121458095	121477045	Amniota	Duplicate	FALSE	FALSE	FALSE	FALSE	FALSE	FALSE	FALSE	FALSE	FALSE
ENSG00000128989	ARPP19	15	52839242	52862080	Euteleostomi	Duplicate	FALSE	FALSE	FALSE	FALSE	FALSE	FALSE	FALSE	FALSE	FALSE
ENSG00000145414	NAF1	4	164031225	164088073	FungiMetazoa	Singleton	FALSE	FALSE	FALSE	FALSE	FALSE	FALSE	FALSE	TRUE	FALSE
ENSG00000170426	SDR9C7	12	57316938	57328189	Amniota	Duplicate	FALSE	FALSE	FALSE	FALSE	FALSE	FALSE	FALSE	FALSE	FALSE
ENSG00000084754	HADHA	2	26413504	26467594	Bilateria	Duplicate	FALSE	FALSE	FALSE	FALSE	FALSE	FALSE	FALSE	FALSE	FALSE
ENSG00000197980	LEKR1	3	156543270	156763918	Euteleostomi	Singleton	FALSE	FALSE	FALSE	FALSE	FALSE	FALSE	FALSE	TRUE	FALSE
ENSG00000164002	EXO5	1	40974413	40982228	Euteleostomi	Singleton	FALSE	FALSE	FALSE	FALSE	FALSE	FALSE	FALSE	FALSE	FALSE
ENSG00000102901	CENPT	16	67862060	67881714	Chordata	Singleton	FALSE	FALSE	FALSE	FALSE	FALSE	FALSE	FALSE	FALSE	FALSE
ENSG00000117461	PIK3R3	1	46505812	46642160	Euteleostomi	Duplicate	FALSE	FALSE	FALSE	FALSE	FALSE	FALSE	FALSE	FALSE	FALSE
ENSG00000169682	SPNS1	16	28985542	28995869	Euteleostomi	Duplicate	FALSE	FALSE	FALSE	FALSE	FALSE	FALSE	FALSE	FALSE	FALSE
ENSG00000139547	RDH16	12	57345219	57353158	Theria	Duplicate	TRUE	FALSE	FALSE	FALSE	FALSE	FALSE	FALSE	FALSE	FALSE
ENSG00000126106	TMEM53	1	45100910	45140227	Bilateria	Singleton	FALSE	FALSE	FALSE	FALSE	FALSE	FALSE	FALSE	FALSE	FALSE
ENSG00000159111	MRPL10	17	45900638	45908900	Bilateria	Singleton	FALSE	FALSE	FALSE	FALSE	FALSE	FALSE	FALSE	FALSE	FALSE
ENSG00000083290	ULK2	17	19674142	19771249	Euteleostomi	Duplicate	FALSE	FALSE	FALSE	FALSE	FALSE	FALSE	FALSE	FALSE	FALSE
ENSG00000160013	PTGIR	19	47123725	47128375	Euteleostomi	Duplicate	FALSE	FALSE	FALSE	FALSE	FALSE	FALSE	FALSE	FALSE	FALSE
ENSG00000053747	LAMA3	18	21269407	21535030	Euteleostomi	Duplicate	FALSE	FALSE	FALSE	FALSE	FALSE	FALSE	FALSE	TRUE	TRUE
ENSG00000179270	C2orf71	2	29283842	29297127	Euteleostomi	Singleton	FALSE	FALSE	FALSE	FALSE	FALSE	FALSE	FALSE	FALSE	FALSE
ENSG00000138615	CILP	15	65488337	65503826	Euteleostomi	Duplicate	FALSE	FALSE	FALSE	FALSE	FALSE	FALSE	FALSE	FALSE	FALSE
ENSG00000124772	CPNE5	6	36708552	36807778	Euteleostomi	Duplicate	FALSE	FALSE	FALSE	FALSE	FALSE	FALSE	FALSE	FALSE	FALSE
ENSG00000062598	ELMO2	20	44994688	45061704	Euteleostomi	Duplicate	FALSE	FALSE	FALSE	FALSE	FALSE	FALSE	FALSE	FALSE	FALSE
ENSG00000111962	UST	6	149068464	149398126	Bilateria	Duplicate	FALSE	FALSE	FALSE	FALSE	FALSE	FALSE	FALSE	TRUE	TRUE
ENSG00000167414	GNG8	19	47137333	47137942	Euteleostomi	Duplicate	FALSE	FALSE	FALSE	FALSE	FALSE	FALSE	FALSE	FALSE	FALSE
ENSG00000164023	SGMS2	4	108745719	108836203	Euteleostomi	Duplicate	FALSE	FALSE	FALSE	FALSE	FALSE	FALSE	FALSE	FALSE	FALSE
ENSG00000198105	ZNF248	10	38091751	38147034	Eutheria	Duplicate	FALSE	FALSE	FALSE	FALSE	FALSE	FALSE	FALSE	FALSE	FALSE
ENSG00000160868	CYP3A4	7	99354604	99381888	Catarrhini	Duplicate	FALSE	FALSE	FALSE	FALSE	FALSE	FALSE	FALSE	FALSE	FALSE
ENSG00000122035	RASL11A	13	27844464	27847827	Euteleostomi	Duplicate	FALSE	FALSE	FALSE	FALSE	FALSE	FALSE	FALSE	FALSE	FALSE
ENSG00000164128	NPY1R	4	164245113	164265984	Euteleostomi	Duplicate	FALSE	FALSE	FALSE	FALSE	FALSE	FALSE	FALSE	FALSE	FALSE
ENSG00000130758	MAP3K10	19	40697651	40721482	Euteleostomi	Duplicate	FALSE	FALSE	FALSE	FALSE	FALSE	FALSE	FALSE	FALSE	FALSE
ENSG00000122958	VPS26A	10	70883268	70932617	Euteleostomi	Duplicate	FALSE	FALSE	FALSE	FALSE	FALSE	FALSE	FALSE	FALSE	FALSE
ENSG00000204822	MRPL53	2	74699085	74700449	Euteleostomi	Singleton	FALSE	FALSE	FALSE	FALSE	FALSE	FALSE	FALSE	FALSE	FALSE
ENSG00000197380	DACT3	19	47150869	47164395	Euteleostomi	Singleton	FALSE	FALSE	FALSE	FALSE	FALSE	FALSE	FALSE	FALSE	FALSE
ENSG00000115425	PECR	2	216861052	216947678	Bilateria	Duplicate	FALSE	FALSE	FALSE	FALSE	FALSE	FALSE	FALSE	FALSE	FALSE
ENSG00000170043	TRAPPC1	17	7833663	7835441	FungiMetazoa	Singleton	FALSE	FALSE	FALSE	FALSE	FALSE	FALSE	FALSE	FALSE	FALSE
ENSG00000100109	TFIP11	22	26887191	26908471	Bilateria	Singleton	FALSE	FALSE	FALSE	FALSE	FALSE	FALSE	FALSE	FALSE	FALSE
ENSG00000125347	IRF1	5	131817301	131826490	Euteleostomi	Duplicate	FALSE	FALSE	FALSE	FALSE	FALSE	FALSE	FALSE	FALSE	FALSE
ENSG00000143727	ACP1	2	264140	278283	FungiMetazoa	Singleton	FALSE	FALSE	FALSE	FALSE	FALSE	FALSE	FALSE	FALSE	FALSE
ENSG00000218819	TDRD15	2	21346789	21366144	Euteleostomi	Duplicate	FALSE	FALSE	FALSE	FALSE	FALSE	FALSE	FALSE	FALSE	FALSE
ENSG00000167302	ENTHD2	17	79202077	79212891	Euteleostomi	Singleton	FALSE	FALSE	FALSE	FALSE	FALSE	FALSE	FALSE	FALSE	FALSE
ENSG00000135525	MAP7	6	136663875	136871957	Euteleostomi	Duplicate	FALSE	FALSE	FALSE	FALSE	FALSE	FALSE	FALSE	TRUE	TRUE
ENSG00000082515	MRPL22	5	154320630	154348971	Bilateria	Singleton	FALSE	FALSE	FALSE	FALSE	FALSE	FALSE	FALSE	FALSE	FALSE
ENSG00000136631	VPS45	1	150039369	150117505	FungiMetazoa	Singleton	FALSE	FALSE	FALSE	FALSE	FALSE	FALSE	FALSE	FALSE	TRUE
ENSG00000101193	GID8	20	61569471	61576996	Bilateria	Singleton	FALSE	FALSE	FALSE	FALSE	FALSE	FALSE	FALSE	FALSE	FALSE
ENSG00000085719	CPNE3	8	87497059	87573726	Euteleostomi	Duplicate	FALSE	FALSE	FALSE	FALSE	FALSE	FALSE	FALSE	FALSE	FALSE
ENSG00000103126	AXIN1	16	337440	402673	Euteleostomi	Duplicate	FALSE	FALSE	FALSE	FALSE	FALSE	FALSE	FALSE	FALSE	FALSE
ENSG00000138617	PARP16	15	65526798	65592956	Chordata	Singleton	FALSE	FALSE	FALSE	FALSE	FALSE	FALSE	FALSE	FALSE	FALSE
ENSG00000122034	GTF3A	13	27998681	28009958	Chordata	Duplicate	FALSE	FALSE	FALSE	FALSE	FALSE	FALSE	FALSE	FALSE	FALSE
ENSG00000021762	OSBPL5	11	3108346	3187969	Euteleostomi	Duplicate	FALSE	FALSE	FALSE	FALSE	FALSE	FALSE	FALSE	FALSE	TRUE
ENSG00000204923	FBXO48	2	68686551	68694390	Euteleostomi	Singleton	FALSE	FALSE	FALSE	FALSE	FALSE	FALSE	FALSE	FALSE	FALSE
ENSG00000164129	NPY5R	4	164265091	164273086	Euteleostomi	Duplicate	FALSE	FALSE	FALSE	FALSE	FALSE	FALSE	FALSE	FALSE	FALSE
ENSG00000155016	CYP2U1	4	108852525	108874613	Euteleostomi	Duplicate	FALSE	FALSE	FALSE	FALSE	FALSE	FALSE	FALSE	FALSE	FALSE
ENSG00000073711	PPP2R3A	3	135684515	135866733	Euteleostomi	Duplicate	FALSE	FALSE	FALSE	FALSE	FALSE	FALSE	TRUE	TRUE	TRUE
ENSG00000113318	MSH3	5	79950467	80172279	FungiMetazoa	Singleton	FALSE	FALSE	FALSE	FALSE	FALSE	FALSE	FALSE	TRUE	TRUE
ENSG00000168970	JMJD7-PLA2G4B	15	42120293	42140353	HomoSapiens	Duplicate	FALSE	FALSE	FALSE	FALSE	FALSE	FALSE	FALSE	FALSE	FALSE
ENSG00000117010	ZNF684	1	40997233	41013841	Eutheria	Duplicate	FALSE	FALSE	FALSE	FALSE	FALSE	FALSE	FALSE	FALSE	FALSE
ENSG00000145990	GFOD1	6	13358062	13487894	Euteleostomi	Duplicate	FALSE	FALSE	FALSE	FALSE	FALSE	FALSE	FALSE	FALSE	FALSE
ENSG00000151005	TKTL2	4	164392257	164395047	Eutheria	Duplicate	FALSE	FALSE	FALSE	FALSE	FALSE	FALSE	FALSE	FALSE	FALSE
ENSG00000148773	MKI67	10	129894923	129924649	Chordata	Singleton	FALSE	FALSE	FALSE	FALSE	FALSE	FALSE	FALSE	FALSE	FALSE
ENSG00000112038	OPRM1	6	154331631	154568001	Euteleostomi	Duplicate	FALSE	FALSE	FALSE	FALSE	FALSE	FALSE	FALSE	FALSE	FALSE
ENSG00000168067	MAP4K2	11	64556290	64570713	Euteleostomi	Duplicate	FALSE	FALSE	FALSE	FALSE	FALSE	FALSE	FALSE	FALSE	FALSE
ENSG00000115295	CLIP4	2	29320571	29412509	Euteleostomi	Duplicate	FALSE	FALSE	FALSE	FALSE	FALSE	FALSE	FALSE	FALSE	FALSE
ENSG00000101194	SLC17A9	20	61584052	61599949	Bilateria	Duplicate	FALSE	FALSE	FALSE	FALSE	FALSE	FALSE	FALSE	TRUE	FALSE
ENSG00000175745	NR2F1	5	92919043	92930321	Euteleostomi	Duplicate	FALSE	FALSE	FALSE	FALSE	FALSE	FALSE	FALSE	FALSE	FALSE
ENSG00000117472	TSPAN1	1	46640745	46651630	Euteleostomi	Duplicate	FALSE	FALSE	FALSE	FALSE	FALSE	FALSE	FALSE	FALSE	FALSE
ENSG00000159217	IGF2BP1	17	47074774	47133012	Euteleostomi	Duplicate	FALSE	FALSE	FALSE	FALSE	FALSE	FALSE	FALSE	FALSE	FALSE
ENSG00000003137	CYP26B1	2	72356367	72375167	Euteleostomi	Duplicate	FALSE	FALSE	FALSE	FALSE	FALSE	FALSE	FALSE	FALSE	FALSE
ENSG00000175602	CCDC85B	11	65657875	65659105	Euteleostomi	Duplicate	FALSE	FALSE	FALSE	FALSE	FALSE	FALSE	FALSE	FALSE	FALSE
ENSG00000168036	CTNNB1	3	41236328	41301587	Bilateria	Duplicate	FALSE	FALSE	FALSE	FALSE	FALSE	FALSE	FALSE	FALSE	FALSE
ENSG00000198498	TMA16	4	164415594	164441691	Bilateria	Singleton	FALSE	FALSE	FALSE	FALSE	FALSE	FALSE	FALSE	FALSE	FALSE
ENSG00000164175	SLC45A2	5	33944721	33984835	Chordata	Duplicate	FALSE	FALSE	FALSE	FALSE	FALSE	FALSE	FALSE	FALSE	FALSE
ENSG00000232948	DEFB130	8	12168471	12175825	HomoPanGorilla	Duplicate	TRUE	TRUE	FALSE	FALSE	FALSE	FALSE	FALSE	FALSE	FALSE
ENSG00000047346	FAM214A	15	52873514	53002014	Euteleostomi	Duplicate	FALSE	FALSE	FALSE	FALSE	FALSE	FALSE	FALSE	TRUE	FALSE
ENSG00000129484	PARP2	14	20811741	20826064	Bilateria	Duplicate	FALSE	FALSE	FALSE	FALSE	FALSE	FALSE	FALSE	FALSE	FALSE
ENSG00000152700	SAR1B	5	133936834	133984961	Euteleostomi	Duplicate	FALSE	FALSE	FALSE	FALSE	FALSE	FALSE	FALSE	FALSE	FALSE
ENSG00000175592	FOSL1	11	65659520	65668044	Euteleostomi	Duplicate	FALSE	FALSE	FALSE	FALSE	FALSE	FALSE	FALSE	FALSE	FALSE
ENSG00000198198	SZT2	1	43855553	43918321	Bilateria	Singleton	FALSE	FALSE	FALSE	FALSE	FALSE	FALSE	FALSE	TRUE	TRUE
ENSG00000174521	TTC9B	19	40721965	40724306	Euteleostomi	Duplicate	FALSE	FALSE	FALSE	FALSE	FALSE	FALSE	FALSE	FALSE	FALSE
ENSG00000174498	IGDCC3	15	65619465	65670378	Euteleostomi	Duplicate	FALSE	FALSE	FALSE	FALSE	FALSE	FALSE	FALSE	FALSE	FALSE
ENSG00000139370	SLC15A4	12	129277739	129308528	Euteleostomi	Duplicate	FALSE	FALSE	FALSE	FALSE	FALSE	FALSE	FALSE	FALSE	FALSE
ENSG00000174136	RGMB	5	98104354	98134347	Euteleostomi	Duplicate	FALSE	FALSE	FALSE	FALSE	FALSE	FALSE	FALSE	FALSE	FALSE
ENSG00000226650	KIF4B	5	154393260	154397685	Simiiformes	Duplicate	FALSE	FALSE	FALSE	FALSE	FALSE	FALSE	FALSE	FALSE	FALSE
ENSG00000110844	PRPF40B	12	49962001	50038449	Euteleostomi	Duplicate	FALSE	FALSE	FALSE	FALSE	FALSE	FALSE	FALSE	FALSE	FALSE
ENSG00000105287	PRKD2	19	47177532	47220384	Euteleostomi	Duplicate	FALSE	FALSE	FALSE	FALSE	FALSE	FALSE	FALSE	FALSE	FALSE
ENSG00000145002	FAM86B2	8	12282913	12293915	HomoSapiens	Duplicate	FALSE	TRUE	FALSE	FALSE	FALSE	FALSE	FALSE	FALSE	FALSE
ENSG00000109458	GAB1	4	144257915	144395721	Euteleostomi	Duplicate	FALSE	FALSE	FALSE	FALSE	FALSE	FALSE	FALSE	FALSE	FALSE
ENSG00000165312	OTUD1	10	23728198	23731308	Euteleostomi	Singleton	FALSE	FALSE	FALSE	FALSE	FALSE	FALSE	FALSE	FALSE	FALSE
ENSG00000181541	MAB21L2	4	151503077	151505843	Euteleostomi	Duplicate	FALSE	FALSE	FALSE	FALSE	FALSE	FALSE	FALSE	FALSE	FALSE
ENSG00000006074	CCL18	17	34391640	34399392	Simiiformes	Duplicate	FALSE	FALSE	FALSE	FALSE	FALSE	FALSE	FALSE	FALSE	FALSE
ENSG00000151611	MMAA	4	146539415	146581187	Bilateria	Singleton	FALSE	FALSE	FALSE	FALSE	FALSE	FALSE	FALSE	FALSE	FALSE
ENSG00000163075		2	120302008	120419827	Chordata	Singleton	FALSE	FALSE	FALSE	FALSE	FALSE	FALSE	FALSE	TRUE	FALSE
ENSG00000070831	CDC42	1	22379120	22419437	Bilateria	Duplicate	FALSE	FALSE	FALSE	FALSE	FALSE	FALSE	FALSE	FALSE	FALSE
ENSG00000138796	HADH	4	108910870	108956331	Bilateria	Duplicate	FALSE	FALSE	FALSE	FALSE	FALSE	FALSE	FALSE	FALSE	FALSE
ENSG00000160401	C9orf117	9	130469268	130478281	Bilateria	Singleton	FALSE	FALSE	FALSE	FALSE	FALSE	FALSE	FALSE	FALSE	FALSE
ENSG00000165548	TMEM63C	14	77582911	77725838	Euteleostomi	Duplicate	FALSE	FALSE	FALSE	FALSE	FALSE	FALSE	FALSE	TRUE	FALSE
ENSG00000170624	SGCD	5	155297354	156194799	Euteleostomi	Duplicate	FALSE	FALSE	FALSE	FALSE	FALSE	FALSE	TRUE	TRUE	TRUE
ENSG00000198625	MDM4	1	204485511	204542871	Euteleostomi	Duplicate	FALSE	FALSE	FALSE	FALSE	FALSE	FALSE	FALSE	FALSE	FALSE
ENSG00000197771	MCMBP	10	121588972	121652068	Bilateria	Singleton	FALSE	FALSE	FALSE	FALSE	FALSE	FALSE	FALSE	FALSE	FALSE
ENSG00000150054	MPP7	10	28339922	28623415	Euteleostomi	Duplicate	FALSE	FALSE	FALSE	FALSE	FALSE	FALSE	FALSE	TRUE	TRUE
ENSG00000107165	TYRP1	9	12685439	12710290	Chordata	Duplicate	FALSE	FALSE	FALSE	FALSE	FALSE	FALSE	FALSE	FALSE	FALSE
ENSG00000092871	RFFL	17	33333009	33416338	Euteleostomi	Duplicate	FALSE	FALSE	FALSE	FALSE	FALSE	FALSE	FALSE	FALSE	FALSE
ENSG00000105219	CNTD2	19	40728115	40732597	Tetrapoda	Singleton	FALSE	FALSE	FALSE	FALSE	FALSE	FALSE	FALSE	FALSE	FALSE
ENSG00000153162	BMP6	6	7727030	7881655	Euteleostomi	Duplicate	FALSE	FALSE	FALSE	FALSE	FALSE	FALSE	FALSE	TRUE	TRUE
ENSG00000117016	RIMS3	1	41086351	41131329	Euteleostomi	Duplicate	FALSE	FALSE	FALSE	FALSE	FALSE	FALSE	FALSE	FALSE	TRUE
ENSG00000137877	SPTBN5	15	42140345	42186275	Bilateria	Duplicate	FALSE	FALSE	FALSE	FALSE	FALSE	FALSE	FALSE	FALSE	FALSE
ENSG00000122375	OPN4	10	88414314	88426605	Euteleostomi	Duplicate	FALSE	FALSE	FALSE	FALSE	FALSE	FALSE	FALSE	FALSE	FALSE
ENSG00000145425	RPS3A	4	152020725	152025804	FungiMetazoa	Singleton	FALSE	FALSE	FALSE	FALSE	FALSE	FALSE	FALSE	FALSE	FALSE
ENSG00000175573	C11orf68	11	65684279	65686588	Euteleostomi	Singleton	FALSE	FALSE	FALSE	FALSE	FALSE	FALSE	FALSE	FALSE	FALSE
ENSG00000166171	DPCD	10	103330317	103369425	Bilateria	Singleton	FALSE	FALSE	FALSE	FALSE	FALSE	FALSE	FALSE	FALSE	FALSE
ENSG00000135597	REPS1	6	139224630	139309398	Euteleostomi	Duplicate	FALSE	FALSE	FALSE	FALSE	FALSE	FALSE	FALSE	FALSE	FALSE
ENSG00000015532	XYLT2	17	48423453	48440499	Euteleostomi	Duplicate	FALSE	FALSE	FALSE	FALSE	FALSE	FALSE	FALSE	TRUE	TRUE
ENSG00000055208	TAB2	6	149539777	149732749	Euteleostomi	Duplicate	FALSE	FALSE	FALSE	FALSE	FALSE	FALSE	FALSE	FALSE	FALSE
ENSG00000125843	AP5S1	20	3801178	3805949	Euteleostomi	Singleton	FALSE	FALSE	FALSE	FALSE	FALSE	FALSE	FALSE	FALSE	FALSE
ENSG00000167094	TTC16	9	130478345	130493879	Chordata	Singleton	FALSE	FALSE	FALSE	FALSE	FALSE	FALSE	FALSE	FALSE	FALSE
ENSG00000243156	MICAL3	22	18270415	18507325	Euteleostomi	Duplicate	FALSE	FALSE	FALSE	FALSE	FALSE	FALSE	FALSE	TRUE	TRUE
ENSG00000186431	FCAR	19	55385704	55401838	Theria	Duplicate	FALSE	TRUE	FALSE	FALSE	FALSE	FALSE	FALSE	FALSE	FALSE
ENSG00000145416	MARCH1	4	164445450	165305202	Euteleostomi	Duplicate	FALSE	FALSE	FALSE	FALSE	FALSE	FALSE	TRUE	TRUE	TRUE
ENSG00000137168	PPIL1	6	36822603	36842800	Bilateria	Duplicate	FALSE	FALSE	FALSE	FALSE	FALSE	FALSE	FALSE	FALSE	FALSE
ENSG00000086504	MRPL28	16	417384	420527	Bilateria	Singleton	FALSE	FALSE	FALSE	FALSE	FALSE	FALSE	FALSE	FALSE	FALSE
ENSG00000001036	FUCA2	6	143815948	143832827	Euteleostomi	Duplicate	FALSE	FALSE	FALSE	FALSE	FALSE	FALSE	FALSE	FALSE	FALSE
ENSG00000006075	CCL3	17	34415602	34417515	Hominoidea	Duplicate	FALSE	TRUE	FALSE	FALSE	FALSE	FALSE	FALSE	FALSE	FALSE
ENSG00000175550	DRAP1	11	65686728	65689032	FungiMetazoa	Singleton	FALSE	FALSE	FALSE	FALSE	FALSE	FALSE	FALSE	FALSE	FALSE
ENSG00000122033	MTIF3	13	28009776	28024739	Euteleostomi	Singleton	FALSE	FALSE	FALSE	FALSE	FALSE	FALSE	FALSE	FALSE	FALSE
ENSG00000135144	DTX1	12	113494514	113535833	Euteleostomi	Duplicate	FALSE	FALSE	FALSE	FALSE	FALSE	FALSE	FALSE	FALSE	FALSE
ENSG00000155760	FZD7	2	202899310	202903160	Euteleostomi	Duplicate	FALSE	FALSE	FALSE	FALSE	FALSE	FALSE	FALSE	FALSE	FALSE
ENSG00000125533	BHLHE23	20	61637331	61638387	Euteleostomi	Duplicate	FALSE	FALSE	FALSE	FALSE	FALSE	FALSE	FALSE	FALSE	FALSE
ENSG00000222047	C10orf55	10	75669727	75682535	Eutheria	Singleton	FALSE	FALSE	FALSE	FALSE	FALSE	FALSE	FALSE	FALSE	FALSE
ENSG00000159140	SON	21	34914924	34949812	Bilateria	Singleton	FALSE	FALSE	FALSE	FALSE	FALSE	FALSE	FALSE	FALSE	FALSE
ENSG00000152495	CAMK4	5	110559351	110830584	Chordata	Duplicate	FALSE	FALSE	FALSE	FALSE	FALSE	FALSE	FALSE	TRUE	TRUE
ENSG00000156502	SUPV3L1	10	70939988	70968855	FungiMetazoa	Singleton	FALSE	FALSE	FALSE	FALSE	FALSE	FALSE	FALSE	FALSE	FALSE
ENSG00000149658	YTHDF1	20	61826781	61847586	Euteleostomi	Duplicate	FALSE	FALSE	FALSE	FALSE	FALSE	FALSE	FALSE	FALSE	FALSE
ENSG00000103742	IGDCC4	15	65673802	65715410	Euteleostomi	Duplicate	FALSE	FALSE	FALSE	FALSE	FALSE	FALSE	FALSE	FALSE	FALSE
ENSG00000171462	DLK2	6	43418090	43424370	Bilateria	Duplicate	FALSE	FALSE	FALSE	FALSE	FALSE	FALSE	FALSE	FALSE	FALSE
ENSG00000101158	NELFCD	20	57556263	57570188	Bilateria	Singleton	FALSE	FALSE	FALSE	FALSE	FALSE	FALSE	FALSE	FALSE	FALSE
ENSG00000120549	KIAA1217	10	23983675	24836772	Euteleostomi	Duplicate	FALSE	FALSE	FALSE	FALSE	FALSE	FALSE	FALSE	FALSE	FALSE
ENSG00000182329		2	202937978	203062585	Euteleostomi	Singleton	FALSE	FALSE	FALSE	FALSE	FALSE	FALSE	FALSE	FALSE	FALSE
ENSG00000104938	CLEC4M	19	7828035	7834491	Catarrhini	Duplicate	FALSE	FALSE	FALSE	FALSE	FALSE	FALSE	FALSE	FALSE	FALSE
ENSG00000239264	TXNDC5	6	7881483	8026646	Bilateria	Duplicate	FALSE	FALSE	FALSE	FALSE	FALSE	FALSE	FALSE	FALSE	TRUE
ENSG00000144460	NYAP2	2	226265364	226518734	Euteleostomi	Duplicate	FALSE	FALSE	FALSE	FALSE	FALSE	FALSE	FALSE	FALSE	FALSE
ENSG00000166856	GPR182	12	57388230	57390468	Euteleostomi	Duplicate	FALSE	FALSE	FALSE	FALSE	FALSE	FALSE	FALSE	FALSE	FALSE
ENSG00000085998	POMGNT1	1	46654354	46685977	Bilateria	Duplicate	FALSE	FALSE	FALSE	FALSE	FALSE	FALSE	FALSE	FALSE	FALSE
ENSG00000153714	LURAP1L	9	12775020	12822130	Euteleostomi	Duplicate	FALSE	FALSE	FALSE	FALSE	FALSE	FALSE	FALSE	FALSE	FALSE
ENSG00000153922	CHD1	5	98190908	98262240	Euteleostomi	Duplicate	FALSE	FALSE	FALSE	FALSE	FALSE	FALSE	FALSE	FALSE	FALSE
ENSG00000137760	ALKBH8	11	107373452	107436472	Bilateria	Duplicate	FALSE	FALSE	FALSE	FALSE	FALSE	FALSE	FALSE	FALSE	FALSE
ENSG00000158258	CLSTN2	3	139654027	140296239	Euteleostomi	Duplicate	FALSE	FALSE	FALSE	FALSE	FALSE	FALSE	FALSE	TRUE	TRUE
ENSG00000101197	BIRC7	20	61867235	61871859	Euteleostomi	Duplicate	FALSE	FALSE	FALSE	FALSE	FALSE	FALSE	FALSE	FALSE	FALSE
ENSG00000139517	LNX2	13	28120050	28194541	Euteleostomi	Duplicate	FALSE	FALSE	FALSE	FALSE	FALSE	FALSE	FALSE	FALSE	FALSE
ENSG00000169047	IRS1	2	227596033	227664475	Euteleostomi	Duplicate	FALSE	FALSE	FALSE	FALSE	FALSE	FALSE	FALSE	FALSE	FALSE
ENSG00000204422		6	31654739	31681849	HomoSapiens	Duplicate	FALSE	FALSE	FALSE	FALSE	FALSE	FALSE	FALSE	FALSE	FALSE
ENSG00000087502	ERGIC2	12	29490285	29534122	Bilateria	Duplicate	FALSE	FALSE	FALSE	FALSE	FALSE	FALSE	FALSE	FALSE	FALSE
ENSG00000164073	MFSD8	4	128838960	128887150	Bilateria	Singleton	FALSE	FALSE	FALSE	FALSE	FALSE	FALSE	FALSE	FALSE	FALSE
ENSG00000119899	SLC17A5	6	74303102	74363878	Euteleostomi	Duplicate	FALSE	FALSE	FALSE	FALSE	FALSE	FALSE	FALSE	TRUE	FALSE
ENSG00000237136	C4orf51	4	146601356	146692184	Theria	Singleton	FALSE	FALSE	FALSE	FALSE	FALSE	FALSE	FALSE	FALSE	FALSE
ENSG00000022567	SLC45A4	8	142217265	142318404	Chordata	Duplicate	FALSE	FALSE	FALSE	FALSE	FALSE	FALSE	FALSE	FALSE	FALSE
ENSG00000154359	LONRF1	8	12579403	12613582	Euteleostomi	Duplicate	FALSE	FALSE	FALSE	FALSE	FALSE	FALSE	FALSE	FALSE	FALSE
ENSG00000122367	LDB3	10	88428206	88495825	Euteleostomi	Duplicate	FALSE	FALSE	FALSE	FALSE	FALSE	FALSE	FALSE	FALSE	FALSE
ENSG00000204424	LY6G6F	6	31674640	31685581	HomoSapiens	Duplicate	FALSE	FALSE	FALSE	FALSE	FALSE	FALSE	FALSE	FALSE	FALSE
ENSG00000163913	IFT122	3	129158968	129239198	Bilateria	Singleton	FALSE	FALSE	FALSE	FALSE	FALSE	FALSE	FALSE	TRUE	TRUE
ENSG00000129925	TMEM8A	16	420773	437113	Euteleostomi	Duplicate	FALSE	FALSE	FALSE	FALSE	FALSE	FALSE	FALSE	FALSE	FALSE
ENSG00000167771	RCOR2	11	63678693	63684316	Euteleostomi	Duplicate	FALSE	FALSE	FALSE	FALSE	FALSE	FALSE	FALSE	FALSE	FALSE
ENSG00000196353	CPNE4	3	131252399	132004254	Euteleostomi	Duplicate	FALSE	FALSE	FALSE	FALSE	FALSE	FALSE	TRUE	TRUE	TRUE
ENSG00000127311	HELB	12	66696325	66737423	Euteleostomi	Singleton	FALSE	FALSE	FALSE	FALSE	FALSE	FALSE	FALSE	FALSE	FALSE
ENSG00000128294	TPST2	22	26921458	26992681	Euteleostomi	Duplicate	FALSE	FALSE	FALSE	FALSE	FALSE	FALSE	FALSE	FALSE	FALSE
ENSG00000144468	RHBDD1	2	227700297	227863931	Chordata	Singleton	FALSE	FALSE	FALSE	FALSE	FALSE	FALSE	FALSE	FALSE	FALSE
ENSG00000078269	SYNJ2	6	158402888	158520208	Chordata	Duplicate	FALSE	FALSE	FALSE	FALSE	FALSE	FALSE	FALSE	FALSE	FALSE
ENSG00000186184	POLR1D	13	28194903	28241548	FungiMetazoa	Singleton	FALSE	FALSE	FALSE	FALSE	FALSE	FALSE	FALSE	FALSE	FALSE
ENSG00000124523	SIRT5	6	13574816	13614790	Bilateria	Duplicate	FALSE	FALSE	FALSE	FALSE	FALSE	FALSE	FALSE	FALSE	FALSE
ENSG00000160404	TOR2A	9	130493803	130497604	Euteleostomi	Duplicate	FALSE	FALSE	FALSE	FALSE	FALSE	FALSE	FALSE	FALSE	FALSE
ENSG00000150316	CWC15	11	94695787	94706776	Bilateria	Singleton	FALSE	FALSE	FALSE	FALSE	FALSE	FALSE	FALSE	FALSE	FALSE
ENSG00000088888	MAVS	20	3827487	3849280	Euteleostomi	Singleton	FALSE	FALSE	FALSE	FALSE	FALSE	FALSE	FALSE	FALSE	FALSE
ENSG00000082212	ME2	18	48405419	48474691	Euteleostomi	Duplicate	FALSE	FALSE	FALSE	FALSE	FALSE	FALSE	FALSE	FALSE	FALSE
ENSG00000187109	NAP1L1	12	76438670	76478813	Euteleostomi	Duplicate	FALSE	FALSE	FALSE	FALSE	FALSE	FALSE	FALSE	FALSE	FALSE
ENSG00000176871	WSB2	12	118470712	118500235	Euteleostomi	Duplicate	FALSE	FALSE	FALSE	FALSE	FALSE	FALSE	FALSE	FALSE	FALSE
ENSG00000168398	BDKRB2	14	96671016	96710666	Euteleostomi	Duplicate	FALSE	FALSE	FALSE	FALSE	FALSE	FALSE	TRUE	FALSE	FALSE
ENSG00000170382	LRRN2	1	204586298	204654861	Euteleostomi	Duplicate	FALSE	FALSE	FALSE	FALSE	FALSE	FALSE	FALSE	FALSE	FALSE
ENSG00000134121	CHL1	3	238279	451090	Euteleostomi	Duplicate	FALSE	FALSE	FALSE	FALSE	FALSE	FALSE	TRUE	TRUE	TRUE
ENSG00000169856	ONECUT1	15	53049637	53083273	Chordata	Duplicate	FALSE	FALSE	FALSE	FALSE	FALSE	FALSE	FALSE	FALSE	FALSE
ENSG00000101198	NKAIN4	20	61872136	61904046	Euteleostomi	Duplicate	FALSE	FALSE	FALSE	FALSE	FALSE	FALSE	FALSE	FALSE	FALSE
ENSG00000187944	C2orf66	2	197669726	197675000	Euteleostomi	Singleton	FALSE	FALSE	FALSE	FALSE	FALSE	FALSE	FALSE	FALSE	FALSE
ENSG00000113391	FAM172A	5	92953775	93447404	Bilateria	Singleton	FALSE	FALSE	FALSE	FALSE	FALSE	FALSE	FALSE	FALSE	FALSE
ENSG00000169840	GSX1	13	28366780	28368905	Euteleostomi	Duplicate	FALSE	FALSE	FALSE	FALSE	FALSE	FALSE	FALSE	FALSE	FALSE
ENSG00000169621	APLF	2	68694693	68858004	Bilateria	Singleton	FALSE	FALSE	FALSE	FALSE	FALSE	FALSE	TRUE	FALSE	FALSE
ENSG00000168621	GDNF	5	37812779	37839788	Euteleostomi	Duplicate	FALSE	FALSE	FALSE	FALSE	FALSE	FALSE	FALSE	FALSE	FALSE
ENSG00000127720	METTL25	12	82752276	82873015	Bilateria	Duplicate	FALSE	FALSE	FALSE	FALSE	FALSE	FALSE	FALSE	FALSE	FALSE
ENSG00000105221	AKT2	19	40736224	40791443	Euteleostomi	Duplicate	FALSE	FALSE	FALSE	FALSE	FALSE	FALSE	FALSE	FALSE	FALSE
ENSG00000139515	PDX1	13	28494157	28500368	Chordata	Duplicate	FALSE	FALSE	FALSE	FALSE	FALSE	FALSE	FALSE	FALSE	FALSE
ENSG00000122687	FTSJ2	7	2273866	2281840	FungiMetazoa	Singleton	FALSE	FALSE	FALSE	FALSE	FALSE	FALSE	FALSE	FALSE	FALSE
ENSG00000003756	RBM5	3	50126341	50156454	Euteleostomi	Duplicate	FALSE	FALSE	FALSE	FALSE	FALSE	FALSE	FALSE	FALSE	FALSE
ENSG00000065548	ZC3H15	2	187350883	187374090	FungiMetazoa	Singleton	FALSE	FALSE	FALSE	FALSE	FALSE	FALSE	FALSE	FALSE	FALSE
ENSG00000151612	ZNF827	4	146678779	146859787	Euteleostomi	Singleton	FALSE	FALSE	FALSE	FALSE	FALSE	FALSE	FALSE	FALSE	FALSE
ENSG00000111344	RASAL1	12	113536624	113574044	Euteleostomi	Duplicate	FALSE	FALSE	FALSE	FALSE	FALSE	FALSE	FALSE	FALSE	FALSE
ENSG00000180389	ATP5EP2	13	28519343	28519727	Hominoidea	Duplicate	TRUE	FALSE	FALSE	FALSE	FALSE	FALSE	FALSE	FALSE	FALSE
ENSG00000166860	ZBTB39	12	57392618	57400230	Euteleostomi	Duplicate	FALSE	FALSE	FALSE	FALSE	FALSE	FALSE	FALSE	FALSE	FALSE
ENSG00000100122	CRYBB1	22	26995242	27014052	Euteleostomi	Duplicate	FALSE	FALSE	FALSE	FALSE	FALSE	FALSE	FALSE	FALSE	FALSE
ENSG00000159784	FAM131B	7	143050493	143059863	Euteleostomi	Duplicate	FALSE	FALSE	FALSE	FALSE	FALSE	FALSE	FALSE	FALSE	FALSE
ENSG00000125618	PAX8	2	113973574	114036527	Euteleostomi	Duplicate	FALSE	FALSE	FALSE	FALSE	FALSE	FALSE	FALSE	FALSE	FALSE
ENSG00000165556	CDX2	13	28536274	28545276	Chordata	Duplicate	FALSE	FALSE	FALSE	FALSE	FALSE	FALSE	FALSE	FALSE	FALSE
ENSG00000175467	SART1	11	65729160	65747299	Bilateria	Singleton	FALSE	FALSE	FALSE	FALSE	FALSE	FALSE	FALSE	FALSE	FALSE
ENSG00000066136	NFYC	1	41157320	41237275	Bilateria	Duplicate	FALSE	FALSE	FALSE	FALSE	FALSE	FALSE	FALSE	FALSE	FALSE
ENSG00000100478	AP4S1	14	31494312	31562818	Bilateria	Duplicate	FALSE	FALSE	FALSE	FALSE	FALSE	FALSE	FALSE	FALSE	FALSE
ENSG00000121207	LRAT	4	155548097	155674270	Euteleostomi	Singleton	FALSE	FALSE	FALSE	FALSE	FALSE	FALSE	FALSE	FALSE	FALSE
ENSG00000163449	TMEM169	2	216946589	216967506	Bilateria	Singleton	FALSE	FALSE	FALSE	FALSE	FALSE	FALSE	FALSE	FALSE	FALSE
ENSG00000183463	URAD	13	28551851	28562791	Euteleostomi	Singleton	FALSE	FALSE	FALSE	FALSE	FALSE	FALSE	FALSE	FALSE	FALSE
ENSG00000166415	WDR72	15	53805938	54055075	Euteleostomi	Duplicate	FALSE	FALSE	FALSE	FALSE	FALSE	FALSE	FALSE	TRUE	TRUE
ENSG00000162552	WNT4	1	22443798	22470462	Bilateria	Duplicate	FALSE	FALSE	FALSE	FALSE	FALSE	FALSE	FALSE	FALSE	FALSE
ENSG00000189430	NCR1	19	55417508	55427508	Theria	Duplicate	FALSE	TRUE	FALSE	FALSE	FALSE	FALSE	FALSE	FALSE	FALSE
ENSG00000035403	VCL	10	75757872	75879918	Bilateria	Duplicate	FALSE	FALSE	FALSE	FALSE	FALSE	FALSE	FALSE	FALSE	FALSE
ENSG00000196431	CRYBA4	22	27017928	27026636	Euteleostomi	Duplicate	FALSE	FALSE	FALSE	FALSE	FALSE	FALSE	FALSE	FALSE	FALSE
ENSG00000197121	PGAP1	2	197697728	197792520	FungiMetazoa	Singleton	FALSE	FALSE	FALSE	FALSE	FALSE	FALSE	FALSE	FALSE	FALSE
ENSG00000182208	MOB2	11	1490687	1522477	Bilateria	Duplicate	FALSE	FALSE	FALSE	FALSE	FALSE	FALSE	FALSE	FALSE	FALSE
ENSG00000106268	NUDT1	7	2281857	2290781	Chordata	Singleton	FALSE	FALSE	FALSE	FALSE	FALSE	FALSE	FALSE	FALSE	FALSE
ENSG00000166483	WEE1	11	9595228	9615004	Euteleostomi	Duplicate	FALSE	FALSE	FALSE	FALSE	FALSE	FALSE	FALSE	FALSE	FALSE
ENSG00000095627	TDRD1	10	115939029	115992063	Bilateria	Duplicate	FALSE	FALSE	FALSE	FALSE	FALSE	FALSE	FALSE	FALSE	FALSE
ENSG00000110583	NAA40	11	63706431	63724800	Bilateria	Singleton	FALSE	FALSE	FALSE	FALSE	FALSE	FALSE	FALSE	FALSE	FALSE
ENSG00000166169	POLL	10	103338639	103348027	Chordata	Duplicate	FALSE	FALSE	FALSE	FALSE	FALSE	FALSE	FALSE	FALSE	FALSE
ENSG00000145850	TIMD4	5	156346293	156390266	Tetrapoda	Duplicate	FALSE	FALSE	FALSE	FALSE	FALSE	FALSE	FALSE	FALSE	TRUE
ENSG00000166863	TAC3	12	57403784	57422667	Amniota	Singleton	FALSE	FALSE	FALSE	FALSE	FALSE	FALSE	FALSE	FALSE	FALSE
ENSG00000151948	GLT1D1	12	129337972	129469509	Chordata	Singleton	FALSE	FALSE	FALSE	FALSE	FALSE	FALSE	TRUE	TRUE	FALSE
ENSG00000163630	SYNPR	3	63213991	63602597	Euteleostomi	Duplicate	FALSE	FALSE	FALSE	FALSE	FALSE	FALSE	FALSE	FALSE	FALSE
ENSG00000170037	CNTROB	17	7835419	7853236	Euteleostomi	Singleton	FALSE	FALSE	FALSE	FALSE	FALSE	FALSE	FALSE	FALSE	FALSE
ENSG00000122025	FLT3	13	28577411	28674729	Euteleostomi	Duplicate	FALSE	FALSE	FALSE	FALSE	FALSE	FALSE	FALSE	TRUE	FALSE
ENSG00000108469	RECQL5	17	73622925	73663269	Bilateria	Duplicate	FALSE	FALSE	FALSE	FALSE	FALSE	FALSE	FALSE	FALSE	FALSE
ENSG00000196290	NIF3L1	2	201754050	201768655	FungiMetazoa	Singleton	FALSE	FALSE	FALSE	FALSE	FALSE	FALSE	FALSE	FALSE	FALSE
ENSG00000184677	ZBTB40	1	22778344	22857650	Bilateria	Singleton	FALSE	FALSE	FALSE	FALSE	FALSE	FALSE	FALSE	FALSE	FALSE
ENSG00000187037	GPR141	7	37723399	37873390	Euteleostomi	Singleton	FALSE	FALSE	FALSE	FALSE	FALSE	FALSE	TRUE	FALSE	FALSE
ENSG00000169184	MN1	22	28144265	28197486	Euteleostomi	Singleton	FALSE	FALSE	FALSE	FALSE	FALSE	FALSE	FALSE	FALSE	FALSE
ENSG00000151962	RBM46	4	155702365	155749965	Chordata	Duplicate	FALSE	FALSE	FALSE	FALSE	FALSE	FALSE	FALSE	FALSE	FALSE
ENSG00000144036	EXOC6B	2	72403113	73053170	Euteleostomi	Duplicate	FALSE	FALSE	FALSE	FALSE	FALSE	FALSE	TRUE	FALSE	FALSE
ENSG00000105329	TGFB1	19	41807492	41859816	Euteleostomi	Duplicate	FALSE	FALSE	FALSE	FALSE	FALSE	FALSE	FALSE	FALSE	FALSE
ENSG00000079246	XRCC5	2	216972187	217071026	Bilateria	Singleton	FALSE	FALSE	FALSE	FALSE	FALSE	FALSE	FALSE	FALSE	FALSE
ENSG00000221983	UBA52	19	18682540	18688360	Bilateria	Duplicate	FALSE	FALSE	FALSE	FALSE	FALSE	FALSE	FALSE	FALSE	FALSE
ENSG00000103202	NME4	16	446725	460367	Euteleostomi	Duplicate	FALSE	FALSE	FALSE	FALSE	FALSE	FALSE	FALSE	FALSE	FALSE
ENSG00000142945	KIF2C	1	45205490	45233439	Chordata	Duplicate	FALSE	FALSE	FALSE	FALSE	FALSE	FALSE	FALSE	FALSE	FALSE
ENSG00000103966	EHD4	15	42190950	42264776	Euteleostomi	Duplicate	FALSE	FALSE	FALSE	FALSE	FALSE	FALSE	FALSE	FALSE	FALSE
ENSG00000086289	EPDR1	7	37723446	37991543	Chordata	Singleton	FALSE	FALSE	FALSE	FALSE	FALSE	FALSE	TRUE	FALSE	FALSE
ENSG00000109686	SH3D19	4	152023903	152246784	Bilateria	Duplicate	FALSE	FALSE	FALSE	FALSE	FALSE	FALSE	FALSE	FALSE	FALSE
ENSG00000163660	CCNL1	3	156864297	156878549	Euteleostomi	Duplicate	FALSE	FALSE	FALSE	FALSE	FALSE	FALSE	FALSE	FALSE	FALSE
ENSG00000108175	ZMIZ1	10	80828792	81076276	Euteleostomi	Duplicate	FALSE	FALSE	FALSE	FALSE	FALSE	FALSE	FALSE	FALSE	FALSE
ENSG00000180957	PITPNB	22	28247657	28316122	Euteleostomi	Duplicate	FALSE	FALSE	FALSE	FALSE	FALSE	FALSE	FALSE	FALSE	FALSE
ENSG00000135469	COQ10A	12	56660642	56664750	Euteleostomi	Duplicate	FALSE	FALSE	FALSE	FALSE	FALSE	FALSE	FALSE	FALSE	FALSE
ENSG00000095370	SH2D3C	9	130500596	130541020	Euteleostomi	Duplicate	FALSE	FALSE	FALSE	FALSE	FALSE	FALSE	FALSE	FALSE	FALSE
ENSG00000167258	CDK12	17	37617764	37721160	Euteleostomi	Duplicate	FALSE	FALSE	FALSE	FALSE	FALSE	FALSE	FALSE	TRUE	FALSE
ENSG00000113249	HAVCR1	5	156456424	156486130	Eutheria	Duplicate	FALSE	FALSE	FALSE	FALSE	FALSE	FALSE	FALSE	FALSE	FALSE
ENSG00000101199	ARFGAP1	20	61904137	61921142	FungiMetazoa	Singleton	FALSE	FALSE	FALSE	FALSE	FALSE	FALSE	FALSE	FALSE	FALSE
ENSG00000170430	MGMT	10	131265448	131566271	Chordata	Singleton	FALSE	FALSE	FALSE	FALSE	FALSE	FALSE	FALSE	FALSE	TRUE
ENSG00000242110	AMACR	5	33986283	34008220	Bilateria	Duplicate	FALSE	FALSE	FALSE	FALSE	FALSE	FALSE	FALSE	FALSE	FALSE
ENSG00000170289	CNGB3	8	87566205	87755903	Euteleostomi	Duplicate	FALSE	FALSE	FALSE	FALSE	FALSE	FALSE	FALSE	FALSE	FALSE
ENSG00000204882	GPR20	8	142366600	142377367	Euteleostomi	Singleton	FALSE	FALSE	FALSE	FALSE	FALSE	FALSE	FALSE	FALSE	FALSE
ENSG00000185149	NPY2R	4	156129781	156138230	Euteleostomi	Duplicate	FALSE	FALSE	FALSE	FALSE	FALSE	FALSE	FALSE	FALSE	FALSE
ENSG00000142039	CCDC97	19	41816094	41830788	Bilateria	Singleton	FALSE	FALSE	FALSE	FALSE	FALSE	FALSE	FALSE	FALSE	FALSE
ENSG00000086288	NME8	7	37888199	37940003	Euteleostomi	Duplicate	FALSE	FALSE	FALSE	FALSE	FALSE	FALSE	FALSE	FALSE	FALSE
ENSG00000183439	TRIM61	4	165875598	165898820	Sarcopterygii	Duplicate	FALSE	FALSE	FALSE	FALSE	FALSE	FALSE	FALSE	FALSE	FALSE
ENSG00000141294	LRRC46	17	45908993	45915079	Chordata	Duplicate	FALSE	FALSE	FALSE	FALSE	FALSE	FALSE	FALSE	FALSE	FALSE
ENSG00000153147	SMARCA5	4	144434616	144478639	Euteleostomi	Duplicate	FALSE	FALSE	FALSE	FALSE	FALSE	FALSE	FALSE	FALSE	FALSE
ENSG00000197442	MAP3K5	6	136878185	137113656	Euteleostomi	Duplicate	FALSE	FALSE	FALSE	FALSE	FALSE	FALSE	FALSE	FALSE	FALSE
ENSG00000184489	PTP4A3	8	142402093	142441620	Euteleostomi	Duplicate	FALSE	FALSE	FALSE	FALSE	FALSE	FALSE	FALSE	TRUE	FALSE
ENSG00000137766	UNC13C	15	54305101	54920806	Euteleostomi	Duplicate	FALSE	FALSE	FALSE	FALSE	FALSE	FALSE	FALSE	TRUE	TRUE
ENSG00000250486	FAM218A	4	165878100	165880273	Hominoidea	Singleton	TRUE	FALSE	FALSE	FALSE	FALSE	FALSE	FALSE	FALSE	FALSE
ENSG00000197363	ZNF517	8	146024261	146036554	Amniota	Singleton	FALSE	FALSE	FALSE	FALSE	FALSE	FALSE	FALSE	FALSE	FALSE
ENSG00000023902	PLEKHO1	1	150121373	150136916	Euteleostomi	Duplicate	FALSE	FALSE	FALSE	FALSE	FALSE	FALSE	FALSE	FALSE	FALSE
ENSG00000185551	NR2F2	15	96869167	96883492	Euteleostomi	Duplicate	FALSE	FALSE	FALSE	FALSE	FALSE	FALSE	FALSE	FALSE	FALSE
ENSG00000133789	SWAP70	11	9685624	9774538	Euteleostomi	Duplicate	FALSE	FALSE	FALSE	FALSE	FALSE	FALSE	FALSE	TRUE	FALSE
ENSG00000176979	TRIM60	4	165953105	165962896	Eutheria	Duplicate	FALSE	FALSE	FALSE	FALSE	FALSE	FALSE	FALSE	FALSE	FALSE
ENSG00000167634	NLRP7	19	55434877	55477680	Simiiformes	Duplicate	FALSE	TRUE	FALSE	FALSE	FALSE	FALSE	FALSE	FALSE	FALSE
ENSG00000113525	IL5	5	131877136	131892530	Theria	Singleton	FALSE	FALSE	FALSE	FALSE	FALSE	FALSE	FALSE	FALSE	FALSE
ENSG00000184545	DUSP8	11	1575274	1593150	Euteleostomi	Duplicate	FALSE	FALSE	FALSE	FALSE	FALSE	FALSE	FALSE	FALSE	FALSE
ENSG00000110675	ELMOD1	11	107461817	107537505	Euteleostomi	Duplicate	FALSE	FALSE	FALSE	FALSE	FALSE	FALSE	FALSE	FALSE	FALSE
ENSG00000141646	SMAD4	18	48494410	48611415	Bilateria	Duplicate	FALSE	FALSE	FALSE	FALSE	FALSE	FALSE	FALSE	FALSE	FALSE
ENSG00000175376	EIF1AD	11	65764016	65769647	Bilateria	Singleton	FALSE	FALSE	FALSE	FALSE	FALSE	FALSE	FALSE	FALSE	FALSE
ENSG00000164211	STARD4	5	110831731	110848288	Euteleostomi	Duplicate	FALSE	FALSE	FALSE	FALSE	FALSE	FALSE	FALSE	FALSE	FALSE
ENSG00000006016	CRLF1	19	18683030	18718551	Euteleostomi	Duplicate	FALSE	FALSE	FALSE	FALSE	FALSE	FALSE	FALSE	FALSE	FALSE
ENSG00000124469	CEACAM8	19	43084393	43099207	Catarrhini	Duplicate	FALSE	FALSE	FALSE	FALSE	FALSE	FALSE	FALSE	FALSE	FALSE
ENSG00000164114	MAP9	4	156263810	156298122	Euteleostomi	Singleton	FALSE	FALSE	FALSE	FALSE	FALSE	FALSE	FALSE	FALSE	FALSE
ENSG00000170088	TMEM192	4	165995574	166129701	Bilateria	Singleton	FALSE	FALSE	FALSE	FALSE	FALSE	FALSE	FALSE	TRUE	FALSE
ENSG00000159147	DONSON	21	34931848	34961014	Bilateria	Singleton	FALSE	FALSE	FALSE	FALSE	FALSE	FALSE	FALSE	FALSE	FALSE
ENSG00000138435	CHRNA1	2	175612320	175629200	Euteleostomi	Duplicate	FALSE	FALSE	FALSE	FALSE	FALSE	FALSE	FALSE	FALSE	FALSE
ENSG00000074603	DPP8	15	65734801	65810042	Euteleostomi	Duplicate	FALSE	FALSE	FALSE	FALSE	FALSE	FALSE	TRUE	FALSE	FALSE
ENSG00000176340	COX8A	11	63742079	63744015	HomoSapiens	Duplicate	FALSE	FALSE	FALSE	FALSE	FALSE	FALSE	FALSE	FALSE	FALSE
ENSG00000178199	ZC3H12D	6	149768794	149806197	Euteleostomi	Duplicate	FALSE	FALSE	FALSE	FALSE	FALSE	FALSE	FALSE	TRUE	TRUE
ENSG00000154743	TSEN2	3	12525931	12581122	FungiMetazoa	Singleton	FALSE	TRUE	FALSE	FALSE	FALSE	FALSE	FALSE	FALSE	FALSE
ENSG00000115042	FAHD2A	2	96068469	96082364	HomoPanGorilla	Duplicate	FALSE	FALSE	FALSE	FALSE	FALSE	FALSE	FALSE	FALSE	FALSE
ENSG00000198663	C6orf89	6	36839646	36896740	Euteleostomi	Singleton	FALSE	FALSE	FALSE	FALSE	FALSE	FALSE	FALSE	FALSE	FALSE
ENSG00000169618	PROKR1	2	68870721	68882708	Eutheria	Duplicate	FALSE	FALSE	FALSE	FALSE	FALSE	FALSE	FALSE	FALSE	FALSE
ENSG00000021461	CYP3A43	7	99425636	99463718	Simiiformes	Duplicate	FALSE	FALSE	FALSE	FALSE	FALSE	FALSE	FALSE	FALSE	FALSE
ENSG00000076604	TRAF4	17	27071002	27077974	Bilateria	Duplicate	FALSE	FALSE	FALSE	FALSE	FALSE	FALSE	FALSE	FALSE	FALSE
ENSG00000185594	SPATA8	15	97326619	97328845	Eutheria	Singleton	FALSE	FALSE	FALSE	FALSE	FALSE	FALSE	FALSE	FALSE	FALSE
ENSG00000074706	IPCEF1	6	154475631	154677926	HomoSapiens	Duplicate	FALSE	FALSE	FALSE	FALSE	FALSE	FALSE	FALSE	TRUE	TRUE
ENSG00000081052	COL4A4	2	227867427	228028829	Euteleostomi	Duplicate	FALSE	FALSE	FALSE	FALSE	FALSE	FALSE	FALSE	FALSE	FALSE
ENSG00000242612	DECR2	16	451826	462487	Bilateria	Duplicate	FALSE	FALSE	FALSE	FALSE	FALSE	FALSE	FALSE	FALSE	FALSE
ENSG00000164256	PRDM9	5	23507264	23528706	Hominidae	Duplicate	FALSE	FALSE	FALSE	FALSE	FALSE	FALSE	FALSE	FALSE	FALSE
ENSG00000205867	KRTAP5-2	11	1618409	1619524	HomoSapiens	Duplicate	FALSE	FALSE	FALSE	FALSE	FALSE	FALSE	FALSE	FALSE	FALSE
ENSG00000164074	C4orf29	4	128886461	128960866	Bilateria	Singleton	FALSE	FALSE	FALSE	FALSE	FALSE	FALSE	FALSE	FALSE	FALSE
ENSG00000221826	PSG3	19	43225790	43244721	Hominidae	Duplicate	FALSE	TRUE	FALSE	FALSE	FALSE	FALSE	FALSE	FALSE	FALSE
ENSG00000175395	ZNF25	10	38238500	38265561	Eutheria	Duplicate	FALSE	FALSE	FALSE	FALSE	FALSE	FALSE	FALSE	FALSE	FALSE
ENSG00000146966	DENND2A	7	140218220	140373793	Euteleostomi	Duplicate	FALSE	FALSE	FALSE	FALSE	FALSE	FALSE	FALSE	TRUE	FALSE
ENSG00000152520	PAN3	13	28712643	28869475	FungiMetazoa	Singleton	FALSE	FALSE	FALSE	FALSE	FALSE	FALSE	FALSE	TRUE	TRUE
ENSG00000006015	C19orf60	19	18699495	18703146	Euteleostomi	Singleton	FALSE	FALSE	FALSE	FALSE	FALSE	FALSE	FALSE	FALSE	FALSE
ENSG00000138795	LEF1	4	108968701	109090112	Euteleostomi	Duplicate	FALSE	FALSE	FALSE	FALSE	FALSE	FALSE	FALSE	FALSE	FALSE
ENSG00000244045	TMEM199	17	26684604	26708716	Bilateria	Singleton	FALSE	FALSE	FALSE	FALSE	FALSE	FALSE	FALSE	FALSE	FALSE
ENSG00000096401	CDC5L	6	44355262	44418163	FungiMetazoa	Singleton	FALSE	FALSE	FALSE	FALSE	FALSE	FALSE	FALSE	FALSE	FALSE
ENSG00000168038	ULK4	3	41288090	42003922	Chordata	Singleton	FALSE	FALSE	FALSE	FALSE	FALSE	FALSE	TRUE	TRUE	TRUE
ENSG00000142046	TMEM91	19	41856816	41889988	Euteleostomi	Duplicate	FALSE	FALSE	FALSE	FALSE	FALSE	FALSE	FALSE	FALSE	FALSE
ENSG00000140450	ARRDC4	15	98462784	98517068	Euteleostomi	Duplicate	FALSE	FALSE	FALSE	FALSE	FALSE	FALSE	FALSE	FALSE	FALSE
ENSG00000120088	CRHR1	17	43699267	43913194	Euteleostomi	Duplicate	FALSE	FALSE	FALSE	FALSE	FALSE	FALSE	FALSE	FALSE	FALSE
ENSG00000070886	EPHA8	1	22890057	22930087	Euteleostomi	Duplicate	FALSE	FALSE	FALSE	FALSE	FALSE	FALSE	FALSE	TRUE	FALSE
ENSG00000134115	CNTN6	3	1134260	1445901	Sarcopterygii	Duplicate	FALSE	FALSE	FALSE	FALSE	FALSE	FALSE	FALSE	FALSE	TRUE
ENSG00000231500	RPS18	6	33239787	33244287	FungiMetazoa	Singleton	FALSE	FALSE	FALSE	FALSE	FALSE	FALSE	FALSE	FALSE	FALSE
ENSG00000167770	OTUB1	11	63753325	63769283	Euteleostomi	Duplicate	FALSE	FALSE	FALSE	FALSE	FALSE	FALSE	FALSE	FALSE	FALSE
ENSG00000100154	TTC28	22	28374004	29075853	Bilateria	Duplicate	FALSE	FALSE	FALSE	FALSE	FALSE	FALSE	TRUE	TRUE	TRUE
ENSG00000175334	BANF1	11	65769550	65771620	Bilateria	Duplicate	FALSE	FALSE	FALSE	FALSE	FALSE	FALSE	FALSE	FALSE	FALSE
ENSG00000112419	PHACTR2	6	143857982	144152322	Euteleostomi	Duplicate	FALSE	FALSE	FALSE	FALSE	FALSE	FALSE	FALSE	TRUE	TRUE
ENSG00000109466	KLHL2	4	166128770	166244308	Euteleostomi	Duplicate	FALSE	FALSE	FALSE	FALSE	FALSE	FALSE	FALSE	FALSE	FALSE
ENSG00000213658	LAT	16	28996147	29002104	Theria	Singleton	FALSE	FALSE	FALSE	FALSE	FALSE	FALSE	FALSE	FALSE	FALSE
ENSG00000171357	LURAP1	1	46669006	46686933	Euteleostomi	Duplicate	FALSE	FALSE	FALSE	FALSE	FALSE	FALSE	FALSE	FALSE	FALSE
ENSG00000144152	FBLN7	2	112895962	112945791	Bilateria	Duplicate	FALSE	FALSE	FALSE	FALSE	FALSE	FALSE	FALSE	FALSE	FALSE
ENSG00000188428	BLOC1S5	6	8013800	8064647	HomoPanGorilla	Duplicate	FALSE	FALSE	FALSE	FALSE	FALSE	FALSE	FALSE	FALSE	TRUE
ENSG00000188626	GOLGA8M	15	28947100	28983530	HomoSapiens	Duplicate	FALSE	FALSE	FALSE	FALSE	FALSE	FALSE	FALSE	FALSE	FALSE
ENSG00000137876	RSL24D1	15	55473004	55489265	FungiMetazoa	Singleton	FALSE	FALSE	FALSE	FALSE	FALSE	FALSE	FALSE	FALSE	FALSE
ENSG00000116030	SUMO1	2	203070903	203103331	Bilateria	Duplicate	FALSE	FALSE	FALSE	FALSE	FALSE	FALSE	FALSE	FALSE	FALSE
ENSG00000179104	TMTC2	12	83080659	83528649	Bilateria	Duplicate	FALSE	FALSE	FALSE	FALSE	FALSE	FALSE	TRUE	TRUE	FALSE
ENSG00000133812	SBF2	11	9800214	10315754	Euteleostomi	Duplicate	FALSE	FALSE	FALSE	FALSE	FALSE	FALSE	FALSE	TRUE	TRUE
ENSG00000108826	MRPL27	17	48445218	48450575	FungiMetazoa	Singleton	FALSE	FALSE	FALSE	FALSE	FALSE	FALSE	FALSE	FALSE	FALSE
ENSG00000185087	FAM169B	15	98980391	99057611	Euteleostomi	Duplicate	FALSE	FALSE	FALSE	FALSE	FALSE	FALSE	FALSE	FALSE	FALSE
ENSG00000164167	LSM6	4	147096837	147121152	Bilateria	Duplicate	FALSE	FALSE	FALSE	FALSE	FALSE	FALSE	FALSE	FALSE	FALSE
ENSG00000119778	ATAD2B	2	23971534	24149984	Euteleostomi	Duplicate	FALSE	FALSE	FALSE	FALSE	FALSE	FALSE	FALSE	FALSE	FALSE
ENSG00000105696	TMEM59L	19	18718240	18731849	Euteleostomi	Duplicate	FALSE	FALSE	FALSE	FALSE	FALSE	FALSE	FALSE	FALSE	FALSE
ENSG00000188089	PLA2G4E	15	42273780	42343388	Amniota	Duplicate	FALSE	FALSE	FALSE	FALSE	FALSE	FALSE	FALSE	FALSE	FALSE
ENSG00000173838	MARCH10	17	60778675	60885705	Euteleostomi	Duplicate	FALSE	FALSE	FALSE	FALSE	FALSE	FALSE	FALSE	FALSE	FALSE
ENSG00000108001	EBF3	10	131633547	131762105	Euteleostomi	Duplicate	FALSE	FALSE	FALSE	FALSE	FALSE	FALSE	FALSE	FALSE	FALSE
ENSG00000163219	ARHGAP25	2	68906733	69053965	Euteleostomi	Duplicate	FALSE	FALSE	FALSE	FALSE	FALSE	FALSE	FALSE	FALSE	FALSE
ENSG00000133895	MEN1	11	64570982	64578766	Bilateria	Singleton	FALSE	FALSE	FALSE	FALSE	FALSE	FALSE	FALSE	FALSE	FALSE
ENSG00000175315	CST6	11	65779312	65780976	Euteleostomi	Duplicate	FALSE	FALSE	FALSE	FALSE	FALSE	FALSE	FALSE	FALSE	FALSE
ENSG00000135077	HAVCR2	5	156512843	156569880	Eutheria	Duplicate	FALSE	FALSE	FALSE	FALSE	FALSE	FALSE	FALSE	FALSE	FALSE
ENSG00000138160	KIF11	10	94353043	94415150	Bilateria	Duplicate	FALSE	FALSE	FALSE	FALSE	FALSE	FALSE	FALSE	FALSE	FALSE
ENSG00000085999	RAD54L	1	46713360	46744145	Bilateria	Duplicate	FALSE	FALSE	FALSE	FALSE	FALSE	FALSE	FALSE	FALSE	FALSE
ENSG00000002726	AOC1	7	150521715	150558592	Euteleostomi	Duplicate	FALSE	FALSE	FALSE	FALSE	FALSE	FALSE	FALSE	FALSE	FALSE
ENSG00000070031	SCT	11	626431	627143	Eutheria	Singleton	FALSE	FALSE	FALSE	FALSE	FALSE	FALSE	FALSE	FALSE	FALSE
ENSG00000100739	BDKRB1	14	96722161	96735304	Euteleostomi	Duplicate	FALSE	FALSE	FALSE	FALSE	FALSE	FALSE	FALSE	FALSE	FALSE
ENSG00000153822	KCNJ16	17	68049570	68131749	Chordata	Duplicate	FALSE	FALSE	FALSE	FALSE	FALSE	FALSE	FALSE	TRUE	FALSE
ENSG00000175294	CATSPER1	11	65784223	65793988	Euteleostomi	Singleton	FALSE	FALSE	FALSE	FALSE	FALSE	FALSE	FALSE	FALSE	FALSE
ENSG00000140443	IGF1R	15	99192200	99507759	Euteleostomi	Duplicate	FALSE	FALSE	FALSE	FALSE	FALSE	FALSE	FALSE	FALSE	FALSE
ENSG00000170290	SLN	11	107578104	107590419	Catarrhini	Singleton	FALSE	FALSE	FALSE	FALSE	FALSE	FALSE	FALSE	FALSE	FALSE
ENSG00000069696	DRD4	11	637293	640706	Euteleostomi	Duplicate	FALSE	FALSE	FALSE	FALSE	FALSE	FALSE	FALSE	FALSE	FALSE
ENSG00000164902	PHAX	5	125935960	125962944	Bilateria	Singleton	FALSE	FALSE	FALSE	FALSE	FALSE	FALSE	FALSE	FALSE	FALSE
ENSG00000115590	IL1R2	2	102608306	102645006	Euteleostomi	Duplicate	FALSE	FALSE	FALSE	FALSE	FALSE	FALSE	FALSE	TRUE	FALSE
ENSG00000163492	CCDC141	2	179694484	179914813	Euteleostomi	Singleton	FALSE	FALSE	FALSE	FALSE	FALSE	FALSE	FALSE	FALSE	FALSE
ENSG00000124467	PSG8	19	43256838	43359843	Hominidae	Duplicate	FALSE	TRUE	FALSE	TRUE	FALSE	FALSE	FALSE	FALSE	FALSE
ENSG00000183323	CCDC125	5	68576002	68628636	Euteleostomi	Singleton	FALSE	FALSE	FALSE	FALSE	FALSE	FALSE	FALSE	FALSE	FALSE
ENSG00000185940	KRTAP5-5	11	1651033	1652160	HomoPanGorilla	Singleton	FALSE	FALSE	FALSE	FALSE	FALSE	FALSE	FALSE	FALSE	FALSE
ENSG00000107651	SEC23IP	10	121652223	121702014	Euteleostomi	Duplicate	FALSE	FALSE	FALSE	FALSE	FALSE	FALSE	FALSE	FALSE	FALSE
ENSG00000131013	PPIL4	6	149825869	149867174	Bilateria	Duplicate	FALSE	FALSE	FALSE	FALSE	FALSE	FALSE	FALSE	FALSE	FALSE
ENSG00000066739	ATG2B	14	96747595	96830207	Euteleostomi	Duplicate	FALSE	FALSE	FALSE	FALSE	FALSE	FALSE	FALSE	FALSE	FALSE
ENSG00000129277	CCL4	17	34430983	34433014	HomoSapiens	Duplicate	FALSE	TRUE	FALSE	FALSE	FALSE	FALSE	FALSE	FALSE	FALSE
ENSG00000034053	APBA2	15	29129629	29410518	Euteleostomi	Duplicate	FALSE	FALSE	FALSE	FALSE	FALSE	FALSE	FALSE	FALSE	FALSE
ENSG00000189180	ZNF33A	10	38299578	38354016	Catarrhini	Duplicate	FALSE	FALSE	FALSE	FALSE	FALSE	FALSE	FALSE	FALSE	FALSE
ENSG00000168286	THAP11	16	67876213	67878097	Euteleostomi	Singleton	FALSE	FALSE	FALSE	FALSE	FALSE	FALSE	FALSE	FALSE	FALSE
ENSG00000112242	E2F3	6	20402398	20493941	Euteleostomi	Duplicate	FALSE	FALSE	FALSE	FALSE	FALSE	FALSE	FALSE	FALSE	FALSE
ENSG00000163006	CCDC138	2	109403213	109501933	Chordata	Singleton	FALSE	FALSE	FALSE	FALSE	FALSE	FALSE	FALSE	FALSE	FALSE
ENSG00000159337	PLA2G4D	15	42359207	42386752	Mammalia	Duplicate	FALSE	FALSE	FALSE	FALSE	FALSE	FALSE	FALSE	FALSE	FALSE
ENSG00000175229	GAL3ST3	11	65809423	65816651	Chordata	Duplicate	FALSE	FALSE	FALSE	FALSE	FALSE	FALSE	FALSE	FALSE	FALSE
ENSG00000090565	RAB11FIP3	16	475619	573011	Euteleostomi	Duplicate	FALSE	FALSE	FALSE	FALSE	FALSE	FALSE	FALSE	TRUE	TRUE
ENSG00000108010	GLRX3	10	131934663	131982785	FungiMetazoa	Singleton	FALSE	FALSE	FALSE	FALSE	FALSE	FALSE	FALSE	FALSE	FALSE
ENSG00000136807	CDK9	9	130547958	130553066	Bilateria	Duplicate	FALSE	FALSE	FALSE	FALSE	FALSE	FALSE	FALSE	FALSE	FALSE
ENSG00000110660	SLC35F2	11	107661717	107799019	Euteleostomi	Duplicate	FALSE	FALSE	FALSE	FALSE	FALSE	FALSE	TRUE	TRUE	TRUE
ENSG00000069974	RAB27A	15	55495164	55611311	Euteleostomi	Duplicate	FALSE	FALSE	FALSE	FALSE	FALSE	FALSE	FALSE	FALSE	FALSE
ENSG00000205758	CRYZL1	21	34961647	35016232	Chordata	Singleton	FALSE	FALSE	FALSE	FALSE	FALSE	FALSE	FALSE	FALSE	FALSE
ENSG00000235863	B3GALT4	6	33244917	33252609	Euteleostomi	Duplicate	FALSE	FALSE	FALSE	FALSE	FALSE	FALSE	FALSE	FALSE	FALSE
ENSG00000159840	ZYX	7	143078173	143088204	Euteleostomi	Duplicate	FALSE	FALSE	FALSE	FALSE	FALSE	FALSE	FALSE	FALSE	FALSE
ENSG00000102898	NUTF2	16	67880635	67906470	FungiMetazoa	Singleton	FALSE	FALSE	FALSE	FALSE	FALSE	FALSE	FALSE	FALSE	FALSE
ENSG00000113615	SEC24A	5	133984479	134063513	Euteleostomi	Duplicate	FALSE	FALSE	FALSE	FALSE	FALSE	FALSE	FALSE	FALSE	FALSE
ENSG00000107186	MPDZ	9	13105703	13279589	Euteleostomi	Duplicate	FALSE	FALSE	FALSE	FALSE	FALSE	FALSE	FALSE	FALSE	FALSE
ENSG00000169031	COL4A3	2	228029281	228179508	Euteleostomi	Duplicate	FALSE	FALSE	FALSE	FALSE	FALSE	FALSE	FALSE	FALSE	FALSE
ENSG00000113522	RAD50	5	131891711	131980313	FungiMetazoa	Singleton	FALSE	FALSE	FALSE	FALSE	FALSE	FALSE	FALSE	FALSE	FALSE
ENSG00000022556	NLRP2	19	55464498	55512510	Simiiformes	Duplicate	FALSE	TRUE	FALSE	FALSE	FALSE	TRUE	FALSE	FALSE	TRUE
ENSG00000177030	DEAF1	11	644233	706715	Bilateria	Duplicate	FALSE	FALSE	FALSE	FALSE	FALSE	FALSE	FALSE	TRUE	TRUE
ENSG00000102755	FLT1	13	28874489	29069265	Euteleostomi	Duplicate	FALSE	FALSE	FALSE	FALSE	FALSE	FALSE	FALSE	FALSE	FALSE
ENSG00000155890	TRIM42	3	140396881	140419992	Euteleostomi	Singleton	FALSE	FALSE	FALSE	FALSE	FALSE	FALSE	FALSE	FALSE	FALSE
ENSG00000250305	KIAA1456	8	12803151	12889012	Bilateria	Duplicate	FALSE	FALSE	FALSE	FALSE	FALSE	FALSE	FALSE	FALSE	FALSE
ENSG00000227057	WDR46	6	33246885	33257304	FungiMetazoa	Singleton	FALSE	FALSE	FALSE	FALSE	FALSE	FALSE	FALSE	FALSE	FALSE
ENSG00000156564	LRFN2	6	40359325	40555204	Euteleostomi	Duplicate	FALSE	FALSE	FALSE	FALSE	FALSE	FALSE	TRUE	TRUE	TRUE
ENSG00000154478	GPR26	10	125425871	125454123	Euteleostomi	Duplicate	FALSE	FALSE	FALSE	FALSE	FALSE	FALSE	FALSE	FALSE	FALSE
ENSG00000120519	SLC10A7	4	147175127	147443123	FungiMetazoa	Singleton	FALSE	FALSE	FALSE	FALSE	FALSE	FALSE	TRUE	TRUE	FALSE
ENSG00000171532	NEUROD2	17	37759789	37766030	Euteleostomi	Duplicate	FALSE	FALSE	FALSE	FALSE	FALSE	FALSE	FALSE	FALSE	FALSE
ENSG00000174501	ANKRD36C	2	96514587	96657541	HomoPanGorilla	Duplicate	FALSE	FALSE	FALSE	FALSE	FALSE	FALSE	FALSE	TRUE	FALSE
ENSG00000087365	SF3B2	11	65818200	65836779	FungiMetazoa	Singleton	FALSE	FALSE	FALSE	FALSE	FALSE	FALSE	FALSE	FALSE	FALSE
ENSG00000176624	MEX3C	18	48700920	48744674	Euteleostomi	Duplicate	FALSE	FALSE	FALSE	FALSE	FALSE	FALSE	FALSE	FALSE	FALSE
ENSG00000185009	AP3M1	10	75881524	75910821	Euteleostomi	Duplicate	FALSE	FALSE	FALSE	FALSE	FALSE	FALSE	FALSE	FALSE	FALSE
ENSG00000124602	UNC5CL	6	40994772	41006928	Euteleostomi	Duplicate	FALSE	FALSE	FALSE	FALSE	FALSE	FALSE	FALSE	FALSE	FALSE
ENSG00000224877	C17orf89	17	79213039	79215081	Euteleostomi	Singleton	FALSE	FALSE	FALSE	FALSE	FALSE	FALSE	FALSE	FALSE	FALSE
ENSG00000167080	B4GALNT2	17	47209822	47247351	Euteleostomi	Duplicate	FALSE	FALSE	FALSE	FALSE	FALSE	FALSE	FALSE	TRUE	FALSE
ENSG00000164318	EGFLAM	5	38258511	38465123	Bilateria	Duplicate	FALSE	FALSE	FALSE	FALSE	FALSE	FALSE	FALSE	FALSE	FALSE
ENSG00000167487	KLHL26	19	18747775	18781309	Euteleostomi	Duplicate	FALSE	FALSE	FALSE	FALSE	FALSE	FALSE	FALSE	FALSE	FALSE
ENSG00000164116	GUCY1A3	4	156587863	156653501	Euteleostomi	Duplicate	FALSE	FALSE	FALSE	FALSE	FALSE	FALSE	TRUE	TRUE	TRUE
ENSG00000137221	TJAP1	6	43445261	43474294	Euteleostomi	Duplicate	FALSE	FALSE	FALSE	FALSE	FALSE	FALSE	FALSE	FALSE	FALSE
ENSG00000121898	CPXM2	10	125465723	125699783	Euteleostomi	Duplicate	FALSE	FALSE	FALSE	FALSE	FALSE	FALSE	FALSE	FALSE	TRUE
ENSG00000177108	ZDHHC22	14	77597613	77609077	Euteleostomi	Singleton	FALSE	FALSE	FALSE	FALSE	FALSE	FALSE	FALSE	FALSE	FALSE
ENSG00000117984	CTSD	11	1773982	1785222	Euteleostomi	Duplicate	FALSE	FALSE	FALSE	FALSE	FALSE	FALSE	FALSE	FALSE	FALSE
ENSG00000132128	LRRC41	1	46726868	46769280	Euteleostomi	Singleton	FALSE	FALSE	FALSE	FALSE	FALSE	FALSE	FALSE	FALSE	FALSE
ENSG00000125447	GGA3	17	73232694	73258444	Euteleostomi	Duplicate	FALSE	FALSE	FALSE	FALSE	FALSE	FALSE	FALSE	FALSE	FALSE
ENSG00000069943	PIGB	15	55611158	55647846	FungiMetazoa	Singleton	FALSE	FALSE	FALSE	FALSE	FALSE	FALSE	FALSE	FALSE	FALSE
ENSG00000154920	EME1	17	48450581	48458844	Euteleostomi	Duplicate	FALSE	FALSE	FALSE	FALSE	FALSE	FALSE	FALSE	FALSE	FALSE
ENSG00000114120	SLC25A36	3	140660672	140698775	Euteleostomi	Duplicate	FALSE	FALSE	FALSE	FALSE	FALSE	FALSE	FALSE	FALSE	FALSE
ENSG00000143401	ANP32E	1	150190717	150208504	Euteleostomi	Duplicate	FALSE	FALSE	FALSE	FALSE	FALSE	FALSE	FALSE	FALSE	FALSE
ENSG00000173372	C1QA	1	22962999	22966101	Euteleostomi	Duplicate	FALSE	FALSE	FALSE	FALSE	FALSE	FALSE	FALSE	FALSE	FALSE
ENSG00000171094	ALK	2	29415640	30144432	Euteleostomi	Duplicate	FALSE	FALSE	FALSE	FALSE	FALSE	FALSE	TRUE	TRUE	TRUE
ENSG00000188817	SNTN	3	63638344	63664696	Euteleostomi	Singleton	FALSE	FALSE	FALSE	FALSE	FALSE	FALSE	FALSE	FALSE	FALSE
ENSG00000109066	TMEM104	17	72772622	72835918	Bilateria	Singleton	FALSE	FALSE	FALSE	FALSE	FALSE	FALSE	FALSE	FALSE	FALSE
ENSG00000123374	CDK2	12	56360553	56366568	Euteleostomi	Duplicate	FALSE	FALSE	FALSE	FALSE	FALSE	FALSE	FALSE	FALSE	FALSE
ENSG00000153721	CNKSR3	6	154708638	154831793	HomoSapiens	Duplicate	FALSE	FALSE	FALSE	FALSE	FALSE	FALSE	FALSE	TRUE	TRUE
ENSG00000163138	PACRGL	4	20697905	20754530	Bilateria	Duplicate	FALSE	FALSE	FALSE	FALSE	FALSE	FALSE	FALSE	FALSE	FALSE
ENSG00000198185	ZNF334	20	45129701	45142198	Eutheria	Duplicate	FALSE	FALSE	FALSE	FALSE	FALSE	FALSE	FALSE	FALSE	FALSE
ENSG00000165553	NGB	14	77731826	77737655	Euteleostomi	Singleton	FALSE	FALSE	FALSE	FALSE	FALSE	FALSE	FALSE	FALSE	FALSE
ENSG00000159189	C1QC	1	22970123	22974603	Euteleostomi	Duplicate	FALSE	FALSE	FALSE	FALSE	FALSE	FALSE	FALSE	FALSE	FALSE
ENSG00000168907	PLA2G4F	15	42433332	42448839	Euteleostomi	Duplicate	FALSE	FALSE	FALSE	FALSE	FALSE	FALSE	FALSE	FALSE	FALSE
ENSG00000142459	EVI5L	19	7895119	7929862	Euteleostomi	Duplicate	FALSE	FALSE	FALSE	FALSE	FALSE	FALSE	FALSE	FALSE	FALSE
ENSG00000135637	CCDC142	2	74699113	74710535	Euteleostomi	Singleton	FALSE	FALSE	FALSE	FALSE	FALSE	FALSE	FALSE	FALSE	FALSE
ENSG00000104059	FAM189A1	15	29412457	29862927	Euteleostomi	Duplicate	FALSE	FALSE	FALSE	FALSE	FALSE	FALSE	TRUE	FALSE	TRUE
ENSG00000231924	PSG1	19	43370616	43383974	HomoPanGorilla	Duplicate	FALSE	TRUE	FALSE	TRUE	FALSE	FALSE	FALSE	FALSE	FALSE
ENSG00000103326	CAPN15	16	577717	604636	Bilateria	Duplicate	FALSE	FALSE	FALSE	FALSE	FALSE	FALSE	FALSE	TRUE	FALSE
ENSG00000178922	HYI	1	43916824	43919660	Bilateria	Singleton	FALSE	FALSE	FALSE	FALSE	FALSE	FALSE	FALSE	FALSE	FALSE
ENSG00000092148	HECTD1	14	31569318	31677010	Bilateria	Duplicate	FALSE	FALSE	FALSE	FALSE	FALSE	FALSE	FALSE	FALSE	FALSE
ENSG00000157637	SLC38A10	17	79218800	79269347	Bilateria	Duplicate	FALSE	FALSE	FALSE	FALSE	FALSE	FALSE	FALSE	FALSE	FALSE
ENSG00000038358	EDC4	16	67906926	67918406	Bilateria	Singleton	FALSE	FALSE	FALSE	FALSE	FALSE	FALSE	FALSE	FALSE	FALSE
ENSG00000173369	C1QB	1	22979255	22988031	Euteleostomi	Duplicate	FALSE	FALSE	FALSE	FALSE	FALSE	FALSE	FALSE	FALSE	FALSE
ENSG00000129566	TEP1	14	20833826	20881588	Chordata	Duplicate	FALSE	FALSE	FALSE	FALSE	FALSE	FALSE	FALSE	FALSE	FALSE
ENSG00000183571	PGPEP1L	15	99511459	99551024	Euteleostomi	Duplicate	FALSE	FALSE	FALSE	FALSE	FALSE	FALSE	FALSE	FALSE	FALSE
ENSG00000164615	CAMLG	5	134074191	134087847	Euteleostomi	Singleton	FALSE	FALSE	FALSE	FALSE	FALSE	FALSE	FALSE	FALSE	FALSE
ENSG00000138448	ITGAV	2	187454792	187545628	Euteleostomi	Duplicate	FALSE	FALSE	FALSE	FALSE	FALSE	FALSE	FALSE	FALSE	FALSE
ENSG00000101203	COL20A1	20	61924538	61966203	Euteleostomi	Duplicate	FALSE	FALSE	FALSE	FALSE	FALSE	FALSE	FALSE	FALSE	FALSE
ENSG00000145491	ROPN1L	5	10441636	10472141	Euteleostomi	Duplicate	FALSE	FALSE	FALSE	FALSE	FALSE	FALSE	FALSE	FALSE	FALSE
ENSG00000179331	RAB39A	11	107799229	107834208	Euteleostomi	Duplicate	FALSE	FALSE	FALSE	FALSE	FALSE	FALSE	FALSE	FALSE	FALSE
ENSG00000138029	HADHB	2	26466038	26513336	Bilateria	Duplicate	FALSE	FALSE	FALSE	FALSE	FALSE	FALSE	FALSE	FALSE	FALSE
ENSG00000185261	KIAA0825	5	93488671	93954309	Bilateria	Singleton	FALSE	FALSE	FALSE	FALSE	FALSE	FALSE	FALSE	TRUE	TRUE
ENSG00000139197	PEX5	12	7341281	7371170	Euteleostomi	Duplicate	FALSE	FALSE	FALSE	FALSE	FALSE	FALSE	FALSE	TRUE	FALSE
ENSG00000176834	VSIG10	12	118501398	118573831	Euteleostomi	Singleton	FALSE	FALSE	FALSE	FALSE	FALSE	FALSE	FALSE	TRUE	FALSE
ENSG00000131016	AKAP12	6	151561134	151679692	Euteleostomi	Singleton	FALSE	FALSE	FALSE	FALSE	FALSE	FALSE	FALSE	TRUE	FALSE
ENSG00000176542	KIAA2018	3	113367232	113415493	Chordata	Singleton	FALSE	FALSE	FALSE	FALSE	FALSE	FALSE	FALSE	FALSE	FALSE
ENSG00000216937	CCDC7	10	32735068	32863492	Mammalia	Singleton	FALSE	FALSE	FALSE	FALSE	FALSE	FALSE	FALSE	FALSE	FALSE
ENSG00000075420	FNDC3B	3	171757418	172119455	Euteleostomi	Duplicate	FALSE	FALSE	FALSE	FALSE	FALSE	FALSE	FALSE	FALSE	FALSE
ENSG00000163531	NFASC	1	204797779	204991950	Euteleostomi	Duplicate	FALSE	FALSE	FALSE	FALSE	FALSE	FALSE	FALSE	FALSE	FALSE
ENSG00000144161	ZC3H8	2	112969102	113012713	Amniota	Duplicate	FALSE	FALSE	FALSE	FALSE	FALSE	FALSE	FALSE	FALSE	FALSE
ENSG00000173660	UQCRH	1	46769303	46782448	Bilateria	Singleton	FALSE	FALSE	FALSE	FALSE	FALSE	FALSE	FALSE	FALSE	FALSE
ENSG00000111275	ALDH2	12	112204691	112247782	HomoPanGorilla	Duplicate	FALSE	FALSE	FALSE	FALSE	FALSE	FALSE	FALSE	FALSE	FALSE
ENSG00000122335	SERAC1	6	158530536	158589312	Bilateria	Singleton	FALSE	FALSE	FALSE	FALSE	FALSE	FALSE	FALSE	FALSE	TRUE
ENSG00000052802	MSMO1	4	166248775	166264312	Bilateria	Duplicate	FALSE	FALSE	FALSE	FALSE	FALSE	FALSE	FALSE	FALSE	FALSE
ENSG00000164741	DLC1	8	12940870	13373167	Chordata	Duplicate	FALSE	FALSE	FALSE	FALSE	FALSE	FALSE	FALSE	FALSE	TRUE
ENSG00000182253	SYNM	15	99638420	99675798	Euteleostomi	Duplicate	FALSE	FALSE	FALSE	FALSE	FALSE	FALSE	FALSE	TRUE	TRUE
ENSG00000009830	POMT2	14	77741299	77787227	Bilateria	Duplicate	FALSE	FALSE	FALSE	FALSE	FALSE	FALSE	FALSE	FALSE	FALSE
ENSG00000161992	C16orf11	16	610422	615528	Euteleostomi	Duplicate	FALSE	FALSE	FALSE	FALSE	FALSE	FALSE	FALSE	FALSE	FALSE
ENSG00000171045	TSNARE1	8	143293441	143484601	Bilateria	Duplicate	FALSE	FALSE	FALSE	FALSE	FALSE	FALSE	FALSE	TRUE	TRUE
ENSG00000156535	CD109	6	74405508	74538040	Bilateria	Duplicate	FALSE	FALSE	FALSE	FALSE	FALSE	FALSE	FALSE	TRUE	TRUE
ENSG00000090372	STRN4	19	47222764	47250251	Euteleostomi	Duplicate	FALSE	FALSE	FALSE	FALSE	FALSE	FALSE	FALSE	FALSE	FALSE
ENSG00000055044	NOP58	2	203130439	203168389	FungiMetazoa	Singleton	FALSE	FALSE	FALSE	FALSE	FALSE	FALSE	FALSE	FALSE	FALSE
ENSG00000144619	CNTN4	3	2140497	3099645	Euteleostomi	Duplicate	FALSE	FALSE	FALSE	FALSE	FALSE	FALSE	TRUE	TRUE	TRUE
ENSG00000121579	NAA50	3	113435307	113465147	Bilateria	Singleton	FALSE	FALSE	FALSE	FALSE	FALSE	FALSE	FALSE	FALSE	FALSE
ENSG00000125779	PANK2	20	3869486	3907605	Euteleostomi	Duplicate	FALSE	FALSE	FALSE	FALSE	FALSE	FALSE	TRUE	TRUE	FALSE
ENSG00000189099	PRSS48	4	152198323	152212605	Euteleostomi	Duplicate	FALSE	FALSE	FALSE	FALSE	FALSE	FALSE	FALSE	FALSE	FALSE
ENSG00000133216	EPHB2	1	23037332	23241818	Euteleostomi	Duplicate	FALSE	FALSE	FALSE	FALSE	FALSE	FALSE	FALSE	FALSE	FALSE
ENSG00000186509	OR9Q1	11	57791353	57949088	Eutheria	Duplicate	FALSE	FALSE	FALSE	FALSE	FALSE	FALSE	TRUE	TRUE	TRUE
ENSG00000138709	LARP1B	4	128982423	129144086	Euteleostomi	Duplicate	FALSE	FALSE	FALSE	FALSE	FALSE	FALSE	FALSE	FALSE	FALSE
ENSG00000124802	EEF1E1	6	8073593	8102811	HomoSapiens	Duplicate	FALSE	FALSE	FALSE	FALSE	FALSE	FALSE	FALSE	FALSE	FALSE
ENSG00000117481	NSUN4	1	46805849	46830824	Bilateria	Duplicate	FALSE	FALSE	FALSE	FALSE	FALSE	FALSE	FALSE	FALSE	FALSE
ENSG00000055118	KCNH2	7	150642049	150675403	Bilateria	Duplicate	FALSE	FALSE	FALSE	FALSE	FALSE	FALSE	FALSE	FALSE	FALSE
ENSG00000155974	GRIP1	12	66741211	67197966	Euteleostomi	Duplicate	FALSE	FALSE	FALSE	FALSE	FALSE	FALSE	FALSE	TRUE	TRUE
ENSG00000183248		19	7933605	7939326	Euteleostomi	Singleton	FALSE	FALSE	FALSE	FALSE	FALSE	FALSE	FALSE	FALSE	FALSE
ENSG00000088053	GP6	19	55525073	55549632	Theria	Duplicate	FALSE	TRUE	FALSE	FALSE	FALSE	FALSE	FALSE	FALSE	FALSE
ENSG00000108599	AKAP10	17	19807615	19881656	Bilateria	Singleton	FALSE	FALSE	FALSE	FALSE	FALSE	FALSE	FALSE	FALSE	FALSE
ENSG00000123810	B9D2	19	41860326	41870078	Bilateria	Duplicate	FALSE	FALSE	FALSE	FALSE	FALSE	FALSE	FALSE	FALSE	FALSE
ENSG00000085365	SCAMP1	5	77656339	77776562	Euteleostomi	Duplicate	FALSE	FALSE	FALSE	FALSE	FALSE	FALSE	FALSE	TRUE	FALSE
ENSG00000116096	SPR	2	73114489	73119287	FungiMetazoa	Singleton	FALSE	FALSE	FALSE	FALSE	FALSE	FALSE	FALSE	FALSE	FALSE
ENSG00000163631	ALB	4	74262831	74287129	Tetrapoda	Duplicate	FALSE	FALSE	FALSE	FALSE	FALSE	FALSE	FALSE	FALSE	FALSE
ENSG00000165816	VWA2	10	115999018	116051272	Euteleostomi	Duplicate	FALSE	FALSE	FALSE	FALSE	FALSE	FALSE	FALSE	FALSE	FALSE
ENSG00000149635	OCSTAMP	20	45169585	45179213	Euteleostomi	Singleton	FALSE	FALSE	FALSE	FALSE	FALSE	FALSE	FALSE	FALSE	FALSE
ENSG00000196900	C5orf48	5	125967414	125971979	Chordata	Singleton	FALSE	FALSE	FALSE	FALSE	FALSE	FALSE	FALSE	FALSE	FALSE
ENSG00000007541	PIGQ	16	616995	634136	FungiMetazoa	Singleton	FALSE	FALSE	FALSE	FALSE	FALSE	FALSE	FALSE	FALSE	FALSE
ENSG00000142937	RPS8	1	45240923	45244451	FungiMetazoa	Singleton	FALSE	FALSE	FALSE	FALSE	FALSE	FALSE	FALSE	FALSE	FALSE
ENSG00000181472	ZBTB2	6	151685252	151712683	Euteleostomi	Duplicate	FALSE	FALSE	FALSE	FALSE	FALSE	FALSE	FALSE	FALSE	FALSE
ENSG00000164142	FAM160A1	4	152330368	152584784	Chordata	Duplicate	FALSE	FALSE	FALSE	FALSE	FALSE	FALSE	FALSE	TRUE	TRUE
ENSG00000136877	FPGS	9	130556876	130576606	FungiMetazoa	Singleton	FALSE	FALSE	FALSE	FALSE	FALSE	FALSE	FALSE	FALSE	FALSE
ENSG00000132963	POMP	13	29233241	29253062	Bilateria	Singleton	FALSE	FALSE	FALSE	FALSE	FALSE	FALSE	FALSE	FALSE	FALSE
ENSG00000145996	CDKAL1	6	20534688	21232635	Bilateria	Duplicate	FALSE	FALSE	FALSE	FALSE	FALSE	FALSE	FALSE	TRUE	TRUE
ENSG00000104067	TJP1	15	29991571	30261068	Euteleostomi	Duplicate	FALSE	FALSE	FALSE	FALSE	FALSE	FALSE	FALSE	FALSE	FALSE
ENSG00000155868	MED7	5	156564423	156586030	FungiMetazoa	Singleton	FALSE	FALSE	FALSE	FALSE	FALSE	FALSE	FALSE	FALSE	FALSE
ENSG00000089041	P2RX7	12	121570622	121623876	Euteleostomi	Duplicate	FALSE	FALSE	FALSE	FALSE	FALSE	FALSE	FALSE	FALSE	FALSE
ENSG00000171017	LRRC8E	19	7953390	7966901	Euteleostomi	Duplicate	FALSE	FALSE	FALSE	FALSE	FALSE	FALSE	FALSE	FALSE	FALSE
ENSG00000126500	FLRT1	11	63870660	63886645	Euteleostomi	Duplicate	FALSE	FALSE	FALSE	FALSE	FALSE	FALSE	FALSE	FALSE	FALSE
ENSG00000186665	C17orf58	17	65987217	65989765	Euteleostomi	Singleton	FALSE	FALSE	FALSE	FALSE	FALSE	FALSE	FALSE	FALSE	FALSE
ENSG00000128656	CHN1	2	175664091	175870097	Euteleostomi	Duplicate	FALSE	FALSE	FALSE	FALSE	FALSE	FALSE	FALSE	FALSE	FALSE
ENSG00000204420	C6orf25	6	31686371	31694491	Theria	Singleton	FALSE	FALSE	FALSE	FALSE	FALSE	FALSE	FALSE	FALSE	FALSE
ENSG00000155906	RMND1	6	151725989	151773259	FungiMetazoa	Singleton	FALSE	FALSE	FALSE	FALSE	FALSE	FALSE	FALSE	FALSE	FALSE
ENSG00000117013	KCNQ4	1	41249684	41306124	Euteleostomi	Duplicate	FALSE	FALSE	FALSE	FALSE	FALSE	FALSE	FALSE	FALSE	FALSE
ENSG00000117480	FAAH	1	46859937	46879520	Bilateria	Duplicate	FALSE	FALSE	FALSE	FALSE	FALSE	FALSE	FALSE	FALSE	FALSE
ENSG00000248098	BCKDHA	19	41884215	41930910	HomoPanGorilla	Duplicate	FALSE	FALSE	FALSE	FALSE	FALSE	FALSE	FALSE	FALSE	FALSE
ENSG00000183336	BOLA2	16	29464914	29466285	HomoSapiens	Duplicate	FALSE	FALSE	FALSE	FALSE	FALSE	FALSE	FALSE	FALSE	FALSE
ENSG00000139508	SLC46A3	13	29274201	29293107	Euteleostomi	Duplicate	FALSE	FALSE	FALSE	FALSE	FALSE	FALSE	FALSE	FALSE	FALSE
ENSG00000175115	PACS1	11	65837834	66012218	Euteleostomi	Duplicate	FALSE	FALSE	FALSE	FALSE	FALSE	FALSE	TRUE	TRUE	TRUE
ENSG00000170921	TANC2	17	61086917	61505060	Euteleostomi	Duplicate	FALSE	FALSE	FALSE	FALSE	FALSE	FALSE	TRUE	TRUE	TRUE
ENSG00000113368	LMNB1	5	126112315	126172712	Euteleostomi	Duplicate	FALSE	FALSE	FALSE	FALSE	FALSE	FALSE	FALSE	TRUE	FALSE
ENSG00000113263	ITK	5	156569944	156682201	Euteleostomi	Duplicate	FALSE	FALSE	FALSE	FALSE	FALSE	FALSE	FALSE	FALSE	FALSE
ENSG00000196166	C8orf86	8	38368352	38386180	Eutheria	Singleton	FALSE	FALSE	FALSE	FALSE	FALSE	FALSE	FALSE	FALSE	FALSE
ENSG00000135241	PNPLA8	7	108110866	108210110	Bilateria	Duplicate	FALSE	FALSE	FALSE	FALSE	FALSE	FALSE	FALSE	FALSE	FALSE
ENSG00000112357	PEX7	6	137143717	137235075	FungiMetazoa	Singleton	FALSE	FALSE	FALSE	FALSE	FALSE	FALSE	FALSE	FALSE	FALSE
ENSG00000164236	ANKRD33B	5	10564442	10650308	Euteleostomi	Duplicate	FALSE	FALSE	FALSE	FALSE	FALSE	FALSE	FALSE	TRUE	TRUE
ENSG00000168439	STIP1	11	63952744	63972015	Bilateria	Duplicate	FALSE	FALSE	FALSE	FALSE	FALSE	FALSE	FALSE	FALSE	FALSE
ENSG00000172381	OR6Q1	11	57798402	57799403	Theria	Duplicate	FALSE	FALSE	FALSE	FALSE	FALSE	FALSE	FALSE	FALSE	FALSE
ENSG00000118298	CA14	1	150229554	150237478	Euteleostomi	Duplicate	FALSE	FALSE	FALSE	FALSE	FALSE	FALSE	FALSE	FALSE	FALSE
ENSG00000172377	OR9I1	11	57885972	57886916	Theria	Duplicate	FALSE	FALSE	FALSE	FALSE	FALSE	FALSE	FALSE	FALSE	FALSE
ENSG00000101236	RNF24	20	3907956	3996229	Euteleostomi	Duplicate	FALSE	FALSE	FALSE	FALSE	FALSE	FALSE	FALSE	FALSE	FALSE
ENSG00000113319	RASGRF2	5	80256491	80525975	Euteleostomi	Duplicate	FALSE	FALSE	FALSE	FALSE	FALSE	FALSE	FALSE	FALSE	FALSE
ENSG00000186513	OR9Q2	11	57957906	57958990	Eutheria	Duplicate	FALSE	FALSE	FALSE	FALSE	FALSE	FALSE	FALSE	FALSE	FALSE
ENSG00000187231	SESTD1	2	179966419	180129517	Bilateria	Singleton	FALSE	FALSE	FALSE	FALSE	FALSE	FALSE	FALSE	FALSE	FALSE
ENSG00000158296	SLC13A3	20	45186463	45304714	Euteleostomi	Duplicate	FALSE	FALSE	FALSE	FALSE	FALSE	FALSE	FALSE	FALSE	FALSE
ENSG00000152804	HHEX	10	94447945	94455403	Bilateria	Duplicate	FALSE	FALSE	FALSE	FALSE	FALSE	FALSE	FALSE	FALSE	FALSE
ENSG00000197887	OR1S2	11	57970674	57971653	Catarrhini	Duplicate	FALSE	FALSE	FALSE	FALSE	FALSE	FALSE	FALSE	FALSE	FALSE
ENSG00000075407	ZNF37A	10	38383264	38414472	Eutheria	Duplicate	FALSE	FALSE	FALSE	FALSE	FALSE	FALSE	FALSE	FALSE	FALSE
ENSG00000177106	EPS8L2	11	694438	727727	Euteleostomi	Duplicate	FALSE	FALSE	FALSE	FALSE	FALSE	FALSE	FALSE	FALSE	FALSE
ENSG00000076984	MAP2K7	19	7968728	7979363	Bilateria	Duplicate	FALSE	FALSE	FALSE	FALSE	FALSE	FALSE	FALSE	FALSE	FALSE
ENSG00000172774	OR1S1	11	57982217	57983195	Catarrhini	Duplicate	FALSE	FALSE	FALSE	FALSE	FALSE	FALSE	FALSE	FALSE	FALSE
ENSG00000106483	SFRP4	7	37945543	38065297	Euteleostomi	Duplicate	FALSE	FALSE	FALSE	FALSE	FALSE	FALSE	FALSE	FALSE	FALSE
ENSG00000174437	ATP2A2	12	110718561	110788898	Euteleostomi	Duplicate	FALSE	FALSE	FALSE	FALSE	FALSE	FALSE	FALSE	FALSE	FALSE
ENSG00000180475	OR10Q1	11	57995354	57996390	Amniota	Duplicate	FALSE	FALSE	FALSE	FALSE	FALSE	FALSE	FALSE	FALSE	FALSE
ENSG00000112115	IL17A	6	52051185	52055436	Mammalia	Duplicate	FALSE	FALSE	FALSE	FALSE	FALSE	FALSE	FALSE	FALSE	FALSE
ENSG00000172772	OR10W1	11	58034264	58035732	Amniota	Duplicate	FALSE	FALSE	FALSE	FALSE	FALSE	FALSE	FALSE	FALSE	FALSE
ENSG00000146386	ABRACL	6	139349819	139364439	Chordata	Singleton	FALSE	FALSE	FALSE	FALSE	FALSE	FALSE	FALSE	FALSE	FALSE
ENSG00000156110	ADK	10	75910960	76469061	FungiMetazoa	Singleton	FALSE	FALSE	FALSE	FALSE	FALSE	FALSE	TRUE	FALSE	TRUE
ENSG00000197786	OR5B17	11	58125597	58126542	Eutheria	Duplicate	FALSE	FALSE	FALSE	FALSE	FALSE	FALSE	FALSE	FALSE	FALSE
ENSG00000171219	CDC42BPG	11	64590859	64612041	Euteleostomi	Duplicate	FALSE	FALSE	FALSE	FALSE	FALSE	FALSE	FALSE	FALSE	FALSE
ENSG00000172769	OR5B3	11	58169937	58170882	Eutheria	Duplicate	FALSE	FALSE	FALSE	FALSE	FALSE	FALSE	FALSE	FALSE	FALSE
ENSG00000172365	OR5B2	11	58189738	58190786	Eutheria	Duplicate	FALSE	FALSE	FALSE	FALSE	FALSE	FALSE	FALSE	FALSE	FALSE
ENSG00000172362	OR5B12	11	58206593	58207646	Eutheria	Duplicate	FALSE	FALSE	FALSE	FALSE	FALSE	FALSE	FALSE	FALSE	FALSE
ENSG00000055211	GINM1	6	149887430	149912884	Euteleostomi	Singleton	FALSE	FALSE	FALSE	FALSE	FALSE	FALSE	FALSE	FALSE	FALSE
ENSG00000142959	BEST4	1	45249257	45253377	Euteleostomi	Duplicate	FALSE	FALSE	FALSE	FALSE	FALSE	FALSE	FALSE	FALSE	FALSE
ENSG00000061918	GUCY1B3	4	156680144	156728743	Bilateria	Duplicate	FALSE	FALSE	FALSE	FALSE	FALSE	FALSE	FALSE	FALSE	FALSE
ENSG00000198283	OR5B21	11	58274648	58275578	Theria	Duplicate	FALSE	FALSE	FALSE	FALSE	FALSE	FALSE	FALSE	FALSE	FALSE
ENSG00000166266	CUL5	11	107879459	107978503	Bilateria	Duplicate	FALSE	FALSE	FALSE	FALSE	FALSE	FALSE	FALSE	FALSE	FALSE
ENSG00000109472	CPE	4	166282346	166419472	Euteleostomi	Duplicate	FALSE	FALSE	FALSE	FALSE	FALSE	FALSE	FALSE	TRUE	FALSE
ENSG00000132938	MTUS2	13	29598748	30077892	Euteleostomi	Duplicate	FALSE	FALSE	FALSE	FALSE	FALSE	FALSE	FALSE	FALSE	FALSE
ENSG00000182170	MRGPRG	11	3239174	3240043	Theria	Duplicate	TRUE	TRUE	TRUE	FALSE	FALSE	FALSE	FALSE	FALSE	FALSE
ENSG00000183765	CHEK2	22	29083731	29138410	FungiMetazoa	Singleton	FALSE	FALSE	FALSE	FALSE	FALSE	FALSE	FALSE	FALSE	FALSE
ENSG00000215193	PEX26	22	18560689	18613905	Euteleostomi	Singleton	FALSE	FALSE	FALSE	FALSE	FALSE	FALSE	FALSE	FALSE	FALSE
ENSG00000101204	CHRNA4	20	61975420	62009753	Euteleostomi	Duplicate	FALSE	FALSE	FALSE	FALSE	FALSE	FALSE	FALSE	TRUE	FALSE
ENSG00000141295	SCRN2	17	45915058	45918699	Euteleostomi	Duplicate	FALSE	FALSE	FALSE	FALSE	FALSE	FALSE	FALSE	FALSE	FALSE
ENSG00000187323	DCC	18	49866542	51057784	Euteleostomi	Duplicate	FALSE	FALSE	FALSE	FALSE	FALSE	FALSE	TRUE	TRUE	TRUE
ENSG00000112406	HECA	6	139456249	139501939	Bilateria	Singleton	FALSE	FALSE	FALSE	FALSE	FALSE	FALSE	FALSE	FALSE	FALSE
ENSG00000184350	MRGPRE	11	3248928	3253616	Theria	Duplicate	FALSE	FALSE	FALSE	FALSE	FALSE	FALSE	FALSE	FALSE	FALSE
ENSG00000110031	LPXN	11	58294344	58345693	Euteleostomi	Duplicate	FALSE	FALSE	FALSE	FALSE	FALSE	FALSE	FALSE	FALSE	FALSE
ENSG00000059691	PET112	4	152591656	152682175	FungiMetazoa	Singleton	FALSE	FALSE	FALSE	FALSE	FALSE	FALSE	FALSE	FALSE	FALSE
ENSG00000135638	EMX1	2	73143389	73162020	Euteleostomi	Duplicate	FALSE	FALSE	FALSE	FALSE	FALSE	FALSE	FALSE	FALSE	FALSE
ENSG00000167083	GNGT2	17	47280153	47287936	Euteleostomi	Duplicate	FALSE	FALSE	FALSE	FALSE	FALSE	FALSE	FALSE	FALSE	FALSE
ENSG00000145833	DDX46	5	134094469	134190823	Bilateria	Duplicate	FALSE	FALSE	FALSE	FALSE	FALSE	FALSE	FALSE	FALSE	FALSE
ENSG00000014257	ACPP	3	132036211	132087142	Euteleostomi	Duplicate	FALSE	FALSE	TRUE	FALSE	FALSE	FALSE	FALSE	FALSE	FALSE
ENSG00000173065	FAM222B	17	27082996	27182250	Euteleostomi	Duplicate	FALSE	FALSE	FALSE	FALSE	FALSE	FALSE	FALSE	FALSE	TRUE
ENSG00000161509	GRIN2C	17	72838162	72857627	Euteleostomi	Duplicate	FALSE	FALSE	FALSE	FALSE	FALSE	FALSE	FALSE	FALSE	FALSE
ENSG00000010270	STARD3NL	7	38217824	38270272	Euteleostomi	Duplicate	FALSE	FALSE	FALSE	FALSE	FALSE	FALSE	FALSE	FALSE	FALSE
ENSG00000197587	DMBX1	1	46972668	46979898	Bilateria	Duplicate	FALSE	FALSE	FALSE	FALSE	FALSE	FALSE	FALSE	FALSE	FALSE
ENSG00000138190	EXOC6	10	94590935	94819250	Euteleostomi	Duplicate	FALSE	FALSE	FALSE	FALSE	FALSE	FALSE	FALSE	FALSE	FALSE
ENSG00000213079	SCAF8	6	155054459	155155192	Euteleostomi	Duplicate	FALSE	FALSE	FALSE	FALSE	FALSE	FALSE	FALSE	TRUE	TRUE
[truncated: 15,153 more rows]
